# Supplementary material for: Integrated Comparative Transcriptome and circRNA-lncRNA-miRNA-mRNA ceRNA Regulatory Network Analyses Identify Molecular Mechanisms Associated with Intramuscular Fat Content in Beef Cattle
Source: Animals (Basel). 2023 Aug 11;13(16):2598. doi: 10.3390/ani13162598 (PMC10451991; doi:10.3390/ani13162598)
Supplement: Supplementary file 1 [file animals-13-02598-s001.zip]

Archive with 6 entries (6 files):
- Supplemantary Material 1.xlsx
- Supplemantary Material 2.xlsx
- Supplemantary Material 3.xlsx
- Supplemantary Material 4.xlsx
- Supplemantary Material 5.xlsx
- Supplementary Material 6.pdf
