# Supplementary material for: Integrated Comparative Transcriptome and circRNA-lncRNA-miRNA-mRNA ceRNA Regulatory Network Analyses Identify Molecular Mechanisms Associated with Intramuscular Fat Content in Beef Cattle
Source: Animals (Basel). 2023 Aug 11;13(16):2598. doi: 10.3390/ani13162598 (PMC10451991; doi:10.3390/ani13162598)
Supplement: Supplementary file 1 [file animals-13-02598-s001.zip › Supplemantary Material 1.xlsx]

## Sheet: Angus vs. Chinese Simmental
Table S1. The gene list from the significantly differentially expressed in longissimus dorsi muscle (LDM) tissue between beef cattle breeds with high- vs. low- Intramuscular fat (IMF)
Gene Id	mean normalised counts	fold change	log2 fold change estimate	Wald statistic	p value	p value adjusted - false discovery rate (FDR)
ENSBTAG00000004950	123.291	-4.46459	0.443834	-10.0591	8.37269e-24	5.07734e-21
ENSBTAG00000039413	263.378	-4.37299	0.422203	-10.3576	3.86735e-25	2.68026e-22
ENSBTAG00000006343	390.746	-4.13856	0.492329	-8.40609	4.23906e-17	9.63988e-15
ENSBTAG00000006354	2299.31	-4.11118	0.272163	-15.1056	1.48798e-51	1.08281e-47
ENSBTAG00000008223	266.117	-4.0926	0.458345	-8.92908	4.2957e-19	1.27591e-16
ENSBTAG00000019669	1556.15	-4.08469	0.342171	-11.9376	7.54088e-33	2.195e-29
ENSBTAG00000013201	1112.17	-4.04868	0.37356	-10.8381	2.27097e-27	2.75431e-24
ENSBTAG00000043369	116.246	-4.03766	0.472398	-8.54717	1.26142e-17	3.05979e-15
ENSBTAG00000051698	13.2788	-3.95087	0.704124	-5.61105	2.01105e-08	7.60231e-07
ENSBTAG00000000377	238.154	-3.9292	0.552362	-7.11345	1.13175e-12	1.19359e-10
ENSBTAG00000001051	1071.25	-3.86877	0.410155	-9.43246	4.00595e-21	1.88073e-18
ENSBTAG00000048835	207.142	-3.86579	0.716376	-5.39632	6.80229e-08	2.22974e-06
ENSBTAG00000006505	30364.4	-3.85832	0.35305	-10.9286	8.41732e-28	1.11369e-24
ENSBTAG00000010047	117.774	-3.84981	0.553825	-6.95131	3.61909e-12	3.33368e-10
ENSBTAG00000013290	1013.36	-3.84644	0.33678	-11.4212	3.27593e-30	6.81113e-27
ENSBTAG00000049416	943.836	-3.83342	0.445242	-8.60975	7.3221e-18	1.90296e-15
ENSBTAG00000015032	1409.35	-3.80481	0.393717	-9.66381	4.29563e-22	2.31551e-19
ENSBTAG00000026779	24252	-3.79414	0.41108	-9.2297	2.71385e-20	9.40412e-18
ENSBTAG00000036401	392.762	-3.73371	0.286603	-13.0275	8.53858e-39	3.10676e-35
ENSBTAG00000047088	381.577	-3.72349	0.455857	-8.16811	3.13262e-16	5.77116e-14
ENSBTAG00000007239	31.7873	-3.67197	0.566714	-6.4794	9.20879e-11	5.72755e-09
ENSBTAG00000018223	1946.99	-3.65501	0.259086	-14.1073	3.42377e-45	1.66098e-41
ENSBTAG00000014906	995.686	-3.63829	0.383083	-9.49741	2.15175e-21	1.11845e-18
ENSBTAG00000021647	505.269	-3.6349	0.440814	-8.24588	1.63949e-16	3.40873e-14
ENSBTAG00000008320	868.75	-3.63224	0.416846	-8.71362	2.94325e-18	8.23771e-16
ENSBTAG00000004558	1109.69	-3.61252	0.233836	-15.4489	7.66994e-54	1.11628e-49
ENSBTAG00000002148	1446.96	-3.59759	0.367647	-9.78545	1.30014e-22	7.27778e-20
ENSBTAG00000051340	121.317	-3.59066	0.612112	-5.86602	4.46383e-09	1.98178e-07
ENSBTAG00000008951	1145.48	-3.58929	0.6914	-5.19133	2.088e-07	6.05353e-06
ENSBTAG00000013861	99.8309	-3.55557	0.415818	-8.55077	1.2227e-17	3.01612e-15
ENSBTAG00000039197	166.299	-3.55179	0.394144	-9.0114	2.03442e-19	6.29977e-17
ENSBTAG00000024903	43.209	-3.51929	0.504926	-6.96991	3.17138e-12	2.97783e-10
ENSBTAG00000006549	75.5121	-3.51347	0.581687	-6.04013	1.53986e-09	7.47039e-08
ENSBTAG00000012640	10243	-3.48947	0.307094	-11.3629	6.40045e-30	1.1644e-26
ENSBTAG00000006138	11.7789	-3.47544	0.696759	-4.988	6.10066e-07	1.53084e-05
ENSBTAG00000047904	839.364	-3.475	0.666623	-5.21284	1.85976e-07	5.47913e-06
ENSBTAG00000017722	789.111	-3.47159	0.306045	-11.3434	7.99621e-30	1.29308e-26
ENSBTAG00000000783	30.5593	-3.46255	0.621436	-5.57185	2.52053e-08	9.26357e-07
ENSBTAG00000001562	9820.92	-3.46144	0.407663	-8.49092	2.05016e-17	4.73619e-15
ENSBTAG00000002290	110.659	-3.45583	0.478871	-7.21662	5.32946e-13	5.87614e-11
ENSBTAG00000004043	8750.59	-3.43947	0.427403	-8.04735	8.46026e-16	1.46584e-13
ENSBTAG00000052665	25.934	-3.41048	0.662747	-5.14597	2.66144e-07	7.47771e-06
ENSBTAG00000019015	134.701	-3.40545	0.360703	-9.44114	3.68729e-21	1.78883e-18
ENSBTAG00000052111	101.115	-3.38326	0.540834	-6.25563	3.95919e-10	2.15008e-08
ENSBTAG00000015241	38.1939	-3.36984	0.688042	-4.89773	9.69507e-07	2.30183e-05
ENSBTAG00000014046	412.316	-3.35507	0.49046	-6.84067	7.88261e-12	6.40914e-10
ENSBTAG00000054425	22.7429	-3.34835	0.702411	-4.76694	1.87046e-06	4.10113e-05
ENSBTAG00000013334	22992.7	-3.34487	0.491884	-6.80011	1.0454e-11	8.31404e-10
ENSBTAG00000052270	18.8645	-3.3447	0.723769	-4.62123	3.81472e-06	7.68419e-05
ENSBTAG00000039086	90.3659	-3.32643	0.518562	-6.41471	1.41093e-10	8.3474e-09
ENSBTAG00000019428	4407.83	-3.32412	0.460607	-7.21682	5.32185e-13	5.87614e-11
ENSBTAG00000048710	53.4771	-3.32296	0.631615	-5.26106	1.43231e-07	4.37093e-06
ENSBTAG00000004150	136.885	-3.32289	0.375362	-8.8525	8.55825e-19	2.49113e-16
ENSBTAG00000019665	5542.54	-3.32272	0.385081	-8.62864	6.20874e-18	1.64294e-15
ENSBTAG00000019708	725.458	-3.31721	0.312058	-10.6301	2.1585e-26	1.84793e-23
ENSBTAG00000008059	15.0505	-3.3129	0.721143	-4.59396	4.34909e-06	8.65892e-05
ENSBTAG00000012976	2839.59	-3.30981	0.454058	-7.28941	3.11308e-13	3.56754e-11
ENSBTAG00000025258	10.095	-3.30129	0.732031	-4.50977	6.48966e-06	0.000120627
ENSBTAG00000029996	62.8498	-3.28277	0.593176	-5.53423	3.12602e-08	1.1151e-06
ENSBTAG00000004099	45.1067	-3.25899	0.570442	-5.7131	1.10934e-08	4.48483e-07
ENSBTAG00000016477	254.199	-3.25146	0.505018	-6.43829	1.20825e-10	7.29665e-09
ENSBTAG00000002773	299.157	-3.22187	0.347704	-9.26613	1.9303e-20	7.20347e-18
ENSBTAG00000023648	1426.15	-3.21946	0.4427	-7.27233	3.53346e-13	4.01766e-11
ENSBTAG00000009513	8910.17	-3.21932	0.309385	-10.4055	2.33914e-25	1.79178e-22
ENSBTAG00000045880	2498.76	-3.21895	0.392903	-8.19272	2.55386e-16	4.82713e-14
ENSBTAG00000008787	26.0972	-3.21769	0.705112	-4.56337	5.03396e-06	9.79782e-05
ENSBTAG00000039347	174.061	-3.21381	0.477769	-6.7267	1.73556e-11	1.28874e-09
ENSBTAG00000015592	101.696	-3.20534	0.489778	-6.54448	5.97038e-11	3.94968e-09
ENSBTAG00000008597	589.266	-3.18176	0.428592	-7.42376	1.13839e-13	1.38068e-11
ENSBTAG00000006078	269.56	-3.17149	0.285078	-11.125	9.48103e-29	1.37987e-25
ENSBTAG00000017969	98.3129	-3.17073	0.6223	-5.09519	3.48394e-07	9.44233e-06
ENSBTAG00000018206	22.4571	-3.15723	0.57594	-5.48187	4.20859e-08	1.45491e-06
ENSBTAG00000024453	11.9457	-3.15382	0.696476	-4.52825	5.94733e-06	0.000113147
ENSBTAG00000054152	29.8535	-3.15229	0.652407	-4.83179	1.35312e-06	3.05796e-05
ENSBTAG00000002082	5194.81	-3.14134	0.406587	-7.72612	1.10876e-14	1.66359e-12
ENSBTAG00000000336	299.097	-3.14086	0.338283	-9.28472	1.62134e-20	6.20972e-18
ENSBTAG00000051234	22.5671	-3.13725	0.728054	-4.30909	1.63929e-05	0.00026687
ENSBTAG00000016357	8925.01	-3.13331	0.474565	-6.60249	4.04321e-11	2.80214e-09
ENSBTAG00000037537	38.3869	-3.12948	0.657081	-4.76271	1.91011e-06	4.15542e-05
ENSBTAG00000008952	457.917	-3.12543	0.348342	-8.97232	2.90342e-19	8.8034e-17
ENSBTAG00000005018	2491.75	-3.12248	0.395021	-7.90459	2.68828e-15	4.39609e-13
ENSBTAG00000053177	132.54	-3.12042	0.537949	-5.8006	6.60797e-09	2.81206e-07
ENSBTAG00000022715	87.5827	-3.11973	0.569843	-5.47472	4.38215e-08	1.50136e-06
ENSBTAG00000017116	112.257	-3.11887	0.378482	-8.24047	1.71537e-16	3.51627e-14
ENSBTAG00000017593	925.884	-3.11398	0.411762	-7.56256	3.95211e-14	5.478e-12
ENSBTAG00000018280	603.226	-3.11319	0.697982	-4.46027	8.1857e-06	0.000145641
ENSBTAG00000004680	842.663	-3.11111	0.334728	-9.29443	1.48e-20	5.82161e-18
ENSBTAG00000008428	1680.68	-3.10279	0.640086	-4.84746	1.25052e-06	2.85716e-05
ENSBTAG00000009773	75.7479	-3.09897	0.59671	-5.19344	2.06445e-07	5.99721e-06
ENSBTAG00000002455	872.354	-3.09784	0.43072	-7.19223	6.37408e-13	6.92301e-11
ENSBTAG00000014762	3184.5	-3.09057	0.467482	-6.61109	3.81505e-11	2.66379e-09
ENSBTAG00000002615	399.539	-3.08146	0.517897	-5.94995	2.68223e-09	1.24719e-07
ENSBTAG00000038490	330.016	-3.07716	0.47535	-6.47346	9.57849e-11	5.93214e-09
ENSBTAG00000050650	38.5346	-3.06989	0.621545	-4.93912	7.84749e-07	1.90354e-05
ENSBTAG00000038149	239.474	-3.06755	0.440708	-6.96051	3.39033e-12	3.163e-10
ENSBTAG00000005273	789.523	-3.06538	0.360412	-8.50522	1.8125e-17	4.2547e-15
ENSBTAG00000014665	487.796	-3.05824	0.446895	-6.8433	7.73889e-12	6.32763e-10
ENSBTAG00000009717	3924.88	-3.0504	0.32495	-9.38729	6.15639e-21	2.71515e-18
ENSBTAG00000020350	13698.4	-3.03451	0.680998	-4.45598	8.35104e-06	0.000148221
ENSBTAG00000049371	22.2193	-3.0311	0.67835	-4.46835	7.8827e-06	0.000141636
ENSBTAG00000008851	632.26	-3.02744	0.464234	-6.52137	6.96694e-11	4.50653e-09
ENSBTAG00000009214	673.801	-3.02592	0.352165	-8.59232	8.52285e-18	2.17617e-15
ENSBTAG00000013863	24984	-3.01607	0.699786	-4.30999	1.63265e-05	0.000266385
ENSBTAG00000013555	400.857	-3.01152	0.437108	-6.88965	5.59287e-12	4.78816e-10
ENSBTAG00000019947	102.266	-3.00354	0.545167	-5.5094	3.60062e-08	1.26273e-06
ENSBTAG00000014560	776.108	-2.99273	0.397582	-7.52732	5.17937e-14	6.97968e-12
ENSBTAG00000015318	497.645	-2.98843	0.466248	-6.40951	1.45986e-10	8.56728e-09
ENSBTAG00000051768	115.787	-2.9737	0.424402	-7.00679	2.43855e-12	2.31965e-10
ENSBTAG00000015520	1742.16	-2.96538	0.385438	-7.69352	1.43146e-14	2.12587e-12
ENSBTAG00000003196	514.741	-2.96431	0.392545	-7.5515	4.30284e-14	5.90788e-12
ENSBTAG00000020257	272.486	-2.9618	0.68648	-4.31448	1.59979e-05	0.000261905
ENSBTAG00000017251	25.2864	-2.96145	0.66216	-4.47241	7.73439e-06	0.000139487
ENSBTAG00000052516	655.402	-2.95888	0.437126	-6.76895	1.29722e-11	1.00424e-09
ENSBTAG00000012638	25795.6	-2.95314	0.254055	-11.624	3.11223e-31	7.54922e-28
ENSBTAG00000018517	243.42	-2.95274	0.366469	-8.05726	7.80236e-16	1.36814e-13
ENSBTAG00000015821	310.691	-2.95243	0.683269	-4.32103	1.55302e-05	0.000256556
ENSBTAG00000019338	2830.86	-2.94635	0.346387	-8.50595	1.8011e-17	4.2547e-15
ENSBTAG00000019627	94.683	-2.94251	0.734806	-4.00447	6.21556e-05	0.000847809
ENSBTAG00000016355	10508.6	-2.93956	0.432648	-6.79435	1.08801e-11	8.60588e-10
ENSBTAG00000014829	7.98691	-2.93481	0.74157	-3.95757	7.57164e-05	0.000995463
ENSBTAG00000052787	12.8649	-2.9235	0.668055	-4.37613	1.20804e-05	0.000205395
ENSBTAG00000046307	11009	-2.9159	0.619876	-4.70401	2.55106e-06	5.40438e-05
ENSBTAG00000006999	305.026	-2.9099	0.434208	-6.70163	2.06114e-11	1.50743e-09
ENSBTAG00000052312	120.164	-2.90986	0.508494	-5.72251	1.04962e-08	4.27902e-07
ENSBTAG00000006752	1676.72	-2.90762	0.294928	-9.85874	6.28343e-23	3.65796e-20
ENSBTAG00000052428	45.5902	-2.90192	0.647581	-4.48117	7.42341e-06	0.000135389
ENSBTAG00000029901	44.8602	-2.89311	0.653444	-4.42748	9.53408e-06	0.000166577
ENSBTAG00000007280	138.033	-2.88767	0.437791	-6.596	4.22407e-11	2.91361e-09
ENSBTAG00000003305	7248.61	-2.88716	0.267408	-10.7968	3.56253e-27	3.70351e-24
ENSBTAG00000038042	1483.17	-2.88688	0.695682	-4.14972	3.32884e-05	0.000494872
ENSBTAG00000006240	1380.89	-2.88123	0.286426	-10.0592	8.36506e-24	5.07734e-21
ENSBTAG00000017425	27.7558	-2.88078	0.619782	-4.64805	3.35086e-06	6.88819e-05
ENSBTAG00000015938	844.127	-2.87427	0.407876	-7.04692	1.82926e-12	1.83607e-10
ENSBTAG00000007901	1646.73	-2.87384	0.37114	-7.74328	9.68847e-15	1.46881e-12
ENSBTAG00000034918	2837.92	-2.87269	0.414931	-6.92328	4.41313e-12	3.86919e-10
ENSBTAG00000013495	828.282	-2.87068	0.493518	-5.81676	5.99996e-09	2.57591e-07
ENSBTAG00000013205	124.373	-2.8649	0.516449	-5.54731	2.90101e-08	1.0425e-06
ENSBTAG00000019272	575.751	-2.86489	0.341137	-8.39807	4.53884e-17	1.00088e-14
ENSBTAG00000047473	62.1516	-2.86284	0.453093	-6.31845	2.64203e-10	1.49619e-08
ENSBTAG00000052511	134.849	-2.85451	0.540698	-5.2793	1.29679e-07	4.00709e-06
ENSBTAG00000048155	13318.5	-2.84934	0.373186	-7.63517	2.25528e-14	3.21798e-12
ENSBTAG00000012043	71.9495	-2.84824	0.493128	-5.77586	7.65611e-09	3.21115e-07
ENSBTAG00000036418	69.7001	-2.84102	0.630601	-4.50525	6.6294e-06	0.000122442
ENSBTAG00000011465	204.164	-2.83994	0.450395	-6.30544	2.87376e-10	1.61486e-08
ENSBTAG00000001042	1724.03	-2.83561	0.447604	-6.33509	2.37201e-10	1.35381e-08
ENSBTAG00000020580	4386.45	-2.83385	0.703002	-4.03107	5.55244e-05	0.000768158
ENSBTAG00000054150	40.2732	-2.83204	0.632329	-4.47875	7.50823e-06	0.000136253
ENSBTAG00000046090	533.71	-2.82585	0.514275	-5.49483	3.91089e-08	1.35845e-06
ENSBTAG00000009768	3793.62	-2.81751	0.405916	-6.94111	3.8902e-12	3.53863e-10
ENSBTAG00000053030	31.2827	-2.81543	0.624393	-4.50907	6.5112e-06	0.000120718
ENSBTAG00000015919	274.285	-2.80704	0.406886	-6.89884	5.24272e-12	4.51494e-10
ENSBTAG00000013980	29.7264	-2.80618	0.711089	-3.94631	7.93649e-05	0.00103409
ENSBTAG00000002233	156.41	-2.80121	0.54515	-5.13843	2.77045e-07	7.70958e-06
ENSBTAG00000047676	2351.83	-2.80104	0.302676	-9.25425	2.15734e-20	7.84948e-18
ENSBTAG00000031950	803.288	-2.79833	0.369239	-7.57864	3.49205e-14	4.88686e-12
ENSBTAG00000017592	415.338	-2.79579	0.398622	-7.01365	2.32174e-12	2.22307e-10
ENSBTAG00000049367	49.4873	-2.7948	0.684767	-4.08138	4.47684e-05	0.00063443
ENSBTAG00000054978	256.403	-2.79464	0.463459	-6.02997	1.63994e-09	7.92949e-08
ENSBTAG00000001945	874.617	-2.79413	0.353064	-7.91395	2.49348e-15	4.13906e-13
ENSBTAG00000034875	314.512	-2.78655	0.301561	-9.24039	2.45595e-20	8.71802e-18
ENSBTAG00000046343	287.98	-2.78329	0.392893	-7.0841	1.39951e-12	1.4344e-10
ENSBTAG00000054209	132.702	-2.78263	0.584308	-4.76226	1.91437e-06	4.15847e-05
ENSBTAG00000019517	787.875	-2.77936	0.265358	-10.474	1.13743e-25	9.19678e-23
ENSBTAG00000005092	32.7291	-2.77821	0.571573	-4.86064	1.17006e-06	2.70301e-05
ENSBTAG00000020430	58.6759	-2.77504	0.552878	-5.01926	5.18704e-07	1.3221e-05
ENSBTAG00000051383	190.626	-2.77406	0.437648	-6.33856	2.31924e-10	1.32891e-08
ENSBTAG00000003326	1672.92	-2.76863	0.260449	-10.6302	2.15588e-26	1.84793e-23
ENSBTAG00000051722	37.6206	-2.76773	0.611178	-4.52851	5.94e-06	0.000113147
ENSBTAG00000048791	184.294	-2.76329	0.387046	-7.13943	9.37167e-13	9.95586e-11
ENSBTAG00000026753	3242.02	-2.75524	0.689915	-3.99359	6.50803e-05	0.000877831
ENSBTAG00000004211	4813.97	-2.75358	0.290267	-9.48636	2.39251e-21	1.20071e-18
ENSBTAG00000010662	1283.76	-2.74884	0.33567	-8.1891	2.63192e-16	4.9109e-14
ENSBTAG00000007338	6034.75	-2.74209	0.314369	-8.72252	2.72071e-18	7.76416e-16
ENSBTAG00000020936	618.453	-2.74144	0.315455	-8.69043	3.61082e-18	9.73182e-16
ENSBTAG00000012719	1110.63	-2.73544	0.29243	-9.35417	8.42598e-21	3.50376e-18
ENSBTAG00000011881	23.1855	-2.73182	0.586238	-4.65991	3.16343e-06	6.53986e-05
ENSBTAG00000054023	224.79	-2.72651	0.688713	-3.95885	7.5311e-05	0.00099343
ENSBTAG00000047538	14.524	-2.72361	0.69135	-3.93956	8.16314e-05	0.00105516
ENSBTAG00000050608	42.0394	-2.71225	0.692163	-3.91852	8.90948e-05	0.00113645
ENSBTAG00000046409	149.334	-2.71092	0.71788	-3.77629	0.000159181	0.00189584
ENSBTAG00000008441	1705.29	-2.70138	0.430144	-6.28018	3.38171e-10	1.86067e-08
ENSBTAG00000008635	2037.95	-2.69893	0.287201	-9.39736	5.59508e-21	2.54471e-18
ENSBTAG00000007073	18.7425	-2.69658	0.607057	-4.44205	8.91068e-06	0.000157195
ENSBTAG00000019330	79.0681	-2.69593	0.632821	-4.26017	2.04272e-05	0.0003235
ENSBTAG00000006685	45.814	-2.69221	0.533468	-5.04662	4.49691e-07	1.1729e-05
ENSBTAG00000011002	25.7099	-2.68973	0.573813	-4.68747	2.76608e-06	5.82597e-05
ENSBTAG00000020490	141.176	-2.67868	0.564617	-4.74425	2.09282e-06	4.51244e-05
ENSBTAG00000015329	430.365	-2.6755	0.35572	-7.52137	5.42065e-14	7.14396e-12
ENSBTAG00000016206	194.872	-2.67337	0.372661	-7.17374	7.29738e-13	7.86712e-11
ENSBTAG00000018031	60.2596	-2.66656	0.559626	-4.76491	1.88942e-06	4.12274e-05
ENSBTAG00000033961	47.4657	-2.66436	0.489931	-5.43823	5.3811e-08	1.81288e-06
ENSBTAG00000014548	747.512	-2.66059	0.396972	-6.7022	2.05303e-11	1.50743e-09
ENSBTAG00000008269	711.418	-2.65819	0.379001	-7.01368	2.32128e-12	2.22307e-10
ENSBTAG00000031814	110589	-2.6575	0.621076	-4.27887	1.87845e-05	0.000300759
ENSBTAG00000048737	143.834	-2.65731	0.538743	-4.93243	8.12142e-07	1.96344e-05
ENSBTAG00000020676	475.817	-2.65597	0.71355	-3.72219	0.000197501	0.00229404
ENSBTAG00000048980	41258.1	-2.65385	0.315938	-8.39991	4.4683e-17	1.00049e-14
ENSBTAG00000016424	1629.32	-2.65351	0.394028	-6.73432	1.64702e-11	1.24201e-09
ENSBTAG00000053578	1302.07	-2.65212	0.479817	-5.52736	3.25082e-08	1.15678e-06
ENSBTAG00000015562	1273.52	-2.65076	0.362685	-7.3087	2.6974e-13	3.11571e-11
ENSBTAG00000019123	244.882	-2.6474	0.485778	-5.44981	5.04229e-08	1.70664e-06
ENSBTAG00000013305	13.2925	-2.64363	0.710714	-3.71969	0.000199469	0.0023132
ENSBTAG00000021240	78.5432	-2.64162	0.521451	-5.06591	4.0645e-07	1.07359e-05
ENSBTAG00000002922	991.888	-2.63843	0.438339	-6.01915	1.75332e-09	8.4496e-08
ENSBTAG00000052306	623.093	-2.63778	0.433128	-6.09008	1.12856e-09	5.62502e-08
ENSBTAG00000006156	443.758	-2.63761	0.465317	-5.66841	1.44126e-08	5.68457e-07
ENSBTAG00000034384	28.6924	-2.63698	0.548868	-4.80441	1.55211e-06	3.47529e-05
ENSBTAG00000030230	33.332	-2.63593	0.474168	-5.55906	2.71236e-08	9.86893e-07
ENSBTAG00000010065	34.2735	-2.63576	0.610471	-4.31758	1.57747e-05	0.000258834
ENSBTAG00000006523	6903.15	-2.63425	0.389941	-6.7555	1.42342e-11	1.09034e-09
ENSBTAG00000008376	45.9386	-2.63416	0.640055	-4.11552	3.86309e-05	0.000558326
ENSBTAG00000048591	185.08	-2.62864	0.483922	-5.43195	5.57403e-08	1.86493e-06
ENSBTAG00000004224	603.51	-2.61891	0.395818	-6.61644	3.67952e-11	2.5996e-09
ENSBTAG00000050838	14.4297	-2.61678	0.664361	-3.93879	8.18921e-05	0.00105708
ENSBTAG00000007213	14953.2	-2.61367	0.289943	-9.01441	1.97929e-19	6.2623e-17
ENSBTAG00000046152	332.913	-2.61148	0.726894	-3.59265	0.000327333	0.00352367
ENSBTAG00000000440	73.9708	-2.61019	0.575038	-4.53915	5.64812e-06	0.000108304
ENSBTAG00000018862	930.076	-2.6056	0.340578	-7.65054	2.00133e-14	2.91274e-12
ENSBTAG00000014432	213.461	-2.60431	0.472341	-5.51363	3.51504e-08	1.24169e-06
ENSBTAG00000013942	38.1436	-2.6041	0.602645	-4.32112	1.55239e-05	0.000256556
ENSBTAG00000009252	16.7841	-2.60328	0.698014	-3.72955	0.000191822	0.00223342
ENSBTAG00000011563	187.63	-2.60154	0.444712	-5.84995	4.91716e-09	2.14908e-07
ENSBTAG00000006221	194.352	-2.59556	0.725347	-3.57837	0.000345747	0.00370545
ENSBTAG00000050310	120.663	-2.59513	0.460015	-5.6414	1.68677e-08	6.52904e-07
ENSBTAG00000050944	1118.5	-2.5936	0.637471	-4.06858	4.73006e-05	0.000665777
ENSBTAG00000006921	413.178	-2.59239	0.403236	-6.42897	1.2847e-10	7.69444e-09
ENSBTAG00000003327	29.5249	-2.59156	0.623421	-4.157	3.22448e-05	0.000481818
ENSBTAG00000045156	5.996	-2.58652	0.746595	-3.46443	0.000531364	0.00530547
ENSBTAG00000054407	64.9832	-2.57523	0.665083	-3.87205	0.000107925	0.00134596
ENSBTAG00000049878	8.06948	-2.57127	0.719089	-3.57573	0.000349258	0.00373758
ENSBTAG00000018186	1122.67	-2.56872	0.238667	-10.7628	5.16009e-27	5.00667e-24
ENSBTAG00000049333	737.21	-2.56792	0.325867	-7.88029	3.26624e-15	5.28187e-13
ENSBTAG00000012720	62.6314	-2.56674	0.564586	-4.54622	5.46167e-06	0.000105147
ENSBTAG00000007268	9355.35	-2.56211	0.311367	-8.2286	1.89408e-16	3.82867e-14
ENSBTAG00000022813	286.567	-2.5606	0.430241	-5.95155	2.65611e-09	1.23901e-07
ENSBTAG00000011677	530.512	-2.55947	0.394962	-6.48028	9.15532e-11	5.71873e-09
ENSBTAG00000024272	1059.75	-2.55413	0.3961	-6.4482	1.13186e-10	6.92144e-09
ENSBTAG00000005650	1976.41	-2.55305	0.304961	-8.37174	5.67756e-17	1.22319e-14
ENSBTAG00000006910	5943.29	-2.55258	0.36241	-7.04336	1.8766e-12	1.86003e-10
ENSBTAG00000047626	8.15485	-2.54343	0.728172	-3.49289	0.000477819	0.0048621
ENSBTAG00000053557	24.293	-2.5413	0.63809	-3.98267	6.81441e-05	0.000911672
ENSBTAG00000007994	69.7127	-2.53783	0.519622	-4.88399	1.03958e-06	2.44034e-05
ENSBTAG00000002171	84.3658	-2.53723	0.472933	-5.36487	8.10054e-08	2.6199e-06
ENSBTAG00000016359	103.3	-2.53356	0.483937	-5.2353	1.64716e-07	4.91369e-06
ENSBTAG00000018077	108.397	-2.52858	0.491774	-5.14176	2.72182e-07	7.58878e-06
ENSBTAG00000016163	226.598	-2.52786	0.442307	-5.71516	1.096e-08	4.45562e-07
ENSBTAG00000008868	47.6291	-2.52536	0.617447	-4.09	4.3138e-05	0.000613715
ENSBTAG00000021527	177.353	-2.52431	0.367511	-6.86865	6.48113e-12	5.39541e-10
ENSBTAG00000050630	129.146	-2.52384	0.498758	-5.06025	4.18702e-07	1.09642e-05
ENSBTAG00000000517	18.9334	-2.52099	0.630973	-3.9954	6.4584e-05	0.000874214
ENSBTAG00000020872	5814.18	-2.51747	0.666879	-3.775	0.000160007	0.00190256
ENSBTAG00000054574	38.7401	-2.5125	0.581677	-4.31941	1.56445e-05	0.000257666
ENSBTAG00000019249	35.135	-2.50751	0.625649	-4.00786	6.12719e-05	0.000837325
ENSBTAG00000036224	669.119	-2.50476	0.316518	-7.91349	2.50266e-15	4.13906e-13
ENSBTAG00000010637	357.849	-2.50185	0.379726	-6.58857	4.44092e-11	3.04873e-09
ENSBTAG00000040460	7.2154	-2.49899	0.740694	-3.37385	0.000741246	0.00696006
ENSBTAG00000003880	2441.92	-2.49889	0.389228	-6.42012	1.36171e-10	8.12226e-09
ENSBTAG00000037800	196.868	-2.49537	0.501062	-4.98016	6.35324e-07	1.58602e-05
ENSBTAG00000012185	199.195	-2.49293	0.53005	-4.70319	2.56127e-06	5.41814e-05
ENSBTAG00000049348	14.8261	-2.48895	0.63349	-3.92895	8.53173e-05	0.00109595
ENSBTAG00000045861	1296.45	-2.47804	0.701161	-3.5342	0.000409009	0.00429179
ENSBTAG00000044010	293.4	-2.47045	0.684484	-3.60921	0.000307128	0.0033533
ENSBTAG00000003636	1244.28	-2.4701	0.435976	-5.66568	1.46447e-08	5.7605e-07
ENSBTAG00000049650	32.8721	-2.46985	0.468868	-5.26769	1.38149e-07	4.25078e-06
ENSBTAG00000009183	2074.41	-2.46713	0.283265	-8.70961	3.0491e-18	8.37295e-16
ENSBTAG00000003682	37.9795	-2.4656	0.534364	-4.61408	3.94832e-06	7.90425e-05
ENSBTAG00000002996	49.6486	-2.46526	0.574269	-4.29286	1.76385e-05	0.000284601
ENSBTAG00000023635	132.622	-2.46399	0.71884	-3.42773	0.000608645	0.00592365
ENSBTAG00000050510	1651.65	-2.46264	0.309503	-7.95674	1.76632e-15	2.99716e-13
ENSBTAG00000008124	378.232	-2.45967	0.315244	-7.80241	6.0734e-15	9.30445e-13
ENSBTAG00000030071	116.851	-2.45878	0.564812	-4.35326	1.34126e-05	0.000225152
ENSBTAG00000001333	67.2507	-2.44535	0.598892	-4.08312	4.44359e-05	0.000630433
ENSBTAG00000052721	43.0075	-2.44456	0.466455	-5.24073	1.59943e-07	4.80952e-06
ENSBTAG00000004587	1248	-2.44302	0.434258	-5.62573	1.8472e-08	7.07477e-07
ENSBTAG00000053667	38.946	-2.44175	0.6596	-3.70186	0.000214024	0.00244306
ENSBTAG00000003033	405.151	-2.43765	0.710494	-3.43092	0.000601528	0.00587954
ENSBTAG00000013368	149.924	-2.43701	0.379057	-6.42913	1.28335e-10	7.69444e-09
ENSBTAG00000015513	194.614	-2.4369	0.47504	-5.12988	2.89934e-07	8.03753e-06
ENSBTAG00000020355	666.307	-2.436	0.468779	-5.19647	2.03106e-07	5.93575e-06
ENSBTAG00000051030	167.407	-2.43597	0.482746	-5.04607	4.50982e-07	1.17417e-05
ENSBTAG00000047338	88.8611	-2.43552	0.497799	-4.89258	9.9521e-07	2.35517e-05
ENSBTAG00000031358	430.699	-2.43116	0.32997	-7.36782	1.73445e-13	2.0523e-11
ENSBTAG00000021176	2029.04	-2.42982	0.724295	-3.35474	0.000794409	0.00736422
ENSBTAG00000010328	111.86	-2.42912	0.360592	-6.73648	1.62267e-11	1.23002e-09
ENSBTAG00000050072	36.9391	-2.4286	0.482168	-5.03684	4.73289e-07	1.22785e-05
ENSBTAG00000013689	989.571	-2.42653	0.384444	-6.31178	2.75847e-10	1.55608e-08
ENSBTAG00000005448	173.153	-2.4262	0.460368	-5.27012	1.36332e-07	4.20377e-06
ENSBTAG00000003935	923.431	-2.42527	0.352527	-6.87968	5.99865e-12	5.0465e-10
ENSBTAG00000023929	1198.99	-2.42482	0.365138	-6.64081	3.11956e-11	2.24762e-09
ENSBTAG00000002980	100.023	-2.42029	0.450854	-5.36824	7.95103e-08	2.57727e-06
ENSBTAG00000012387	1385.47	-2.41974	0.412125	-5.87136	4.32239e-09	1.9297e-07
ENSBTAG00000005622	5332.26	-2.41694	0.326236	-7.40859	1.27654e-13	1.53543e-11
ENSBTAG00000002356	1084.74	-2.40777	0.322209	-7.47271	7.85617e-14	9.9425e-12
ENSBTAG00000054912	18.1988	-2.40773	0.594069	-4.05294	5.05773e-05	0.000706432
ENSBTAG00000023832	2488.11	-2.40664	0.442584	-5.4377	5.39723e-08	1.81412e-06
ENSBTAG00000013452	149.53	-2.40515	0.436494	-5.51015	3.58525e-08	1.26038e-06
ENSBTAG00000053696	76.3396	-2.40365	0.355397	-6.76329	1.34892e-11	1.03874e-09
ENSBTAG00000004247	18.4317	-2.40345	0.695229	-3.45706	0.000546104	0.00543267
ENSBTAG00000020433	777.008	-2.4021	0.445717	-5.38928	7.074e-08	2.30841e-06
ENSBTAG00000003607	125.426	-2.40085	0.525167	-4.57159	4.84041e-06	9.50706e-05
ENSBTAG00000011638	5.43238	-2.39868	0.735126	-3.26295	0.00110259	0.00966582
ENSBTAG00000033076	13.813	-2.39642	0.646192	-3.70852	0.000208471	0.00238905
ENSBTAG00000015742	2888.81	-2.39342	0.394364	-6.06905	1.28665e-09	6.39057e-08
ENSBTAG00000010155	275.139	-2.39259	0.39937	-5.99091	2.08674e-09	9.82861e-08
ENSBTAG00000019903	1646.19	-2.3904	0.422911	-5.65225	1.58359e-08	6.17896e-07
ENSBTAG00000013706	240.611	-2.3881	0.460839	-5.18208	2.19427e-07	6.31134e-06
ENSBTAG00000009236	7742.69	-2.38708	0.316474	-7.54274	4.60199e-14	6.25957e-12
ENSBTAG00000021480	46.8764	-2.38696	0.538954	-4.42888	9.47246e-06	0.000165852
ENSBTAG00000027126	18.5816	-2.38086	0.70634	-3.3707	0.000749765	0.00703098
ENSBTAG00000005091	20.4319	-2.37866	0.649257	-3.66367	0.000248628	0.00277282
ENSBTAG00000048393	13.082	-2.37855	0.74627	-3.18725	0.00143634	0.0119958
ENSBTAG00000005668	72.3133	-2.37316	0.502721	-4.72063	2.35114e-06	5.02474e-05
ENSBTAG00000048516	13.5777	-2.37167	0.63758	-3.7198	0.000199378	0.0023132
ENSBTAG00000020657	29.4214	-2.37045	0.554922	-4.27168	1.94003e-05	0.000308581
ENSBTAG00000031548	84.8168	-2.36943	0.515857	-4.59319	4.36528e-06	8.66743e-05
ENSBTAG00000010888	9204.07	-2.36697	0.334662	-7.07271	1.51941e-12	1.5464e-10
ENSBTAG00000013670	506.521	-2.36628	0.480978	-4.91972	8.6668e-07	2.08146e-05
ENSBTAG00000020225	988.522	-2.36567	0.326495	-7.24564	4.30394e-13	4.81842e-11
ENSBTAG00000015815	2855.92	-2.3655	0.31609	-7.48364	7.22939e-14	9.3112e-12
ENSBTAG00000015978	10087.2	-2.36548	0.322291	-7.33956	2.143e-13	2.49514e-11
ENSBTAG00000001321	2885.16	-2.36497	0.646688	-3.65705	0.000255136	0.00283454
ENSBTAG00000023179	1826.45	-2.36235	0.421661	-5.60248	2.11303e-08	7.84515e-07
ENSBTAG00000049393	333.444	-2.36103	0.502488	-4.69868	2.61853e-06	5.53122e-05
ENSBTAG00000003074	551.912	-2.36017	0.367887	-6.41548	1.40378e-10	8.33903e-09
ENSBTAG00000046189	26.2269	-2.35778	0.490962	-4.80237	1.56797e-06	3.5054e-05
ENSBTAG00000044830	24.3331	-2.35619	0.62698	-3.758	0.000171275	0.0020214
ENSBTAG00000016204	201.127	-2.35413	0.342182	-6.87976	5.99525e-12	5.0465e-10
ENSBTAG00000033748	631.773	-2.35066	0.716267	-3.28182	0.0010314	0.00914744
ENSBTAG00000010606	1082.49	-2.34916	0.361826	-6.49251	8.44161e-11	5.31858e-09
ENSBTAG00000018869	280.885	-2.34803	0.449211	-5.22702	1.72262e-07	5.10612e-06
ENSBTAG00000051901	30.221	-2.34795	0.693358	-3.38635	0.000708279	0.00671113
ENSBTAG00000053202	8.06482	-2.3476	0.746658	-3.14415	0.00166572	0.0135133
ENSBTAG00000008792	3370.88	-2.34142	0.304503	-7.68931	1.47934e-14	2.17479e-12
ENSBTAG00000012371	1364.56	-2.34118	0.451395	-5.18653	2.14247e-07	6.1991e-06
ENSBTAG00000000133	1624.8	-2.33455	0.307681	-7.58756	3.25993e-14	4.60631e-12
ENSBTAG00000003923	254.443	-2.33368	0.458271	-5.09235	3.53648e-07	9.53146e-06
ENSBTAG00000014642	254.357	-2.33253	0.41748	-5.58716	2.30806e-08	8.52578e-07
ENSBTAG00000015177	52.5019	-2.32929	0.652583	-3.56935	0.000357872	0.00381293
ENSBTAG00000004741	25.0442	-2.32459	0.687729	-3.3801	0.000724594	0.00684788
ENSBTAG00000043553	277.151	-2.31444	0.431966	-5.35792	8.41842e-08	2.71066e-06
ENSBTAG00000053766	56.5643	-2.31261	0.551148	-4.19599	2.71685e-05	0.00041754
ENSBTAG00000012989	1425.43	-2.31077	0.307254	-7.5207	5.44853e-14	7.14396e-12
ENSBTAG00000047783	9.86249	-2.30902	0.747469	-3.08912	0.00200753	0.0156196
ENSBTAG00000001308	361.184	-2.30837	0.731541	-3.15549	0.00160226	0.0131081
ENSBTAG00000050790	138.948	-2.30792	0.378283	-6.10104	1.0538e-09	5.28865e-08
ENSBTAG00000008545	260.197	-2.30693	0.280611	-8.2211	2.01647e-16	4.02023e-14
ENSBTAG00000055309	18.7459	-2.3035	0.716536	-3.21477	0.00130549	0.0111111
ENSBTAG00000045948	681.105	-2.30303	0.327931	-7.02292	2.17284e-12	2.12239e-10
ENSBTAG00000039980	343.404	-2.30256	0.2804	-8.2117	2.18078e-16	4.23188e-14
ENSBTAG00000007300	858.486	-2.30255	0.369278	-6.23528	4.50977e-10	2.43093e-08
ENSBTAG00000021778	612.654	-2.30181	0.335125	-6.86851	6.48754e-12	5.39541e-10
ENSBTAG00000039283	9.07152	-2.30171	0.701435	-3.28143	0.00103282	0.00914893
ENSBTAG00000001511	2267.82	-2.30166	0.361354	-6.36956	1.89569e-10	1.09484e-08
ENSBTAG00000000283	173.522	-2.29953	0.356092	-6.45769	1.06316e-10	6.52879e-09
ENSBTAG00000017412	42.6327	-2.29544	0.519515	-4.41843	9.94217e-06	0.000172055
ENSBTAG00000007208	130.808	-2.29473	0.43786	-5.24077	1.59907e-07	4.80952e-06
ENSBTAG00000001785	19100.7	-2.29363	0.719546	-3.18761	0.00143453	0.011992
ENSBTAG00000008294	242.389	-2.29112	0.459909	-4.98168	6.3033e-07	1.57626e-05
ENSBTAG00000012182	9.65047	-2.29038	0.74368	-3.07979	0.00207147	0.0160192
ENSBTAG00000007286	34.3686	-2.29036	0.533476	-4.29327	1.76061e-05	0.000284394
ENSBTAG00000045849	35.4235	-2.28893	0.632688	-3.61778	0.000297136	0.00326132
ENSBTAG00000051635	39.2171	-2.28733	0.651227	-3.51234	0.000444187	0.00459466
ENSBTAG00000015912	25.0749	-2.28712	0.540193	-4.23389	2.29683e-05	0.000358142
ENSBTAG00000016698	34.8374	-2.28706	0.649286	-3.52243	0.000427614	0.00445809
ENSBTAG00000046407	565.906	-2.28667	0.736153	-3.10624	0.00189482	0.0149308
ENSBTAG00000014261	7070.18	-2.28449	0.292272	-7.81633	5.43869e-15	8.51125e-13
ENSBTAG00000013125	679.373	-2.28238	0.406686	-5.61214	1.99838e-08	7.57409e-07
ENSBTAG00000038080	15.6147	-2.28165	0.732947	-3.11299	0.00185204	0.0147052
ENSBTAG00000039215	27.9687	-2.28031	0.542121	-4.20627	2.59623e-05	0.000400694
ENSBTAG00000003322	11.6745	-2.27133	0.639165	-3.55358	0.000380022	0.00402223
ENSBTAG00000014761	573.553	-2.2701	0.477624	-4.7529	2.00519e-06	4.34926e-05
ENSBTAG00000018870	27.2941	-2.26918	0.530201	-4.27985	1.87021e-05	0.00029977
ENSBTAG00000010802	17.3861	-2.26084	0.680167	-3.32395	0.000887527	0.00807821
ENSBTAG00000002340	1007.93	-2.26062	0.721628	-3.13266	0.00173229	0.01396
ENSBTAG00000012419	1553.74	-2.25894	0.346612	-6.51721	7.16269e-11	4.59232e-09
ENSBTAG00000012595	1972.51	-2.25793	0.305393	-7.39354	1.42969e-13	1.70555e-11
ENSBTAG00000009917	139.713	-2.25485	0.46548	-4.84413	1.27166e-06	2.89637e-05
ENSBTAG00000018203	1279.38	-2.24748	0.701886	-3.20206	0.00136447	0.0115055
ENSBTAG00000049808	50.1141	-2.24655	0.561821	-3.9987	6.36924e-05	0.000863914
ENSBTAG00000012052	1058.21	-2.24267	0.654151	-3.42837	0.000607217	0.00591529
ENSBTAG00000026088	6.95805	-2.24183	0.721646	-3.10655	0.00189285	0.0149234
ENSBTAG00000039046	353.508	-2.24156	0.437735	-5.12081	3.04218e-07	8.36974e-06
ENSBTAG00000004662	133.711	-2.23924	0.536432	-4.17431	2.98887e-05	0.000451713
ENSBTAG00000010449	1801.85	-2.23897	0.317891	-7.0432	1.87869e-12	1.86003e-10
ENSBTAG00000007514	15.8567	-2.23585	0.610419	-3.6628	0.00024947	0.00278008
ENSBTAG00000037735	2043.02	-2.23546	0.685176	-3.26261	0.00110391	0.00966689
ENSBTAG00000012519	6854.12	-2.23416	0.392032	-5.69893	1.20565e-08	4.80741e-07
ENSBTAG00000004322	8172.9	-2.23363	0.738304	-3.02535	0.00248344	0.0184879
ENSBTAG00000005339	80.2341	-2.23216	0.488867	-4.56599	4.97139e-06	9.71189e-05
ENSBTAG00000005725	61.2287	-2.22814	0.415413	-5.36368	8.1545e-08	2.6315e-06
ENSBTAG00000013631	7231.32	-2.22654	0.273762	-8.13313	4.18344e-16	7.61073e-14
ENSBTAG00000000711	1505.63	-2.22489	0.302447	-7.3563	1.89073e-13	2.21917e-11
ENSBTAG00000052822	1522.44	-2.22331	0.487714	-4.55865	5.14845e-06	9.99074e-05
ENSBTAG00000014269	1400.3	-2.22327	0.308184	-7.21408	5.43005e-13	5.94202e-11
ENSBTAG00000027051	6136.23	-2.22305	0.641576	-3.46499	0.00053026	0.00530405
ENSBTAG00000050566	122.659	-2.22083	0.491259	-4.52069	6.16394e-06	0.000116054
ENSBTAG00000050110	8.35935	-2.2198	0.671678	-3.30485	0.000950261	0.00855334
ENSBTAG00000017461	2577.2	-2.21913	0.410475	-5.40624	6.43624e-08	2.12444e-06
ENSBTAG00000009982	943.675	-2.21807	0.399601	-5.5507	2.8452e-08	1.02752e-06
ENSBTAG00000011545	329.486	-2.21031	0.490594	-4.50536	6.62596e-06	0.000122442
ENSBTAG00000008507	1058.51	-2.20996	0.317904	-6.95164	3.61052e-12	3.33368e-10
ENSBTAG00000018134	26.1681	-2.20508	0.485037	-4.54622	5.46182e-06	0.000105147
ENSBTAG00000019866	519.385	-2.20296	0.414977	-5.30864	1.10445e-07	3.48681e-06
ENSBTAG00000015312	752.876	-2.19625	0.35728	-6.14716	7.88847e-10	4.02838e-08
ENSBTAG00000008272	5.64542	-2.19401	0.732155	-2.99664	0.00272973	0.0200244
ENSBTAG00000007166	203.84	-2.19281	0.49029	-4.47247	7.73225e-06	0.000139487
ENSBTAG00000034366	4875.74	-2.19241	0.741605	-2.95631	0.00311347	0.0221799
ENSBTAG00000014228	134.587	-2.19133	0.375572	-5.83464	5.39084e-09	2.34204e-07
ENSBTAG00000049954	4.00126	-2.19034	0.747008	-2.93215	0.00336625	0.023645
ENSBTAG00000010464	47.3008	-2.18637	0.609392	-3.5878	0.000333486	0.00357932
ENSBTAG00000012252	162.64	-2.18604	0.412815	-5.29546	1.18718e-07	3.71575e-06
ENSBTAG00000011467	204.642	-2.18012	0.696329	-3.13088	0.00174281	0.0140137
ENSBTAG00000001273	273.136	-2.17847	0.268386	-8.11693	4.78111e-16	8.59066e-14
ENSBTAG00000004386	345.686	-2.17802	0.478825	-4.54869	5.39819e-06	0.0001046
ENSBTAG00000018146	1519.12	-2.17188	0.733078	-2.96269	0.00304965	0.0217999
ENSBTAG00000046266	113.605	-2.16537	0.468464	-4.62227	3.79557e-06	7.66168e-05
ENSBTAG00000008800	771.915	-2.16446	0.476045	-4.54675	5.44802e-06	0.000105147
ENSBTAG00000007881	2033.12	-2.16343	0.45294	-4.77641	1.78454e-06	3.93517e-05
ENSBTAG00000053071	5.82092	-2.16331	0.747103	-2.89559	0.00378442	0.0259193
ENSBTAG00000011982	312.947	-2.1628	0.3547	-6.09755	1.07704e-09	5.38669e-08
ENSBTAG00000049346	1235.11	-2.15917	0.322074	-6.70394	2.0287e-11	1.49877e-09
ENSBTAG00000010007	136.001	-2.15793	0.525395	-4.10724	4.00409e-05	0.000576414
ENSBTAG00000020835	703.557	-2.15786	0.378958	-5.69419	1.23958e-08	4.92918e-07
ENSBTAG00000021045	239.981	-2.15051	0.432216	-4.97554	6.50653e-07	1.61322e-05
ENSBTAG00000008721	51.9667	-2.15038	0.444465	-4.83813	1.31064e-06	2.97583e-05
ENSBTAG00000004988	6.08755	-2.14561	0.708442	-3.02864	0.00245659	0.018335
ENSBTAG00000040569	560.699	-2.14195	0.348094	-6.15336	7.58589e-10	3.91507e-08
ENSBTAG00000015829	377.366	-2.14068	0.365492	-5.85698	4.7136e-09	2.07256e-07
ENSBTAG00000020620	1140.83	-2.14021	0.724127	-2.95557	0.00312088	0.0222109
ENSBTAG00000004714	867.2	-2.14005	0.32664	-6.5517	5.68847e-11	3.81521e-09
ENSBTAG00000054103	1603.79	-2.13926	0.343621	-6.22563	4.79629e-10	2.55697e-08
ENSBTAG00000048062	3508.51	-2.13636	0.363721	-5.87363	4.26353e-09	1.90927e-07
ENSBTAG00000039556	124.878	-2.1344	0.482494	-4.42368	9.7035e-06	0.000169334
ENSBTAG00000013698	12.8235	-2.13263	0.711211	-2.99859	0.00271229	0.0199266
ENSBTAG00000044208	22.0276	-2.1316	0.64316	-3.31426	0.000918876	0.00831157
ENSBTAG00000004608	119.012	-2.12878	0.573089	-3.71457	0.000203548	0.00234506
ENSBTAG00000013044	151.108	-2.12849	0.358829	-5.93178	2.9967e-09	1.38457e-07
ENSBTAG00000019040	4803.56	-2.12509	0.344357	-6.17119	6.7778e-10	3.523e-08
ENSBTAG00000001120	76.1831	-2.12463	0.609859	-3.48381	0.000494324	0.00500653
ENSBTAG00000019354	34.7907	-2.12302	0.52357	-4.05489	5.01584e-05	0.000701253
ENSBTAG00000019453	10.2007	-2.12099	0.699429	-3.03246	0.00242571	0.0181417
ENSBTAG00000008182	1357.31	-2.11661	0.710375	-2.97956	0.00288659	0.0209116
ENSBTAG00000033669	236.874	-2.11409	0.414189	-5.10418	3.32239e-07	9.07759e-06
ENSBTAG00000035081	2781.74	-2.11344	0.408365	-5.17538	2.27448e-07	6.51628e-06
ENSBTAG00000027348	13.8861	-2.11011	0.716308	-2.94581	0.0032211	0.0228126
ENSBTAG00000034138	45.1595	-2.10836	0.564688	-3.73368	0.000188701	0.00220237
ENSBTAG00000013973	28.9939	-2.10787	0.48084	-4.38373	1.16667e-05	0.000199526
ENSBTAG00000024503	6551.37	-2.10754	0.203321	-10.3656	3.55456e-25	2.58665e-22
ENSBTAG00000010153	1663.68	-2.10541	0.424701	-4.95739	7.14468e-07	1.75648e-05
ENSBTAG00000053991	4.18499	-2.10237	0.74557	-2.81982	0.00480513	0.0311222
ENSBTAG00000001034	271.017	-2.10223	0.533622	-3.93955	8.16347e-05	0.00105516
ENSBTAG00000016374	311.304	-2.10195	0.436286	-4.81782	1.45132e-06	3.26975e-05
ENSBTAG00000012507	28.3464	-2.10156	0.603368	-3.48305	0.000495735	0.00501385
ENSBTAG00000051012	16.1493	-2.10105	0.659218	-3.18719	0.00143663	0.0119958
ENSBTAG00000031453	37.4841	-2.09528	0.628261	-3.33505	0.000852855	0.00780167
ENSBTAG00000048565	4110.3	-2.09481	0.372565	-5.62267	1.88031e-08	7.15112e-07
ENSBTAG00000050297	55.7566	-2.09171	0.474341	-4.40971	1.0351e-05	0.000178071
ENSBTAG00000054765	9.33934	-2.09101	0.732076	-2.85628	0.0042864	0.02846
ENSBTAG00000003289	30.298	-2.08819	0.56703	-3.68269	0.000230787	0.002615
ENSBTAG00000052600	32.8675	-2.08617	0.650407	-3.20749	0.00133899	0.0113306
ENSBTAG00000027875	4.16624	-2.0836	0.745594	-2.79455	0.00519725	0.0331467
ENSBTAG00000038680	10.5296	-2.0829	0.73746	-2.82443	0.00473655	0.0308161
ENSBTAG00000013869	71.224	-2.07744	0.415082	-5.0049	5.58902e-07	1.41574e-05
ENSBTAG00000020780	5133.17	-2.07733	0.351123	-5.91624	3.29389e-09	1.51556e-07
ENSBTAG00000051981	921.877	-2.07619	0.308166	-6.73725	1.61412e-11	1.22995e-09
ENSBTAG00000054594	765.686	-2.07606	0.465001	-4.46462	8.02093e-06	0.000143764
ENSBTAG00000047158	266.754	-2.07283	0.345814	-5.99407	2.04651e-09	9.70192e-08
ENSBTAG00000001066	1453.45	-2.07242	0.42693	-4.85424	1.20851e-06	2.77862e-05
ENSBTAG00000009421	71.5317	-2.06678	0.521085	-3.96629	7.29997e-05	0.000965852
ENSBTAG00000039823	391.11	-2.06563	0.498756	-4.14155	3.44966e-05	0.000509192
ENSBTAG00000010644	312.27	-2.06314	0.397891	-5.18518	2.15803e-07	6.23175e-06
ENSBTAG00000012206	12.4698	-2.06191	0.658847	-3.12957	0.00175061	0.0140377
ENSBTAG00000008313	48.5647	-2.06088	0.540715	-3.81139	0.000138186	0.00167736
ENSBTAG00000018073	17334.1	-2.06063	0.219721	-9.37839	6.6985e-21	2.86735e-18
ENSBTAG00000014898	3031.37	-2.0585	0.427874	-4.811	1.5018e-06	3.37303e-05
ENSBTAG00000014030	77.4195	-2.05762	0.419523	-4.90467	9.35853e-07	2.2292e-05
ENSBTAG00000006683	830.881	-2.05669	0.673799	-3.05238	0.00227034	0.0171647
ENSBTAG00000048942	4.97988	-2.05579	0.747432	-2.75047	0.00595102	0.036653
ENSBTAG00000015987	30.1669	-2.05469	0.71745	-2.86388	0.00418488	0.0279389
ENSBTAG00000010057	27.7044	-2.05461	0.63634	-3.22879	0.00124316	0.0106554
ENSBTAG00000026893	19.4985	-2.05367	0.557469	-3.68391	0.000229681	0.00260951
ENSBTAG00000019954	1033.47	-2.05055	0.391746	-5.2344	1.65521e-07	4.92635e-06
ENSBTAG00000010830	1359.38	-2.05024	0.420838	-4.8718	1.10587e-06	2.5793e-05
ENSBTAG00000050716	7.71267	-2.04884	0.7384	-2.7747	0.00552518	0.034661
ENSBTAG00000050712	9112.93	-2.04327	0.364507	-5.60558	2.07562e-08	7.74578e-07
ENSBTAG00000006031	22.5917	-2.04224	0.551466	-3.70329	0.000212818	0.00243312
ENSBTAG00000030190	18.4679	-2.04214	0.737736	-2.76812	0.00563804	0.0352323
ENSBTAG00000013055	17.8107	-2.04205	0.728477	-2.80318	0.00506021	0.0324005
ENSBTAG00000054081	77.9542	-2.04055	0.47409	-4.30413	1.67642e-05	0.000272611
ENSBTAG00000052465	297.707	-2.0387	0.461146	-4.42094	9.82735e-06	0.000171085
ENSBTAG00000008353	1669.22	-2.03681	0.421306	-4.8345	1.33479e-06	3.02124e-05
ENSBTAG00000048122	22372.7	-2.03632	0.363577	-5.60079	2.13375e-08	7.90195e-07
ENSBTAG00000011227	16.8612	-2.03283	0.611058	-3.32674	0.000878687	0.00801034
ENSBTAG00000037778	11.7552	-2.03164	0.724718	-2.80335	0.00505743	0.0323969
ENSBTAG00000051760	5.29671	-2.02587	0.747542	-2.71004	0.00672746	0.0402431
ENSBTAG00000020540	53.8173	-2.02334	0.470737	-4.29824	1.72162e-05	0.000278715
ENSBTAG00000014882	11.4199	-2.0194	0.688606	-2.93259	0.00336144	0.023645
ENSBTAG00000009051	274.431	-2.01719	0.425069	-4.74556	2.07929e-06	4.48991e-05
ENSBTAG00000021499	36047.9	-2.01308	0.302321	-6.65875	2.76169e-11	1.99969e-09
ENSBTAG00000019910	3976.91	-2.0129	0.299064	-6.73066	1.68896e-11	1.26707e-09
ENSBTAG00000052092	5.56108	-2.01204	0.747603	-2.69132	0.0071169	0.0420713
ENSBTAG00000016276	13.1984	-2.00829	0.649614	-3.09151	0.00199139	0.0155071
ENSBTAG00000027924	2941.5	-2.00788	0.387442	-5.18238	2.19068e-07	6.31134e-06
ENSBTAG00000046668	99.6366	-2.00491	0.548911	-3.65252	0.000259679	0.00288062
ENSBTAG00000053681	52.6487	-2.00451	0.59677	-3.35894	0.000782422	0.00727163
ENSBTAG00000006792	415.891	-2.00343	0.375845	-5.33046	9.79629e-08	3.11299e-06
ENSBTAG00000018909	23.1701	-2.00234	0.51063	-3.92132	8.80647e-05	0.00112627
ENSBTAG00000052520	7.33678	-2.00227	0.727748	-2.75132	0.00593559	0.03662
ENSBTAG00000051440	10.597	-1.9989	0.684455	-2.92042	0.0034956	0.0243421
ENSBTAG00000053934	147.176	-1.99835	0.506557	-3.94497	7.98092e-05	0.00103802
ENSBTAG00000017218	85.0637	-1.99518	0.447433	-4.45918	8.22727e-06	0.000146202
ENSBTAG00000035995	474.561	-1.99367	0.424879	-4.69232	2.70124e-06	5.69767e-05
ENSBTAG00000050969	28.7841	-1.99345	0.658562	-3.02698	0.0024701	0.0184264
ENSBTAG00000015145	5037.26	-1.9922	0.213704	-9.32226	1.13893e-20	4.60442e-18
ENSBTAG00000013364	28.745	-1.99136	0.469923	-4.23763	2.25896e-05	0.000352756
ENSBTAG00000018137	2231.28	-1.99103	0.331528	-6.00562	1.90597e-09	9.12485e-08
ENSBTAG00000014972	3002.28	-1.99012	0.411257	-4.83911	1.30423e-06	2.96591e-05
ENSBTAG00000010498	2907.41	-1.98767	0.387938	-5.12369	2.99621e-07	8.25888e-06
ENSBTAG00000016879	153.949	-1.98712	0.385271	-5.15772	2.49976e-07	7.07214e-06
ENSBTAG00000006862	18.4303	-1.98559	0.60437	-3.28539	0.00101842	0.00904893
ENSBTAG00000046012	378.244	-1.98517	0.406835	-4.87954	1.06332e-06	2.48502e-05
ENSBTAG00000027513	27.7399	-1.98242	0.694686	-2.85369	0.00432147	0.0286536
ENSBTAG00000020263	8.21336	-1.98206	0.695809	-2.84857	0.00439162	0.029013
ENSBTAG00000048983	224.656	-1.98121	0.42289	-4.68493	2.80059e-06	5.89015e-05
ENSBTAG00000000130	349.918	-1.97877	0.418926	-4.72344	2.3189e-06	4.96313e-05
ENSBTAG00000012779	882.617	-1.97624	0.313471	-6.3044	2.89311e-10	1.61947e-08
ENSBTAG00000037945	7.46923	-1.97602	0.69379	-2.84815	0.00439741	0.029018
ENSBTAG00000011011	2761.62	-1.97495	0.42304	-4.66846	3.03459e-06	6.3087e-05
ENSBTAG00000000873	240.055	-1.97378	0.282555	-6.98546	2.83922e-12	2.68325e-10
ENSBTAG00000051972	5280.61	-1.97281	0.744792	-2.64881	0.00807761	0.0462113
ENSBTAG00000048697	6.76844	-1.96681	0.736256	-2.67137	0.00755431	0.0440353
ENSBTAG00000021245	30.5693	-1.96625	0.523003	-3.75955	0.000170221	0.00201088
ENSBTAG00000054057	4.95084	-1.9658	0.740933	-2.65314	0.00797473	0.0457994
ENSBTAG00000050387	5.68241	-1.96567	0.739341	-2.65868	0.00784472	0.0452345
ENSBTAG00000009432	1177.24	-1.96294	0.454781	-4.31623	1.58715e-05	0.000260128
ENSBTAG00000047605	62.9311	-1.9618	0.383682	-5.11309	3.16928e-07	8.70296e-06
ENSBTAG00000053180	35.0243	-1.96153	0.490532	-3.99877	6.36722e-05	0.000863914
ENSBTAG00000011971	80.3085	-1.96104	0.533142	-3.67827	0.000234822	0.00265136
ENSBTAG00000000095	103.252	-1.95758	0.358068	-5.46706	4.57567e-08	1.55594e-06
ENSBTAG00000008259	608.993	-1.95637	0.313443	-6.24155	4.33262e-10	2.34412e-08
ENSBTAG00000014237	3960.72	-1.95635	0.346683	-5.64306	1.67054e-08	6.4835e-07
ENSBTAG00000009475	201.982	-1.95469	0.43494	-4.49417	6.9842e-06	0.000128506
ENSBTAG00000054949	432.987	-1.9514	0.69391	-2.81218	0.00492068	0.0317164
ENSBTAG00000012847	487.169	-1.94812	0.294158	-6.6227	3.52708e-11	2.50405e-09
ENSBTAG00000053179	1364.5	-1.94646	0.37902	-5.1355	2.81397e-07	7.81574e-06
ENSBTAG00000015908	2415.75	-1.94341	0.337163	-5.76401	8.21398e-09	3.42539e-07
ENSBTAG00000002635	110.21	-1.94327	0.565509	-3.43632	0.000589682	0.00578318
ENSBTAG00000000563	8898.48	-1.94312	0.340929	-5.69947	1.20178e-08	4.80514e-07
ENSBTAG00000006679	49.1828	-1.94206	0.513284	-3.78359	0.000154584	0.00185017
ENSBTAG00000014903	1133.04	-1.93851	0.390521	-4.9639	6.90903e-07	1.7072e-05
ENSBTAG00000039337	232.763	-1.93773	0.724902	-2.6731	0.00751544	0.0438748
ENSBTAG00000014611	6784.41	-1.93629	0.362626	-5.33963	9.31357e-08	2.96843e-06
ENSBTAG00000008690	593.941	-1.93583	0.319552	-6.05794	1.37872e-09	6.802e-08
ENSBTAG00000053032	40.081	-1.93575	0.577465	-3.35215	0.000801865	0.00741916
ENSBTAG00000018062	11.6958	-1.9353	0.625202	-3.09549	0.00196491	0.0153531
ENSBTAG00000014546	14.0517	-1.93467	0.663614	-2.91535	0.00355288	0.0246341
ENSBTAG00000010060	34.5674	-1.93403	0.657772	-2.94028	0.0032792	0.0231565
ENSBTAG00000017661	176.073	-1.93332	0.344766	-5.60763	2.05112e-08	7.71241e-07
ENSBTAG00000031851	10364.1	-1.93267	0.34711	-5.56788	2.57857e-08	9.42928e-07
ENSBTAG00000003297	158.789	-1.93154	0.721979	-2.67535	0.00746524	0.0436868
ENSBTAG00000019675	343.871	-1.93122	0.48922	-3.94756	7.89523e-05	0.00103197
ENSBTAG00000000746	949.863	-1.93032	0.305128	-6.32626	2.5117e-10	1.42794e-08
ENSBTAG00000002702	957.855	-1.93004	0.269439	-7.16319	7.8822e-13	8.43511e-11
ENSBTAG00000037902	60.0314	-1.92864	0.495561	-3.89184	9.94866e-05	0.00125253
ENSBTAG00000009064	1729.5	-1.92811	0.369447	-5.21891	1.79978e-07	5.31319e-06
ENSBTAG00000047449	927.543	-1.92795	0.459743	-4.19353	2.74643e-05	0.000421197
ENSBTAG00000003752	342.406	-1.9262	0.286219	-6.72981	1.69881e-11	1.26792e-09
ENSBTAG00000007184	1082.45	-1.92417	0.355442	-5.41345	6.18223e-08	2.05425e-06
ENSBTAG00000021214	3948.35	-1.92283	0.277447	-6.93043	4.19562e-12	3.76932e-10
ENSBTAG00000002006	321.096	-1.92276	0.430836	-4.46286	8.08721e-06	0.000144596
ENSBTAG00000009055	805.784	-1.92185	0.3461	-5.55287	2.81014e-08	1.01738e-06
ENSBTAG00000031332	166.546	-1.91847	0.25102	-7.64269	2.12731e-14	3.06543e-12
ENSBTAG00000053497	1051.97	-1.91693	0.722867	-2.65184	0.00800545	0.0458971
ENSBTAG00000038375	1154.28	-1.91688	0.228992	-8.37096	5.71507e-17	1.22319e-14
ENSBTAG00000054461	1434.06	-1.91643	0.319605	-5.99624	2.01938e-09	9.60457e-08
ENSBTAG00000034501	21.202	-1.9155	0.616716	-3.10597	0.00189658	0.0149366
ENSBTAG00000006859	14.4534	-1.91371	0.65778	-2.90935	0.00362179	0.0250055
ENSBTAG00000000277	159.435	-1.91031	0.365723	-5.22338	1.75689e-07	5.1971e-06
ENSBTAG00000018463	35424.2	-1.90851	0.287761	-6.63228	3.30536e-11	2.36976e-09
ENSBTAG00000000816	1042.8	-1.9056	0.461771	-4.12671	3.6799e-05	0.000537113
ENSBTAG00000002845	37.3347	-1.90484	0.705919	-2.69838	0.0069677	0.0413572
ENSBTAG00000026769	33.283	-1.90436	0.523061	-3.64079	0.0002718	0.00300819
ENSBTAG00000011483	176.905	-1.90033	0.405916	-4.68159	2.84652e-06	5.95749e-05
ENSBTAG00000004269	1442.43	-1.89932	0.288869	-6.57502	4.86479e-11	3.30851e-09
ENSBTAG00000011224	4764.43	-1.89893	0.451086	-4.2097	2.55715e-05	0.000395503
ENSBTAG00000052972	27.5316	-1.89833	0.65764	-2.88657	0.0038946	0.0265365
ENSBTAG00000001110	183.67	-1.89458	0.489654	-3.86922	0.000109185	0.00135819
ENSBTAG00000017287	212.076	-1.89199	0.303586	-6.23214	4.60109e-10	2.471e-08
ENSBTAG00000031209	61.7481	-1.89119	0.388492	-4.86803	1.12718e-06	2.61643e-05
ENSBTAG00000048731	6.064	-1.89091	0.718259	-2.63263	0.00847263	0.0480743
ENSBTAG00000011784	6894.11	-1.89073	0.272468	-6.93928	3.94113e-12	3.56269e-10
ENSBTAG00000007592	1589.07	-1.89034	0.253813	-7.44776	9.49354e-14	1.18093e-11
ENSBTAG00000032518	38.8478	-1.88939	0.502786	-3.75784	0.00017139	0.0020214
ENSBTAG00000007932	5214.81	-1.88814	0.241094	-7.83155	4.81878e-15	7.6231e-13
ENSBTAG00000010254	86.7353	-1.88793	0.407557	-4.63232	3.61593e-06	7.37063e-05
ENSBTAG00000053346	552.319	-1.887	0.340782	-5.53726	3.07232e-08	1.09864e-06
ENSBTAG00000017310	108.877	-1.88145	0.412219	-4.5642	5.01405e-06	9.78211e-05
ENSBTAG00000021709	7818.04	-1.88126	0.29217	-6.43894	1.20309e-10	7.29573e-09
ENSBTAG00000037651	14.6314	-1.88088	0.623053	-3.01881	0.0025377	0.0188149
ENSBTAG00000002385	292.085	-1.88077	0.41068	-4.57964	4.65784e-06	9.16083e-05
ENSBTAG00000015183	523.846	-1.87992	0.287045	-6.5492	5.78469e-11	3.86194e-09
ENSBTAG00000009654	6.98162	-1.87598	0.706887	-2.65386	0.00795779	0.0457235
ENSBTAG00000045854	282.4	-1.8751	0.674838	-2.77859	0.00545961	0.0343979
ENSBTAG00000000928	78.2147	-1.87314	0.501982	-3.73149	0.000190349	0.00221805
ENSBTAG00000000835	5.83219	-1.87235	0.706075	-2.65178	0.00800692	0.0458971
ENSBTAG00000020089	938.932	-1.87224	0.362409	-5.1661	2.39035e-07	6.80806e-06
ENSBTAG00000020747	702.565	-1.87128	0.483624	-3.86928	0.000109156	0.00135819
ENSBTAG00000000671	122.016	-1.86833	0.414076	-4.51205	6.42033e-06	0.000119951
ENSBTAG00000013046	2295.24	-1.8546	0.282952	-6.55447	5.58407e-11	3.76252e-09
ENSBTAG00000050190	11.6442	-1.85393	0.689976	-2.68695	0.00721086	0.0424886
ENSBTAG00000019672	141.078	-1.85112	0.357558	-5.17712	2.25336e-07	6.46852e-06
ENSBTAG00000021602	23.8832	-1.85093	0.539838	-3.42867	0.000606536	0.0059126
ENSBTAG00000021291	9.95273	-1.84935	0.665499	-2.77889	0.00545455	0.0343809
ENSBTAG00000039520	253.049	-1.84504	0.451874	-4.08308	4.4443e-05	0.000630433
ENSBTAG00000011192	54.182	-1.84462	0.389189	-4.73965	2.14085e-06	4.60234e-05
ENSBTAG00000013860	1125.06	-1.8433	0.435384	-4.23374	2.29837e-05	0.000358142
ENSBTAG00000031231	10194.8	-1.84104	0.170179	-10.8182	2.82171e-27	3.15901e-24
ENSBTAG00000012504	605.621	-1.83998	0.287589	-6.39795	1.57474e-10	9.20434e-09
ENSBTAG00000005404	56.935	-1.83731	0.645923	-2.84448	0.00444841	0.0292374
ENSBTAG00000044071	467.8	-1.83504	0.401786	-4.56721	4.94265e-06	9.66872e-05
ENSBTAG00000008931	2203.63	-1.83366	0.27656	-6.63023	3.35163e-11	2.39116e-09
ENSBTAG00000004037	4754.21	-1.83204	0.384579	-4.76376	1.90023e-06	4.14011e-05
ENSBTAG00000012046	11558.9	-1.83187	0.451545	-4.05691	4.97271e-05	0.000697234
ENSBTAG00000017851	3496.56	-1.83178	0.33501	-5.46784	4.55558e-08	1.55274e-06
ENSBTAG00000009668	865.148	-1.82752	0.229692	-7.95641	1.77103e-15	2.99716e-13
ENSBTAG00000012774	220.934	-1.82719	0.546462	-3.34368	0.000826762	0.00761081
ENSBTAG00000013527	4269.91	-1.82563	0.318576	-5.7306	1.00077e-08	4.10289e-07
ENSBTAG00000004852	4382.94	-1.82551	0.292979	-6.23086	4.63872e-10	2.48206e-08
ENSBTAG00000052619	22.156	-1.82224	0.549253	-3.31767	0.000907724	0.00822091
ENSBTAG00000052233	777.956	-1.82198	0.406299	-4.48433	7.31424e-06	0.000133733
ENSBTAG00000019754	145.566	-1.82155	0.5277	-3.45187	0.000556718	0.0055194
ENSBTAG00000046533	3843.55	-1.81723	0.352115	-5.16091	2.45752e-07	6.97207e-06
ENSBTAG00000010833	29.2778	-1.81642	0.681648	-2.66475	0.00770451	0.0446177
ENSBTAG00000011324	77.1754	-1.81636	0.438115	-4.14585	3.38554e-05	0.000502274
ENSBTAG00000008248	27.761	-1.81543	0.535022	-3.39319	0.000690837	0.00657153
ENSBTAG00000018562	87.4998	-1.81528	0.442623	-4.10119	4.11029e-05	0.000589371
ENSBTAG00000045565	135.141	-1.8116	0.404769	-4.47564	7.6182e-06	0.000137905
ENSBTAG00000010899	1947.13	-1.80945	0.371691	-4.86815	1.12648e-06	2.61643e-05
ENSBTAG00000009493	2719.72	-1.80782	0.378097	-4.78135	1.74119e-06	3.86535e-05
ENSBTAG00000021846	8.66752	-1.80762	0.666521	-2.71201	0.00668756	0.0400703
ENSBTAG00000010336	10567.9	-1.8074	0.263683	-6.85446	7.15837e-12	5.88604e-10
ENSBTAG00000006539	138.344	-1.80668	0.331235	-5.45439	4.91419e-08	1.66716e-06
ENSBTAG00000002951	1079.4	-1.80499	0.344448	-5.24024	1.60369e-07	4.81239e-06
ENSBTAG00000003397	627.473	-1.79655	0.356302	-5.0422	4.60221e-07	1.19608e-05
ENSBTAG00000014693	42.5095	-1.79456	0.496282	-3.61601	0.00029918	0.00327881
ENSBTAG00000019612	646.17	-1.7927	0.356353	-5.03068	4.88756e-07	1.26572e-05
ENSBTAG00000021029	805.427	-1.79183	0.312871	-5.72705	1.02191e-08	4.17779e-07
ENSBTAG00000005072	36.5768	-1.79013	0.542968	-3.29694	0.000977442	0.00875967
ENSBTAG00000022825	1214.54	-1.7898	0.351147	-5.09701	3.45057e-07	9.38685e-06
ENSBTAG00000027760	38.0698	-1.78811	0.434067	-4.11944	3.79789e-05	0.000549995
ENSBTAG00000004556	10430.1	-1.7866	0.353071	-5.06018	4.18862e-07	1.09642e-05
ENSBTAG00000002596	504.774	-1.78583	0.411802	-4.33663	1.44682e-05	0.000241757
ENSBTAG00000007111	257.496	-1.78511	0.289233	-6.17185	6.74945e-10	3.52084e-08
ENSBTAG00000008401	2261.16	-1.78402	0.452279	-3.94451	7.99634e-05	0.0010391
ENSBTAG00000015541	59.7531	-1.78362	0.509258	-3.50239	0.000461105	0.00473267
ENSBTAG00000016169	70.8682	-1.78338	0.512807	-3.47769	0.000505757	0.00510103
ENSBTAG00000053386	1560.82	-1.7826	0.435619	-4.09211	4.27462e-05	0.000609332
ENSBTAG00000016532	1048.4	-1.78121	0.283557	-6.28165	3.35005e-10	1.85386e-08
ENSBTAG00000005934	1152.56	-1.78056	0.26078	-6.82781	8.62232e-12	6.93311e-10
ENSBTAG00000045689	51.9825	-1.77722	0.638331	-2.78416	0.0053666	0.0339575
ENSBTAG00000027151	1062.95	-1.77657	0.310952	-5.71332	1.10792e-08	4.48483e-07
ENSBTAG00000055058	58.7422	-1.77569	0.600557	-2.95673	0.00310918	0.0221601
ENSBTAG00000023736	504.151	-1.77244	0.34581	-5.12547	2.96791e-07	8.19638e-06
ENSBTAG00000023283	3351.97	-1.77007	0.428529	-4.13058	3.61849e-05	0.000531176
ENSBTAG00000049306	4267.12	-1.76544	0.281126	-6.2799	3.38792e-10	1.86067e-08
ENSBTAG00000015994	15.7971	-1.76461	0.612641	-2.88034	0.00397251	0.0269287
ENSBTAG00000002885	37.1272	-1.76263	0.615462	-2.86391	0.00418447	0.0279389
ENSBTAG00000052439	46.1409	-1.76216	0.437111	-4.03137	5.54526e-05	0.000767895
ENSBTAG00000053929	162.993	-1.76134	0.396634	-4.4407	8.96655e-06	0.000157989
ENSBTAG00000012265	955.319	-1.76053	0.434086	-4.0557	4.99837e-05	0.000699484
ENSBTAG00000021313	12.9956	-1.75855	0.625864	-2.80979	0.00495743	0.0318686
ENSBTAG00000016414	107.127	-1.7569	0.313328	-5.60722	2.05608e-08	7.71241e-07
ENSBTAG00000054686	84.5957	-1.75595	0.549421	-3.196	0.00139346	0.0117025
ENSBTAG00000047270	30.3222	-1.75583	0.592639	-2.96274	0.00304914	0.0217999
ENSBTAG00000012172	5019.34	-1.75528	0.311602	-5.6331	1.76999e-08	6.81494e-07
ENSBTAG00000000394	33.3562	-1.75284	0.537702	-3.25987	0.00111462	0.00971537
ENSBTAG00000025257	138.722	-1.75216	0.522534	-3.35319	0.000798851	0.00740069
ENSBTAG00000018920	266.174	-1.75132	0.459046	-3.81513	0.000136113	0.00165496
ENSBTAG00000001477	78.6192	-1.7495	0.38089	-4.59319	4.36516e-06	8.66743e-05
ENSBTAG00000016456	52.7404	-1.74755	0.543859	-3.21325	0.00131244	0.0111507
ENSBTAG00000045588	41.3776	-1.74591	0.423095	-4.12651	3.68316e-05	0.000537113
ENSBTAG00000012442	9078.23	-1.74457	0.306044	-5.70039	1.19532e-08	4.79248e-07
ENSBTAG00000039050	17.4591	-1.74116	0.631158	-2.75867	0.00580362	0.0360657
ENSBTAG00000015094	266.863	-1.73925	0.513304	-3.38834	0.000703171	0.00666707
ENSBTAG00000006998	2160.56	-1.73889	0.33616	-5.1728	2.30616e-07	6.59407e-06
ENSBTAG00000015108	29.2624	-1.73516	0.66155	-2.62287	0.00871922	0.0492372
ENSBTAG00000053703	66.9547	-1.73479	0.451831	-3.83947	0.000123298	0.0015156
ENSBTAG00000005868	392.546	-1.73272	0.280623	-6.17453	6.63618e-10	3.47421e-08
ENSBTAG00000012771	3283.55	-1.73055	0.415688	-4.1631	3.1396e-05	0.00047107
ENSBTAG00000031184	46.8442	-1.72981	0.617018	-2.80351	0.005055	0.0323956
ENSBTAG00000012815	777.14	-1.72794	0.397222	-4.35006	1.36101e-05	0.000228205
ENSBTAG00000016139	679.043	-1.72754	0.271155	-6.37104	1.87753e-10	1.08867e-08
ENSBTAG00000000977	308.906	-1.72751	0.465032	-3.71482	0.000203348	0.00234506
ENSBTAG00000002977	7001.95	-1.72409	0.304097	-5.66955	1.43176e-08	5.66244e-07
ENSBTAG00000001601	14468.3	-1.72359	0.200897	-8.57947	9.53091e-18	2.3916e-15
ENSBTAG00000019870	17.125	-1.72156	0.559783	-3.0754	0.00210219	0.0162137
ENSBTAG00000046516	413.372	-1.72103	0.425389	-4.04578	5.21499e-05	0.000724919
ENSBTAG00000039958	2334.68	-1.72048	0.253347	-6.791	1.11362e-11	8.76087e-10
ENSBTAG00000015609	4953.8	-1.71916	0.343933	-4.99852	5.77707e-07	1.45718e-05
ENSBTAG00000012962	12052.7	-1.71904	0.244871	-7.02022	2.21526e-12	2.14939e-10
ENSBTAG00000000781	48.2914	-1.71806	0.484811	-3.54377	0.000394446	0.00415395
ENSBTAG00000001814	205.604	-1.71748	0.38944	-4.41012	1.03314e-05	0.000177944
ENSBTAG00000004189	3725.55	-1.71705	0.299181	-5.73916	9.51448e-09	3.91169e-07
ENSBTAG00000031725	303.384	-1.71669	0.342339	-5.01459	5.31455e-07	1.35224e-05
ENSBTAG00000000210	415.042	-1.71661	0.358455	-4.78891	1.67693e-06	3.73181e-05
ENSBTAG00000049178	104.621	-1.71617	0.546065	-3.1428	0.00167339	0.0135528
ENSBTAG00000008022	120.24	-1.71501	0.404179	-4.2432	2.2035e-05	0.000345952
ENSBTAG00000011590	607.761	-1.7144	0.311978	-5.49525	3.90149e-08	1.35843e-06
ENSBTAG00000015837	84.4493	-1.71149	0.536832	-3.18812	0.001432	0.0119778
ENSBTAG00000020527	336.22	-1.70705	0.369186	-4.62382	3.76744e-06	7.61546e-05
ENSBTAG00000050839	35.684	-1.70615	0.487816	-3.49752	0.000469599	0.00480392
ENSBTAG00000016944	535.385	-1.70239	0.338577	-5.02808	4.95427e-07	1.27619e-05
ENSBTAG00000004789	82.6192	-1.70033	0.430805	-3.94686	7.91825e-05	0.00103264
ENSBTAG00000012508	63.8958	-1.69441	0.428029	-3.95864	7.53774e-05	0.00099343
ENSBTAG00000007661	8290.33	-1.69339	0.282197	-6.00074	1.96417e-09	9.37262e-08
ENSBTAG00000045795	30.6655	-1.69239	0.630875	-2.68261	0.00730506	0.042974
ENSBTAG00000005958	5253.37	-1.69175	0.257367	-6.57331	4.92081e-11	3.33104e-09
ENSBTAG00000037527	344.518	-1.69058	0.34316	-4.92652	8.37053e-07	2.02031e-05
ENSBTAG00000013298	133.992	-1.69044	0.27483	-6.15087	7.70612e-10	3.96307e-08
ENSBTAG00000014636	59.034	-1.69018	0.483454	-3.49605	0.000472193	0.00481928
ENSBTAG00000011446	956.063	-1.68986	0.33241	-5.08367	3.70203e-07	9.89473e-06
ENSBTAG00000004641	138.308	-1.6898	0.480481	-3.51689	0.000436635	0.00452298
ENSBTAG00000010073	2613.53	-1.6892	0.264777	-6.37972	1.77412e-10	1.03282e-08
ENSBTAG00000048608	238.268	-1.68863	0.315422	-5.35357	8.62363e-08	2.7645e-06
ENSBTAG00000018252	1538.16	-1.68531	0.243379	-6.92463	4.37121e-12	3.85567e-10
ENSBTAG00000012228	1322.25	-1.6851	0.377466	-4.46424	8.03541e-06	0.000143847
ENSBTAG00000038381	608.649	-1.68392	0.225537	-7.46629	8.24885e-14	1.03495e-11
ENSBTAG00000044106	537.864	-1.68324	0.33572	-5.01381	5.33616e-07	1.35537e-05
ENSBTAG00000052364	198.691	-1.67706	0.561973	-2.98424	0.00284285	0.0206275
ENSBTAG00000014821	852.669	-1.67607	0.24198	-6.92649	4.31413e-12	3.82853e-10
ENSBTAG00000044017	26.23	-1.67211	0.587861	-2.84439	0.00444969	0.0292374
ENSBTAG00000001414	732.514	-1.6703	0.475772	-3.51071	0.000446908	0.00461953
ENSBTAG00000024928	7366.21	-1.6699	0.290781	-5.74281	9.31207e-09	3.86119e-07
ENSBTAG00000018474	6683.55	-1.66968	0.306755	-5.44304	5.2378e-08	1.7687e-06
ENSBTAG00000000396	3435.58	-1.66833	0.324323	-5.14403	2.68909e-07	7.52634e-06
ENSBTAG00000026340	19.0746	-1.66802	0.586474	-2.84415	0.00445301	0.029246
ENSBTAG00000048664	164.346	-1.66688	0.387537	-4.30122	1.69863e-05	0.000275606
ENSBTAG00000017867	131.975	-1.66593	0.315378	-5.28233	1.27554e-07	3.94983e-06
ENSBTAG00000016116	30.0517	-1.66501	0.533738	-3.11953	0.00181138	0.0144454
ENSBTAG00000000078	2946.16	-1.6646	0.295553	-5.63216	1.77966e-08	6.83407e-07
ENSBTAG00000014465	1201.14	-1.66325	0.367791	-4.52228	6.11777e-06	0.000115334
ENSBTAG00000048957	5506.28	-1.66092	0.324015	-5.12605	2.95881e-07	8.1868e-06
ENSBTAG00000012778	2835.42	-1.6576	0.182185	-9.09844	9.16408e-20	3.00597e-17
ENSBTAG00000011095	73.8665	-1.654	0.401503	-4.11953	3.79648e-05	0.000549995
ENSBTAG00000018152	5384.56	-1.65243	0.305655	-5.40621	6.43727e-08	2.12444e-06
ENSBTAG00000021442	85.7032	-1.65243	0.356935	-4.6295	3.66551e-06	7.44042e-05
ENSBTAG00000013996	2657.29	-1.65202	0.338081	-4.88645	1.02669e-06	2.41786e-05
ENSBTAG00000050726	311.448	-1.64948	0.489822	-3.3675	0.00075853	0.00709488
ENSBTAG00000005761	4469.99	-1.64946	0.356347	-4.6288	3.67798e-06	7.45533e-05
ENSBTAG00000015952	747.124	-1.64847	0.331366	-4.97476	6.53276e-07	1.61697e-05
ENSBTAG00000012855	91.3427	-1.64755	0.582631	-2.82777	0.0046873	0.0305503
ENSBTAG00000000436	1367.74	-1.64321	0.370657	-4.43324	9.28286e-06	0.000162971
ENSBTAG00000019519	56.7372	-1.63707	0.588507	-2.78173	0.00540706	0.0341425
ENSBTAG00000012335	1173.97	-1.63677	0.179926	-9.09691	9.29425e-20	3.00597e-17
ENSBTAG00000009655	754.367	-1.6357	0.318112	-5.1419	2.71976e-07	7.58878e-06
ENSBTAG00000001143	2117.23	-1.63261	0.266952	-6.11572	9.61223e-10	4.85752e-08
ENSBTAG00000035868	54.0988	-1.63008	0.567805	-2.87085	0.00409372	0.0274816
ENSBTAG00000004380	1990.22	-1.62761	0.281458	-5.7828	7.34676e-09	3.09092e-07
ENSBTAG00000031569	196.44	-1.62617	0.469288	-3.46519	0.000529853	0.00530363
ENSBTAG00000017044	22.7836	-1.62499	0.607289	-2.67581	0.00745491	0.0436439
ENSBTAG00000017863	43319.8	-1.62482	0.307455	-5.28475	1.25879e-07	3.91461e-06
ENSBTAG00000021091	1064.89	-1.62294	0.375568	-4.3213	1.55112e-05	0.000256556
ENSBTAG00000008945	306.085	-1.6228	0.478588	-3.39081	0.000696861	0.00662018
ENSBTAG00000009841	3101.61	-1.62076	0.288991	-5.60834	2.04271e-08	7.70198e-07
ENSBTAG00000054774	1666.09	-1.61891	0.354163	-4.57108	4.85212e-06	9.51722e-05
ENSBTAG00000001465	271.563	-1.61795	0.249122	-6.49461	8.32466e-11	5.2677e-09
ENSBTAG00000017280	1181.32	-1.61746	0.447275	-3.61625	0.000298898	0.00327819
ENSBTAG00000005300	188.968	-1.61732	0.435756	-3.71153	0.000206013	0.00236646
ENSBTAG00000046672	984.921	-1.61729	0.378559	-4.27222	1.9354e-05	0.000308462
ENSBTAG00000013367	2791.78	-1.61559	0.318273	-5.07614	3.85188e-07	1.02487e-05
ENSBTAG00000009390	15.0587	-1.6146	0.56134	-2.87632	0.00402339	0.0271597
ENSBTAG00000018366	1209.47	-1.61135	0.318148	-5.06479	4.0885e-07	1.07797e-05
ENSBTAG00000001824	1536.58	-1.60921	0.464688	-3.463	0.000534187	0.00532869
ENSBTAG00000008607	654.308	-1.60834	0.364623	-4.41096	1.02911e-05	0.00017746
ENSBTAG00000017839	149.555	-1.60796	0.379233	-4.24004	2.23477e-05	0.000350107
ENSBTAG00000020884	2774.16	-1.60671	0.273104	-5.88313	4.02574e-09	1.80835e-07
ENSBTAG00000019059	1019.21	-1.60586	0.335979	-4.77964	1.7561e-06	3.88425e-05
ENSBTAG00000030521	1422.99	-1.60066	0.423975	-3.77536	0.000159776	0.00190138
ENSBTAG00000026657	272.401	-1.60062	0.446016	-3.5887	0.000332335	0.00357223
ENSBTAG00000020190	27.1331	-1.6005	0.530694	-3.01587	0.00256245	0.0189598
ENSBTAG00000011882	190.33	-1.59949	0.464046	-3.44683	0.000567197	0.00561182
ENSBTAG00000006848	607.196	-1.59919	0.42254	-3.78471	0.00015389	0.00184339
ENSBTAG00000009289	1715.49	-1.59914	0.322201	-4.96318	6.93497e-07	1.70781e-05
ENSBTAG00000022039	79.6559	-1.59759	0.43316	-3.68823	0.000225823	0.00256768
ENSBTAG00000012899	3195.93	-1.59737	0.245561	-6.50497	7.77069e-11	4.93863e-09
ENSBTAG00000054445	61.6116	-1.59733	0.508698	-3.14003	0.0016893	0.0136589
ENSBTAG00000000320	2238.81	-1.5966	0.314572	-5.07549	3.86503e-07	1.02649e-05
ENSBTAG00000017490	58.1419	-1.59521	0.471814	-3.38102	0.000722161	0.00682933
ENSBTAG00000012181	239.975	-1.59461	0.360818	-4.41944	9.89558e-06	0.000171657
ENSBTAG00000019203	6469.36	-1.59417	0.239	-6.67015	2.55549e-11	1.85963e-09
ENSBTAG00000050973	346.947	-1.59325	0.377059	-4.22546	2.38449e-05	0.000369977
ENSBTAG00000023073	74.2434	-1.59292	0.398933	-3.99294	6.52582e-05	0.000879415
ENSBTAG00000012289	1236.75	-1.59076	0.381124	-4.17386	2.99477e-05	0.000452136
ENSBTAG00000009137	892.217	-1.59024	0.364926	-4.3577	1.31439e-05	0.000221407
ENSBTAG00000002051	6686.78	-1.58973	0.286903	-5.54101	3.00738e-08	1.07806e-06
ENSBTAG00000012500	7753.77	-1.58819	0.267271	-5.94223	2.81174e-09	1.30325e-07
ENSBTAG00000013065	28.4732	-1.58758	0.533464	-2.97598	0.00292055	0.021079
ENSBTAG00000017670	1103.22	-1.58536	0.350034	-4.52916	5.92192e-06	0.000112959
ENSBTAG00000012987	1507.3	-1.58431	0.373808	-4.23831	2.25213e-05	0.000352068
ENSBTAG00000017574	427.384	-1.58356	0.27163	-5.82984	5.54796e-09	2.40313e-07
ENSBTAG00000014945	58.5379	-1.58316	0.409937	-3.86196	0.00011248	0.0013956
ENSBTAG00000017542	865.351	-1.58046	0.267237	-5.91406	3.33778e-09	1.51777e-07
ENSBTAG00000009693	22.6007	-1.58024	0.517729	-3.05226	0.00227128	0.0171647
ENSBTAG00000046188	66.7025	-1.57896	0.591848	-2.66785	0.00763375	0.0442822
ENSBTAG00000011204	338.671	-1.5748	0.315406	-4.99295	5.94649e-07	1.49732e-05
ENSBTAG00000021182	46.6592	-1.57135	0.578073	-2.71825	0.00656274	0.0395717
ENSBTAG00000010487	458.057	-1.57008	0.226633	-6.92787	4.2723e-12	3.81467e-10
ENSBTAG00000019915	6244.91	-1.56967	0.240879	-6.51643	7.2e-11	4.596e-09
ENSBTAG00000010309	5474.17	-1.56664	0.349287	-4.48524	7.28311e-06	0.000133331
ENSBTAG00000012032	391.679	-1.56625	0.336393	-4.656	3.22404e-06	6.64628e-05
ENSBTAG00000039861	533.102	-1.56546	0.364427	-4.29569	1.74153e-05	0.000281624
ENSBTAG00000016629	157.256	-1.56434	0.346839	-4.51028	6.47414e-06	0.000120492
ENSBTAG00000011970	294.095	-1.56373	0.392635	-3.98264	6.8153e-05	0.000911672
ENSBTAG00000020759	2671.24	-1.56183	0.285306	-5.47422	4.39452e-08	1.50136e-06
ENSBTAG00000016799	122.374	-1.56173	0.375532	-4.1587	3.20057e-05	0.00047923
ENSBTAG00000019470	598.717	-1.5616	0.356281	-4.38305	1.17029e-05	0.000199911
ENSBTAG00000009048	8289.64	-1.55735	0.305282	-5.10135	3.3724e-07	9.19136e-06
ENSBTAG00000007531	1445.23	-1.55728	0.307672	-5.06151	4.15954e-07	1.09274e-05
ENSBTAG00000054404	804.709	-1.55627	0.344978	-4.51122	6.44562e-06	0.000120128
ENSBTAG00000015188	9897.51	-1.55626	0.415444	-3.746	0.000179673	0.00210545
ENSBTAG00000015828	2440.18	-1.55605	0.375355	-4.14554	3.3901e-05	0.000502439
ENSBTAG00000012544	4697.23	-1.55525	0.283595	-5.48406	4.15672e-08	1.4404e-06
ENSBTAG00000014707	1611.84	-1.55498	0.435781	-3.56826	0.00035936	0.00382039
ENSBTAG00000003200	22.8343	-1.55415	0.499562	-3.11102	0.00186442	0.0147793
ENSBTAG00000013749	436.008	-1.55379	0.381112	-4.07699	4.56224e-05	0.000644649
ENSBTAG00000007578	421.297	-1.55171	0.378178	-4.10312	4.07615e-05	0.000585629
ENSBTAG00000054870	227.236	-1.55046	0.460417	-3.36752	0.000758463	0.00709488
ENSBTAG00000020453	314.502	-1.54494	0.370424	-4.17074	3.03611e-05	0.000457428
ENSBTAG00000017764	279.216	-1.54318	0.356556	-4.32802	1.50456e-05	0.000249684
ENSBTAG00000003128	107.855	-1.54256	0.399167	-3.86445	0.000111341	0.00138383
ENSBTAG00000002251	45.6411	-1.54212	0.471872	-3.2681	0.00108271	0.00952708
ENSBTAG00000017664	20.4464	-1.54165	0.572722	-2.69179	0.00710704	0.0420471
ENSBTAG00000006572	760.422	-1.5408	0.39526	-3.89819	9.69159e-05	0.00122653
ENSBTAG00000003758	10561.2	-1.54069	0.334131	-4.61105	4.00647e-06	8.00963e-05
ENSBTAG00000025462	821.896	-1.54064	0.306392	-5.02832	4.94796e-07	1.27619e-05
ENSBTAG00000008389	59.4025	-1.5381	0.548812	-2.80259	0.00506934	0.0324304
ENSBTAG00000001941	7737.14	-1.53745	0.31324	-4.90822	9.19065e-07	2.1928e-05
ENSBTAG00000006608	301.77	-1.53614	0.34568	-4.44383	8.8373e-06	0.00015609
ENSBTAG00000010641	26.8213	-1.53578	0.554553	-2.7694	0.00561599	0.0351246
ENSBTAG00000007374	95.1126	-1.53108	0.471625	-3.24638	0.00116882	0.0101316
ENSBTAG00000006162	234.43	-1.52901	0.333797	-4.58066	4.63513e-06	9.12851e-05
ENSBTAG00000015578	300.225	-1.52694	0.383498	-3.98161	6.84487e-05	0.000914786
ENSBTAG00000031998	490.153	-1.52628	0.306325	-4.98253	6.27579e-07	1.57208e-05
ENSBTAG00000007962	95.7484	-1.5257	0.543322	-2.80809	0.00498358	0.0319802
ENSBTAG00000008864	556.359	-1.52364	0.338519	-4.50089	6.76679e-06	0.000124821
ENSBTAG00000010977	30.5161	-1.52348	0.556079	-2.73969	0.00614979	0.0376542
ENSBTAG00000011044	1307.28	-1.52046	0.261733	-5.8092	6.27708e-09	2.68696e-07
ENSBTAG00000038625	578.699	-1.51907	0.394739	-3.84829	0.000118946	0.00146831
ENSBTAG00000014324	2040.77	-1.51675	0.240793	-6.29896	2.99655e-10	1.67095e-08
ENSBTAG00000001368	2859.62	-1.51618	0.236535	-6.40997	1.45547e-10	8.56728e-09
ENSBTAG00000020602	5915.51	-1.51517	0.218195	-6.94411	3.80859e-12	3.48618e-10
ENSBTAG00000008573	9049.65	-1.51481	0.349795	-4.33055	1.48734e-05	0.000247675
ENSBTAG00000011975	2697.39	-1.51271	0.244009	-6.19939	5.66808e-10	2.98888e-08
ENSBTAG00000038540	30.6367	-1.51212	0.438393	-3.44923	0.000562186	0.00556981
ENSBTAG00000011236	833.736	-1.51134	0.231214	-6.53655	6.29525e-11	4.09023e-09
ENSBTAG00000010993	485.36	-1.51096	0.325811	-4.63753	3.52594e-06	7.20737e-05
ENSBTAG00000020418	223.815	-1.51023	0.379443	-3.98013	6.8879e-05	0.000919693
ENSBTAG00000038141	1623.15	-1.50987	0.435418	-3.46763	0.000525064	0.00526656
ENSBTAG00000025401	993.119	-1.5082	0.394486	-3.8232	0.000131733	0.00160977
ENSBTAG00000011325	412.599	-1.50597	0.399496	-3.76968	0.00016346	0.00193887
ENSBTAG00000017367	834.614	-1.50478	0.25439	-5.91525	3.31374e-09	1.51661e-07
ENSBTAG00000048959	463.739	-1.50473	0.366343	-4.10744	4.0007e-05	0.000576414
ENSBTAG00000003692	17227.3	-1.504	0.294348	-5.1096	3.22846e-07	8.84877e-06
ENSBTAG00000005952	47.0341	-1.50389	0.513058	-2.93124	0.00337616	0.0236918
ENSBTAG00000006223	2198.56	-1.50255	0.285447	-5.26383	1.41082e-07	4.33186e-06
ENSBTAG00000002411	342.095	-1.5021	0.429604	-3.49647	0.00047146	0.00481856
ENSBTAG00000019099	672.728	-1.50203	0.330905	-4.53916	5.64785e-06	0.000108304
ENSBTAG00000021953	37.561	-1.49908	0.456832	-3.28147	0.00103267	0.00914893
ENSBTAG00000048460	80.4364	-1.49894	0.379758	-3.94711	7.91018e-05	0.00103251
ENSBTAG00000013664	15.4587	-1.49875	0.54912	-2.72937	0.00634555	0.0385608
ENSBTAG00000004139	444.042	-1.49817	0.329496	-4.54686	5.44527e-06	0.000105147
ENSBTAG00000011007	215.676	-1.49628	0.450776	-3.31935	0.000902258	0.00818669
ENSBTAG00000007952	4067.95	-1.49467	0.228457	-6.54244	6.05248e-11	3.98111e-09
ENSBTAG00000038321	419.956	-1.49212	0.367166	-4.06388	4.82628e-05	0.000678009
ENSBTAG00000046014	281.21	-1.4916	0.330644	-4.51119	6.44636e-06	0.000120128
ENSBTAG00000013401	301.921	-1.48948	0.264912	-5.62252	1.88187e-08	7.15112e-07
ENSBTAG00000011857	383.619	-1.48879	0.326252	-4.5633	5.03557e-06	9.79782e-05
ENSBTAG00000054746	50.4979	-1.48327	0.371956	-3.98774	6.67045e-05	0.000895588
ENSBTAG00000027397	97.3183	-1.4827	0.475423	-3.11869	0.00181657	0.014471
ENSBTAG00000006904	40.0195	-1.48246	0.561002	-2.64252	0.00822927	0.0469545
ENSBTAG00000003741	482.185	-1.48023	0.264013	-5.60667	2.0626e-08	7.717e-07
ENSBTAG00000027064	362.115	-1.47969	0.434804	-3.40312	0.000666199	0.00638306
ENSBTAG00000017289	39.2714	-1.47917	0.44786	-3.30274	0.000957446	0.00860696
ENSBTAG00000021381	24.4705	-1.47798	0.539465	-2.73972	0.00614917	0.0376542
ENSBTAG00000037400	2452.12	-1.47485	0.326843	-4.51241	6.40945e-06	0.000119901
ENSBTAG00000013843	1007.91	-1.47406	0.401411	-3.67218	0.000240488	0.00269787
ENSBTAG00000016918	407.245	-1.47317	0.430775	-3.41982	0.00062662	0.00606372
ENSBTAG00000019175	66.6432	-1.4717	0.379099	-3.88209	0.000103562	0.00129711
ENSBTAG00000013093	513.283	-1.47062	0.328246	-4.48025	7.45543e-06	0.000135803
ENSBTAG00000014187	70.9982	-1.47014	0.550053	-2.67273	0.00752366	0.0438908
ENSBTAG00000016381	131.753	-1.47002	0.479741	-3.06419	0.00218262	0.0167013
ENSBTAG00000020060	57253.6	-1.46981	0.420251	-3.49747	0.000469698	0.00480392
ENSBTAG00000001652	232.111	-1.46954	0.438049	-3.35475	0.000794373	0.00736422
ENSBTAG00000007357	794.712	-1.46899	0.309348	-4.74866	2.04765e-06	4.42816e-05
ENSBTAG00000007823	107.797	-1.46856	0.37099	-3.95849	7.54253e-05	0.00099343
ENSBTAG00000011100	3273.03	-1.46718	0.301874	-4.86024	1.17242e-06	2.70419e-05
ENSBTAG00000004553	2129.84	-1.46694	0.276864	-5.29841	1.16818e-07	3.66414e-06
ENSBTAG00000019376	184.676	-1.46622	0.337818	-4.34028	1.42302e-05	0.000238053
ENSBTAG00000019474	2056.44	-1.46617	0.291673	-5.02675	4.98852e-07	1.28047e-05
ENSBTAG00000054597	32.6522	-1.46526	0.522152	-2.8062	0.00501303	0.032155
ENSBTAG00000007644	2928.97	-1.46129	0.306573	-4.76653	1.87423e-06	4.10188e-05
ENSBTAG00000052173	95.6336	-1.45701	0.482234	-3.02137	0.00251631	0.0186849
ENSBTAG00000005430	44.2964	-1.45485	0.534888	-2.71992	0.00652974	0.0394495
ENSBTAG00000010785	1161.95	-1.45464	0.285965	-5.08678	3.64186e-07	9.76127e-06
ENSBTAG00000018105	38.8642	-1.45392	0.452965	-3.20978	0.00132836	0.0112597
ENSBTAG00000040151	241.35	-1.45341	0.321282	-4.52378	6.07458e-06	0.000114967
ENSBTAG00000019315	859.061	-1.45072	0.258926	-5.60285	2.1086e-08	7.84515e-07
ENSBTAG00000008293	1076.32	-1.44973	0.358861	-4.03981	5.34935e-05	0.000742178
ENSBTAG00000053044	265.881	-1.44826	0.360332	-4.01924	5.83856e-05	0.000802402
ENSBTAG00000009019	27.101	-1.44548	0.495591	-2.91667	0.00353786	0.0245425
ENSBTAG00000013586	137.854	-1.445	0.295596	-4.88845	1.01635e-06	2.4013e-05
ENSBTAG00000032951	39.776	-1.44498	0.520552	-2.77586	0.00550562	0.0346257
ENSBTAG00000002786	982.549	-1.44388	0.473738	-3.04785	0.00230482	0.0173625
ENSBTAG00000018101	6664.9	-1.43937	0.193527	-7.43755	1.02568e-13	1.26506e-11
ENSBTAG00000046750	284.137	-1.4393	0.251965	-5.71232	1.11444e-08	4.49294e-07
ENSBTAG00000046875	1174.78	-1.43722	0.28338	-5.07171	3.94264e-07	1.04329e-05
ENSBTAG00000014365	77.7609	-1.43647	0.419087	-3.42762	0.00060889	0.00592365
ENSBTAG00000003836	1484.5	-1.4341	0.435193	-3.29532	0.00098311	0.00878342
ENSBTAG00000039657	253.881	-1.43326	0.385438	-3.71853	0.000200386	0.00232014
ENSBTAG00000008429	105.296	-1.43311	0.454767	-3.15131	0.00162539	0.0132513
ENSBTAG00000009615	7735.4	-1.43187	0.24213	-5.91366	3.34582e-09	1.51777e-07
ENSBTAG00000025898	1715.72	-1.43137	0.317441	-4.50908	6.51099e-06	0.000120718
ENSBTAG00000019202	1211.9	-1.43053	0.415829	-3.44018	0.00058132	0.00573595
ENSBTAG00000005115	281.169	-1.42595	0.332978	-4.28242	1.84875e-05	0.000296656
ENSBTAG00000002767	100.718	-1.42533	0.478981	-2.97575	0.00292273	0.021079
ENSBTAG00000015792	51.856	-1.42394	0.506947	-2.80885	0.00497193	0.0319195
ENSBTAG00000031385	1322.14	-1.42297	0.270986	-5.25111	1.51188e-07	4.59372e-06
ENSBTAG00000004377	68.1446	-1.42183	0.355962	-3.99434	6.4876e-05	0.0008767
ENSBTAG00000002941	1242.41	-1.42076	0.343991	-4.13022	3.62414e-05	0.000531176
ENSBTAG00000012671	7553.74	-1.42038	0.30485	-4.65927	3.17334e-06	6.55102e-05
ENSBTAG00000012525	66.9621	-1.41989	0.325639	-4.36033	1.29869e-05	0.000219016
ENSBTAG00000055145	797.321	-1.41686	0.274718	-5.15751	2.50251e-07	7.07214e-06
ENSBTAG00000013806	77.1039	-1.41684	0.414367	-3.4193	0.000627833	0.00607141
ENSBTAG00000008849	100.155	-1.4146	0.360577	-3.92317	8.73907e-05	0.00111956
ENSBTAG00000011936	161.15	-1.41419	0.264855	-5.33949	9.32097e-08	2.96843e-06
ENSBTAG00000039014	889.26	-1.41317	0.347489	-4.06681	4.76607e-05	0.000670197
ENSBTAG00000002624	1436.46	-1.41301	0.257005	-5.49801	3.84104e-08	1.34059e-06
ENSBTAG00000007455	1133.85	-1.40928	0.277261	-5.08288	3.71752e-07	9.90931e-06
ENSBTAG00000050313	97.3523	-1.40615	0.473721	-2.96832	0.00299435	0.0214467
ENSBTAG00000010242	8183.36	-1.40297	0.266673	-5.26102	1.43255e-07	4.37093e-06
ENSBTAG00000008306	1601.34	-1.40285	0.370532	-3.78605	0.000153058	0.00183644
ENSBTAG00000008483	60.957	-1.39902	0.46487	-3.00948	0.00261695	0.0192749
ENSBTAG00000019927	878.375	-1.39699	0.33324	-4.19215	2.76323e-05	0.000423326
ENSBTAG00000014090	2717.57	-1.39614	0.247561	-5.63958	1.7047e-08	6.58096e-07
ENSBTAG00000002770	722.657	-1.39587	0.36005	-3.87689	0.000105802	0.00132403
ENSBTAG00000045748	6134.38	-1.39316	0.269843	-5.16285	2.43213e-07	6.91353e-06
ENSBTAG00000004716	338.377	-1.39294	0.428838	-3.24818	0.00116146	0.0100738
ENSBTAG00000054309	103.855	-1.39225	0.461173	-3.01893	0.00253666	0.0188149
ENSBTAG00000008877	97.7288	-1.39145	0.464635	-2.99471	0.00274706	0.0201312
ENSBTAG00000046862	1831.75	-1.39015	0.301874	-4.60506	4.12354e-06	8.22109e-05
ENSBTAG00000024105	829.488	-1.38655	0.404585	-3.42708	0.000610105	0.00592875
ENSBTAG00000014782	378.962	-1.38579	0.430161	-3.22155	0.00127498	0.0108897
ENSBTAG00000024493	880.739	-1.38573	0.296054	-4.68068	2.8592e-06	5.97027e-05
ENSBTAG00000000813	207.834	-1.38542	0.507367	-2.73061	0.00632171	0.038448
ENSBTAG00000002435	1747.33	-1.38405	0.308349	-4.48859	7.16966e-06	0.00013142
ENSBTAG00000051519	909.449	-1.38374	0.468911	-2.95097	0.00316779	0.0224898
ENSBTAG00000020515	816.582	-1.38283	0.345391	-4.00366	6.23709e-05	0.000849949
ENSBTAG00000002923	2414.4	-1.38067	0.367801	-3.75386	0.000174134	0.00205211
ENSBTAG00000004895	419.751	-1.38029	0.432238	-3.19335	0.00140634	0.0117834
ENSBTAG00000003312	672.79	-1.37928	0.348999	-3.9521	7.74688e-05	0.00101392
ENSBTAG00000013884	5679.47	-1.37848	0.342494	-4.02483	5.7016e-05	0.000785063
ENSBTAG00000017832	812.51	-1.37687	0.317963	-4.33029	1.48916e-05	0.000247694
ENSBTAG00000004547	125.788	-1.37654	0.514184	-2.67713	0.00742552	0.0435244
ENSBTAG00000002027	62.5512	-1.37304	0.385515	-3.56157	0.000368641	0.00390765
ENSBTAG00000025496	36.193	-1.37178	0.478219	-2.86851	0.00412406	0.0276215
ENSBTAG00000012117	2852.64	-1.37007	0.255218	-5.36824	7.95077e-08	2.57727e-06
ENSBTAG00000021523	4389.97	-1.36875	0.257662	-5.31219	1.08318e-07	3.42709e-06
ENSBTAG00000014182	1761.9	-1.36662	0.268833	-5.08351	3.70526e-07	9.89473e-06
ENSBTAG00000001551	1156.65	-1.36555	0.301282	-4.53246	5.82999e-06	0.000111498
ENSBTAG00000019465	504.869	-1.36439	0.376566	-3.62323	0.000290946	0.00320403
ENSBTAG00000052007	30.8498	-1.36427	0.440258	-3.09881	0.00194302	0.0152528
ENSBTAG00000040190	2294.6	-1.36287	0.257125	-5.30042	1.15536e-07	3.63177e-06
ENSBTAG00000030426	295.899	-1.36207	0.386214	-3.52673	0.000420726	0.00439888
ENSBTAG00000014371	1100.02	-1.36205	0.351448	-3.87552	0.000106397	0.00133032
ENSBTAG00000021818	16654.6	-1.36182	0.37888	-3.59435	0.000325208	0.00351179
ENSBTAG00000019451	314.388	-1.36078	0.278519	-4.88577	1.03024e-06	2.42232e-05
ENSBTAG00000017981	182.548	-1.35733	0.445034	-3.04995	0.00228877	0.0172774
ENSBTAG00000015209	2551.94	-1.35636	0.385803	-3.51569	0.000438615	0.00454026
ENSBTAG00000001105	508.071	-1.35548	0.299596	-4.52437	6.05768e-06	0.000114796
ENSBTAG00000031852	3420.62	-1.3554	0.236121	-5.74028	9.45191e-09	3.90804e-07
ENSBTAG00000011245	560.994	-1.35369	0.39538	-3.42377	0.000617595	0.00598833
ENSBTAG00000053086	57.4398	-1.35361	0.498233	-2.71682	0.00659133	0.0396734
ENSBTAG00000002243	343.815	-1.35355	0.338457	-3.99917	6.3564e-05	0.000863914
ENSBTAG00000000347	6108.34	-1.35289	0.223736	-6.0468	1.47749e-09	7.24022e-08
ENSBTAG00000020535	1245.33	-1.35248	0.389119	-3.47574	0.000509445	0.00512757
ENSBTAG00000006846	5799.7	-1.3494	0.301475	-4.47599	7.60587e-06	0.000137853
ENSBTAG00000011103	765.61	-1.34876	0.23152	-5.82567	5.68825e-09	2.44931e-07
ENSBTAG00000037726	167.984	-1.3479	0.427103	-3.15592	0.00159992	0.0130963
ENSBTAG00000004329	226.164	-1.34778	0.289091	-4.66213	3.12961e-06	6.47914e-05
ENSBTAG00000012397	526.737	-1.34681	0.238159	-5.65508	1.55773e-08	6.09441e-07
ENSBTAG00000016525	57.1816	-1.34675	0.43726	-3.07998	0.00207013	0.0160173
ENSBTAG00000012742	71.3501	-1.34673	0.469026	-2.87134	0.0040874	0.0274518
ENSBTAG00000003489	524.842	-1.34595	0.404398	-3.32828	0.000873834	0.00797353
ENSBTAG00000005493	3010	-1.34575	0.237663	-5.66243	1.49244e-08	5.85472e-07
ENSBTAG00000015969	3255.77	-1.34432	0.238108	-5.64583	1.64388e-08	6.39705e-07
ENSBTAG00000001801	34.0443	-1.34383	0.458797	-2.92902	0.00340033	0.0238338
ENSBTAG00000018108	4635.57	-1.34355	0.314499	-4.27201	1.93716e-05	0.000308462
ENSBTAG00000015144	5957.62	-1.34088	0.325057	-4.12505	3.70647e-05	0.000539439
ENSBTAG00000020000	1371.96	-1.33988	0.269228	-4.97675	6.46597e-07	1.6059e-05
ENSBTAG00000054533	40.6895	-1.33699	0.43359	-3.08353	0.0020456	0.0158698
ENSBTAG00000003109	11216	-1.33566	0.343818	-3.88478	0.000102422	0.00128505
ENSBTAG00000016061	238.799	-1.33513	0.314206	-4.24921	2.14527e-05	0.000337537
ENSBTAG00000054239	94.1754	-1.33411	0.397149	-3.35922	0.000781632	0.00726893
ENSBTAG00000022185	1012.78	-1.33239	0.296098	-4.49983	6.80079e-06	0.000125289
ENSBTAG00000035587	3335.69	-1.33236	0.265207	-5.02387	5.06408e-07	1.2953e-05
ENSBTAG00000021805	869.829	-1.3315	0.331451	-4.01719	5.8895e-05	0.000807877
ENSBTAG00000015066	388.639	-1.32936	0.403103	-3.29783	0.00097436	0.00874281
ENSBTAG00000015060	176.171	-1.32874	0.396613	-3.35023	0.000807454	0.00746139
ENSBTAG00000012575	1917.18	-1.32832	0.255333	-5.20229	1.9685e-07	5.77612e-06
ENSBTAG00000004059	885.584	-1.32767	0.271166	-4.89617	9.77231e-07	2.31639e-05
ENSBTAG00000005373	391.222	-1.32696	0.317476	-4.17974	2.91845e-05	0.000441989
ENSBTAG00000016595	2539.3	-1.32612	0.298283	-4.44586	8.75425e-06	0.000154811
ENSBTAG00000011909	68.9467	-1.32506	0.379546	-3.49118	0.000480893	0.0048841
ENSBTAG00000024097	1064.22	-1.3234	0.299508	-4.41858	9.93513e-06	0.000172055
ENSBTAG00000025329	1241.81	-1.32254	0.321778	-4.11009	3.95503e-05	0.00057048
ENSBTAG00000017147	1451.5	-1.32146	0.303009	-4.36112	1.29399e-05	0.000218477
ENSBTAG00000011515	20961.7	-1.31978	0.330095	-3.99819	6.38299e-05	0.000864973
ENSBTAG00000009384	1578.33	-1.31957	0.224152	-5.88695	3.93392e-09	1.77258e-07
ENSBTAG00000013489	538.33	-1.31851	0.334976	-3.93613	8.28074e-05	0.00106653
ENSBTAG00000000494	295.339	-1.31813	0.395615	-3.33185	0.00086271	0.00788191
ENSBTAG00000045509	92.0023	-1.31779	0.326967	-4.03035	5.56933e-05	0.000769712
ENSBTAG00000016776	85.0817	-1.31255	0.380972	-3.44527	0.000570494	0.0056406
ENSBTAG00000003587	1058.9	-1.31236	0.313207	-4.19008	2.78858e-05	0.000425419
ENSBTAG00000007215	5028.48	-1.30901	0.308531	-4.24273	2.20821e-05	0.000346318
ENSBTAG00000004171	113.611	-1.30836	0.31722	-4.12446	3.71607e-05	0.000539757
ENSBTAG00000012900	2449.66	-1.30739	0.36256	-3.606	0.000310949	0.00338485
ENSBTAG00000002669	302.311	-1.30633	0.483353	-2.70263	0.00687935	0.0409518
ENSBTAG00000011798	390.83	-1.30571	0.33882	-3.85369	0.000116353	0.00143997
ENSBTAG00000044192	261.814	-1.30497	0.489039	-2.66843	0.00762064	0.0442758
ENSBTAG00000010681	760.44	-1.30432	0.394151	-3.30918	0.00093569	0.00843744
ENSBTAG00000037383	9574.35	-1.3032	0.315783	-4.12689	3.67702e-05	0.000537113
ENSBTAG00000003300	339.05	-1.30285	0.247577	-5.26241	1.42183e-07	4.35649e-06
ENSBTAG00000020554	1658.43	-1.30148	0.425884	-3.05596	0.00224342	0.0170306
ENSBTAG00000010801	233.476	-1.30057	0.414163	-3.14024	0.00168811	0.0136569
ENSBTAG00000021958	256.545	-1.30047	0.388267	-3.34943	0.000809777	0.00747642
ENSBTAG00000011343	1461.58	-1.30038	0.296748	-4.3821	1.17541e-05	0.00020055
ENSBTAG00000021955	3495.25	-1.29874	0.267292	-4.85888	1.1805e-06	2.71851e-05
ENSBTAG00000006614	509.996	-1.29712	0.262342	-4.94438	7.63853e-07	1.86216e-05
ENSBTAG00000010992	6869.88	-1.29547	0.368221	-3.5182	0.00043449	0.00451361
ENSBTAG00000046406	3601.24	-1.29426	0.309455	-4.18239	2.88462e-05	0.000438233
ENSBTAG00000004679	9793.22	-1.29256	0.183233	-7.05416	1.73651e-12	1.75508e-10
ENSBTAG00000015355	50.7375	-1.29117	0.407724	-3.16678	0.00154138	0.0127101
ENSBTAG00000016315	70344.7	-1.29115	0.373188	-3.45978	0.00054062	0.0053818
ENSBTAG00000015860	68.7138	-1.28609	0.353196	-3.6413	0.000271264	0.00300455
ENSBTAG00000053050	2721.73	-1.28608	0.280331	-4.58773	4.48099e-06	8.87297e-05
ENSBTAG00000026461	53.3454	-1.28473	0.412351	-3.11564	0.00183549	0.0145817
ENSBTAG00000011931	1979	-1.28469	0.205341	-6.25638	3.94017e-10	2.14776e-08
ENSBTAG00000016344	201.693	-1.28408	0.346213	-3.70894	0.000208127	0.00238698
ENSBTAG00000007622	18918.8	-1.28349	0.237469	-5.40485	6.4862e-08	2.13575e-06
ENSBTAG00000011683	861.131	-1.2816	0.255079	-5.02431	5.05243e-07	1.2946e-05
ENSBTAG00000020166	3487.11	-1.28087	0.252984	-5.06306	4.12581e-07	1.08584e-05
ENSBTAG00000017273	709.865	-1.27908	0.422669	-3.0262	0.00247644	0.0184548
ENSBTAG00000037634	233.916	-1.27758	0.488108	-2.61741	0.00885986	0.0498825
ENSBTAG00000003719	505.226	-1.27699	0.255156	-5.00476	5.59331e-07	1.41574e-05
ENSBTAG00000052226	1760.13	-1.27679	0.342878	-3.72374	0.000196294	0.00228184
ENSBTAG00000003604	937.974	-1.27626	0.437525	-2.91699	0.00353422	0.0245289
ENSBTAG00000013577	863.007	-1.27289	0.320336	-3.97361	7.07917e-05	0.000940057
ENSBTAG00000050239	752.308	-1.27249	0.3312	-3.84208	0.000121998	0.0015009
ENSBTAG00000005534	897.534	-1.27157	0.433647	-2.93228	0.00336487	0.023645
ENSBTAG00000012372	35.5411	-1.27087	0.44276	-2.87033	0.00410046	0.0275141
ENSBTAG00000013641	484.664	-1.27083	0.319691	-3.9752	7.03215e-05	0.000935349
ENSBTAG00000014122	581.695	-1.2674	0.303985	-4.16927	3.05572e-05	0.000459906
ENSBTAG00000007058	3227.75	-1.26732	0.355621	-3.56369	0.000365671	0.00388182
ENSBTAG00000019684	3248.46	-1.26703	0.265798	-4.76687	1.87107e-06	4.10113e-05
ENSBTAG00000032021	2471.24	-1.26686	0.286611	-4.42012	9.86474e-06	0.000171531
ENSBTAG00000011765	2257.56	-1.26564	0.283033	-4.4717	7.75995e-06	0.000139775
ENSBTAG00000026283	55.5275	-1.26463	0.440149	-2.87319	0.0040635	0.0273705
ENSBTAG00000000675	2510.64	-1.26277	0.232442	-5.43261	5.55358e-08	1.86237e-06
ENSBTAG00000006420	376.867	-1.26255	0.260498	-4.84668	1.25547e-06	2.86397e-05
ENSBTAG00000009223	21.776	-1.26056	0.478412	-2.63488	0.00841677	0.047832
ENSBTAG00000000738	570.206	-1.25991	0.376683	-3.34476	0.000823543	0.00759078
ENSBTAG00000039937	32.2897	-1.25949	0.442671	-2.84521	0.00443817	0.0291999
ENSBTAG00000031906	27.9449	-1.25852	0.437486	-2.87671	0.00401848	0.0271518
ENSBTAG00000002809	1027.18	-1.25772	0.295139	-4.26147	2.03088e-05	0.000322408
ENSBTAG00000001492	2819.77	-1.2577	0.351113	-3.58205	0.000340912	0.00365632
ENSBTAG00000021741	278.293	-1.25634	0.366335	-3.42948	0.000604744	0.00590081
ENSBTAG00000011088	1303.89	-1.25542	0.313415	-4.0056	6.1859e-05	0.000844555
ENSBTAG00000007867	5064.72	-1.25539	0.193512	-6.48739	8.73352e-11	5.47878e-09
ENSBTAG00000010994	1236.68	-1.25458	0.268437	-4.67364	2.95913e-06	6.16126e-05
ENSBTAG00000006066	4647.48	-1.25407	0.311535	-4.02547	5.68609e-05	0.000783668
ENSBTAG00000019097	159.602	-1.25345	0.455349	-2.75273	0.00591006	0.0365095
ENSBTAG00000011726	152.632	-1.25326	0.298728	-4.19531	2.72498e-05	0.000418348
ENSBTAG00000019822	989.267	-1.25254	0.340255	-3.68117	0.000232165	0.00262543
ENSBTAG00000037413	1434.04	-1.25219	0.287022	-4.36269	1.28473e-05	0.000217419
ENSBTAG00000001822	1999.13	-1.25063	0.355152	-3.52141	0.000429259	0.00446884
ENSBTAG00000012927	15477.4	-1.25022	0.253326	-4.9352	8.00675e-07	1.93894e-05
ENSBTAG00000012361	962.32	-1.25002	0.285843	-4.37312	1.22485e-05	0.000208011
ENSBTAG00000011875	193.226	-1.25002	0.340419	-3.672	0.000240656	0.00269787
ENSBTAG00000025494	395.689	-1.24995	0.333561	-3.74728	0.000178761	0.00209814
ENSBTAG00000006222	380.081	-1.24971	0.402097	-3.10798	0.00188373	0.0148676
ENSBTAG00000045529	399.419	-1.24956	0.438114	-2.85214	0.00434253	0.028767
ENSBTAG00000010777	1427.4	-1.24873	0.193883	-6.44065	1.18962e-10	7.24424e-09
ENSBTAG00000005413	4294.17	-1.24811	0.256608	-4.86387	1.15111e-06	2.66347e-05
ENSBTAG00000012338	29.4456	-1.24798	0.467283	-2.67072	0.00756884	0.044098
ENSBTAG00000014884	819.925	-1.24777	0.312314	-3.99523	6.4632e-05	0.000874214
ENSBTAG00000010345	103.958	-1.24614	0.410651	-3.03455	0.00240899	0.0180352
ENSBTAG00000019964	497.292	-1.24609	0.355815	-3.50208	0.000461649	0.00473491
ENSBTAG00000015667	1559.63	-1.2453	0.346618	-3.59271	0.000327257	0.00352367
ENSBTAG00000010238	76.3453	-1.24409	0.4626	-2.68933	0.00715948	0.0422545
ENSBTAG00000016779	982.845	-1.24255	0.314148	-3.95532	7.6432e-05	0.00100396
ENSBTAG00000054194	226.585	-1.24097	0.417719	-2.97081	0.00297013	0.0213257
ENSBTAG00000005730	3191.28	-1.2403	0.229218	-5.41099	6.26756e-08	2.07786e-06
ENSBTAG00000013362	4193.36	-1.23989	0.250973	-4.94032	7.79941e-07	1.8971e-05
ENSBTAG00000026234	94.2859	-1.23767	0.444558	-2.78404	0.00536871	0.0339575
ENSBTAG00000016959	240.295	-1.23721	0.343208	-3.60484	0.00031235	0.00339503
ENSBTAG00000001294	983.813	-1.23716	0.313408	-3.94744	7.89897e-05	0.00103197
ENSBTAG00000031890	126.658	-1.23641	0.410783	-3.00989	0.00261339	0.0192583
ENSBTAG00000012191	85.1996	-1.23557	0.419533	-2.94511	0.00322842	0.0228533
ENSBTAG00000048958	209.932	-1.23556	0.257054	-4.8066	1.53515e-06	3.44262e-05
ENSBTAG00000051316	1354.98	-1.23157	0.384082	-3.20653	0.00134347	0.0113547
ENSBTAG00000049487	969.67	-1.23059	0.310208	-3.96698	7.27879e-05	0.000963926
ENSBTAG00000008648	3208.44	-1.23037	0.248283	-4.9555	7.21444e-07	1.77064e-05
ENSBTAG00000022890	1380.45	-1.22943	0.32925	-3.73404	0.000188433	0.00220101
ENSBTAG00000009960	3866.51	-1.2294	0.242364	-5.07256	3.92508e-07	1.04054e-05
ENSBTAG00000007399	2039.08	-1.2284	0.234288	-5.24314	1.57867e-07	4.7767e-06
ENSBTAG00000053201	86.7344	-1.22779	0.41504	-2.95824	0.00309396	0.0220733
ENSBTAG00000052916	93.6085	-1.22602	0.358078	-3.42388	0.000617335	0.00598833
ENSBTAG00000007147	64.7887	-1.22504	0.426842	-2.87002	0.00410451	0.0275159
ENSBTAG00000020729	408.583	-1.22238	0.331243	-3.6903	0.000223993	0.00255285
ENSBTAG00000031069	87.1134	-1.22199	0.422153	-2.89465	0.00379583	0.0259781
ENSBTAG00000014605	1420.67	-1.22133	0.211202	-5.78277	7.34822e-09	3.09092e-07
ENSBTAG00000012143	197.669	-1.22085	0.32354	-3.77343	0.00016102	0.00191305
ENSBTAG00000011484	879.137	-1.22079	0.274523	-4.44697	8.70903e-06	0.000154198
ENSBTAG00000015126	598.361	-1.22039	0.301193	-4.05187	5.08104e-05	0.000708328
ENSBTAG00000021445	867.049	-1.22018	0.378271	-3.22567	0.00125679	0.0107532
ENSBTAG00000003345	66.0132	-1.2198	0.426965	-2.85691	0.00427781	0.0284159
ENSBTAG00000009341	59.6368	-1.21847	0.355547	-3.42703	0.000610229	0.00592875
ENSBTAG00000004066	554.755	-1.218	0.263086	-4.62967	3.6624e-06	7.44042e-05
ENSBTAG00000046974	38.3068	-1.21734	0.440898	-2.76105	0.00576161	0.035843
ENSBTAG00000002882	1362.06	-1.21629	0.235211	-5.17107	2.32756e-07	6.64221e-06
ENSBTAG00000010303	151.456	-1.21341	0.290156	-4.18191	2.89069e-05	0.000438697
ENSBTAG00000014913	81.2519	-1.21277	0.43664	-2.77751	0.00547779	0.0344826
ENSBTAG00000013118	543.681	-1.21242	0.388268	-3.12264	0.00179238	0.0143174
ENSBTAG00000006775	1149.53	-1.21163	0.378442	-3.20163	0.00136653	0.0115162
ENSBTAG00000010375	1278.52	-1.21009	0.329583	-3.67157	0.000241068	0.00269787
ENSBTAG00000054776	63.0652	-1.20994	0.407035	-2.97255	0.00295333	0.0212484
ENSBTAG00000015013	845.738	-1.20956	0.229943	-5.26025	1.43862e-07	4.38027e-06
ENSBTAG00000027464	32.7302	-1.20627	0.451695	-2.67053	0.00757317	0.0441056
ENSBTAG00000009784	755.987	-1.2049	0.216291	-5.57072	2.53683e-08	9.30001e-07
ENSBTAG00000004378	397.444	-1.20472	0.257271	-4.68268	2.8315e-06	5.938e-05
ENSBTAG00000020395	267.86	-1.20468	0.391462	-3.07738	0.00208826	0.0161148
ENSBTAG00000015801	175.838	-1.20373	0.379851	-3.16894	0.00152994	0.0126588
ENSBTAG00000021202	983.1	-1.20333	0.3016	-3.98983	6.61219e-05	0.000889407
ENSBTAG00000005989	3081.71	-1.20293	0.33439	-3.59739	0.000321427	0.00348069
ENSBTAG00000000144	3809.16	-1.20259	0.359912	-3.34134	0.000833752	0.00765096
ENSBTAG00000018015	338.053	-1.1983	0.327588	-3.65793	0.000254256	0.00282693
ENSBTAG00000020654	79.4208	-1.19788	0.345621	-3.46588	0.000528492	0.00529365
ENSBTAG00000004114	2367.81	-1.1964	0.270578	-4.42164	9.7956e-06	0.000170737
ENSBTAG00000022509	47.4764	-1.19621	0.386454	-3.09534	0.00196584	0.0153531
ENSBTAG00000011578	8222.32	-1.1961	0.258121	-4.63388	3.58878e-06	7.32554e-05
ENSBTAG00000018488	597.49	-1.19598	0.239633	-4.9909	6.00979e-07	1.51065e-05
ENSBTAG00000000505	194.831	-1.19484	0.390788	-3.05752	0.00223178	0.0169704
ENSBTAG00000006776	548.132	-1.19433	0.251868	-4.74188	2.11748e-06	4.55885e-05
ENSBTAG00000003341	1765.98	-1.19318	0.310356	-3.84456	0.000120771	0.00148832
ENSBTAG00000052878	497.434	-1.19121	0.410339	-2.90299	0.00369613	0.0254463
ENSBTAG00000021574	171.371	-1.19115	0.43821	-2.71821	0.00656356	0.0395717
ENSBTAG00000010394	63.3567	-1.18951	0.440245	-2.70193	0.00689373	0.0410186
ENSBTAG00000013465	821.905	-1.18733	0.293229	-4.04914	5.14059e-05	0.000715259
ENSBTAG00000005978	4553.46	-1.18596	0.334798	-3.5423	0.000396653	0.00416836
ENSBTAG00000000911	1605.87	-1.18586	0.372682	-3.18197	0.00146275	0.0121929
ENSBTAG00000001008	2979.2	-1.18551	0.322035	-3.68129	0.000232055	0.00262543
ENSBTAG00000001576	1416.17	-1.18328	0.312792	-3.78295	0.000154979	0.00185186
ENSBTAG00000013108	149.538	-1.18224	0.388388	-3.04396	0.00233485	0.0175524
ENSBTAG00000000460	678.905	-1.18221	0.407746	-2.89939	0.00373893	0.0256924
ENSBTAG00000010666	2261.46	-1.18136	0.288389	-4.09642	4.1958e-05	0.000599859
ENSBTAG00000053581	74.1728	-1.18136	0.320227	-3.68913	0.000225024	0.0025606
ENSBTAG00000004436	569.8	-1.18085	0.280679	-4.20712	2.58642e-05	0.000399604
ENSBTAG00000008008	1104.81	-1.17912	0.277372	-4.25105	2.12775e-05	0.000335871
ENSBTAG00000010206	1641.14	-1.17693	0.340805	-3.45339	0.000553597	0.0054997
ENSBTAG00000027173	1132.85	-1.17497	0.22243	-5.28245	1.27468e-07	3.94983e-06
ENSBTAG00000031895	222.486	-1.17368	0.29824	-3.93535	8.30771e-05	0.00106906
ENSBTAG00000017992	1798.46	-1.17255	0.358914	-3.26694	0.00108717	0.00956052
ENSBTAG00000018889	2415.73	-1.1724	0.220076	-5.32724	9.97149e-08	3.16177e-06
ENSBTAG00000012223	743.105	-1.17218	0.245483	-4.77498	1.79723e-06	3.95716e-05
ENSBTAG00000004196	10607.7	-1.17157	0.274105	-4.27418	1.91845e-05	0.000306153
ENSBTAG00000004104	509.7	-1.16946	0.381785	-3.06314	0.0021903	0.0167381
ENSBTAG00000009084	1612.01	-1.16731	0.28262	-4.13031	3.62269e-05	0.000531176
ENSBTAG00000021396	357.48	-1.1673	0.392695	-2.97253	0.00295352	0.0212484
ENSBTAG00000015580	3590.61	-1.16713	0.273938	-4.26058	2.039e-05	0.000323264
ENSBTAG00000050859	887.239	-1.16052	0.373068	-3.11076	0.00186607	0.0147843
ENSBTAG00000004463	1294.1	-1.1579	0.278063	-4.16418	3.12473e-05	0.000469807
ENSBTAG00000019018	398.531	-1.15695	0.316494	-3.65553	0.000256651	0.0028492
ENSBTAG00000011019	1005.87	-1.1535	0.314397	-3.66892	0.000243581	0.0027207
ENSBTAG00000014964	639.662	-1.15225	0.370719	-3.10815	0.00188261	0.0148668
ENSBTAG00000013650	399.073	-1.1522	0.257229	-4.47928	7.4896e-06	0.000136199
ENSBTAG00000020536	1073.51	-1.15193	0.319781	-3.60224	0.000315483	0.00342653
ENSBTAG00000051090	852.116	-1.15094	0.417841	-2.75449	0.00587829	0.0364364
ENSBTAG00000019227	504.117	-1.15048	0.385473	-2.9846	0.00283952	0.0206275
ENSBTAG00000002939	2494.07	-1.15039	0.250681	-4.58907	4.4523e-06	8.82816e-05
ENSBTAG00000019255	829.223	-1.14964	0.233993	-4.91313	8.96319e-07	2.14823e-05
ENSBTAG00000047448	6460.24	-1.14945	0.265505	-4.32931	1.49579e-05	0.000248513
ENSBTAG00000020685	85.5847	-1.14879	0.423723	-2.71119	0.00670427	0.0401209
ENSBTAG00000012029	108.624	-1.14795	0.41538	-2.76361	0.00571653	0.0356158
ENSBTAG00000054259	948.575	-1.14709	0.265567	-4.31939	1.5646e-05	0.000257666
ENSBTAG00000000672	577.617	-1.14658	0.249992	-4.58646	4.50825e-06	8.91483e-05
ENSBTAG00000021504	253.623	-1.14607	0.362158	-3.16457	0.00155314	0.0127853
ENSBTAG00000002096	3065.08	-1.14588	0.364434	-3.14426	0.00166509	0.0135133
ENSBTAG00000015101	5330.01	-1.14366	0.341305	-3.35084	0.000805661	0.00744955
ENSBTAG00000015649	2172.72	-1.14341	0.317483	-3.6015	0.000316385	0.00343376
ENSBTAG00000009206	154.78	-1.1432	0.33843	-3.37796	0.000730261	0.00688181
ENSBTAG00000038981	137.241	-1.14302	0.40582	-2.81657	0.00485399	0.0313699
ENSBTAG00000054388	197.333	-1.1417	0.35001	-3.26192	0.00110661	0.00967884
ENSBTAG00000039012	56.4861	-1.14097	0.435021	-2.62278	0.00872156	0.0492372
ENSBTAG00000007870	165.994	-1.14026	0.306939	-3.71495	0.000203247	0.00234506
ENSBTAG00000051720	158.403	-1.13931	0.36143	-3.15221	0.00162037	0.013233
ENSBTAG00000000292	3724.61	-1.13907	0.254178	-4.48139	7.41597e-06	0.000135389
ENSBTAG00000021318	63.828	-1.13903	0.423745	-2.68802	0.00718777	0.0423869
ENSBTAG00000008330	1669.4	-1.13857	0.192534	-5.91358	3.34755e-09	1.51777e-07
ENSBTAG00000016378	6195.59	-1.13772	0.263449	-4.31855	1.57057e-05	0.000258283
ENSBTAG00000007103	7673.37	-1.13754	0.196242	-5.79664	6.76552e-09	2.87071e-07
ENSBTAG00000044078	303.243	-1.13691	0.375352	-3.02892	0.00245432	0.0183275
ENSBTAG00000010442	78.3464	-1.13616	0.374136	-3.03676	0.00239137	0.0179217
ENSBTAG00000002764	826.406	-1.13526	0.288286	-3.93796	8.21769e-05	0.00105935
ENSBTAG00000019342	90.0333	-1.13524	0.333644	-3.40253	0.000667649	0.00639274
ENSBTAG00000034519	672.983	-1.13142	0.250548	-4.51579	6.30819e-06	0.000118301
ENSBTAG00000005029	2059.91	-1.13034	0.298639	-3.78498	0.000153718	0.00184285
ENSBTAG00000017970	17011.5	-1.12972	0.322551	-3.50246	0.000460983	0.00473267
ENSBTAG00000015089	3262.29	-1.12713	0.255027	-4.41968	9.88483e-06	0.000171657
ENSBTAG00000019844	211.648	-1.12566	0.399038	-2.82094	0.00478837	0.0310561
ENSBTAG00000013023	2632.7	-1.12544	0.31256	-3.60073	0.000317319	0.00343877
ENSBTAG00000000446	244.564	-1.12509	0.36094	-3.1171	0.00182638	0.0145252
ENSBTAG00000001657	4973	-1.12452	0.288793	-3.89385	9.86661e-05	0.00124539
ENSBTAG00000019604	9445.79	-1.12108	0.287925	-3.89365	9.87479e-05	0.00124539
ENSBTAG00000013524	2680.38	-1.1202	0.193072	-5.80196	6.55439e-09	2.79744e-07
ENSBTAG00000003639	1937.08	-1.11944	0.237225	-4.71889	2.37136e-06	5.05312e-05
ENSBTAG00000031590	417.42	-1.11882	0.294407	-3.80025	0.000144548	0.00174441
ENSBTAG00000038241	212.464	-1.11858	0.325342	-3.43816	0.00058569	0.00575566
ENSBTAG00000030301	2064.45	-1.11766	0.278129	-4.01849	5.85716e-05	0.000804199
ENSBTAG00000018016	336.467	-1.11717	0.272467	-4.10021	4.12774e-05	0.000591291
ENSBTAG00000032183	91.0374	-1.11631	0.383065	-2.91414	0.00356666	0.0247069
ENSBTAG00000001828	163.114	-1.11621	0.350055	-3.18866	0.00142933	0.0119623
ENSBTAG00000019432	1078.7	-1.11348	0.261293	-4.26141	2.03139e-05	0.000322408
ENSBTAG00000024492	112.656	-1.11294	0.321442	-3.46234	0.000535508	0.00533821
ENSBTAG00000007115	747.925	-1.11231	0.282148	-3.9423	8.07046e-05	0.00104593
ENSBTAG00000016494	489.507	-1.11125	0.288483	-3.85206	0.000117129	0.00144834
ENSBTAG00000020589	188.237	-1.11082	0.331365	-3.35226	0.00080154	0.00741916
ENSBTAG00000016277	156.284	-1.11002	0.34034	-3.2615	0.00110825	0.00968734
ENSBTAG00000003556	491.617	-1.10889	0.361574	-3.06685	0.00216328	0.0166057
ENSBTAG00000014400	1454.97	-1.10822	0.25857	-4.28595	1.81958e-05	0.000292621
ENSBTAG00000026502	148.383	-1.10786	0.38097	-2.908	0.00363749	0.02509
ENSBTAG00000008633	1232.04	-1.10763	0.367183	-3.01657	0.00255653	0.0189352
ENSBTAG00000008348	451.951	-1.10756	0.307232	-3.60496	0.000312206	0.00339503
ENSBTAG00000054773	1266.84	-1.10723	0.27944	-3.96231	7.42286e-05	0.000980329
ENSBTAG00000012961	1310.35	-1.1071	0.242725	-4.56112	5.08807e-06	9.88676e-05
ENSBTAG00000014628	46.4517	-1.10655	0.384893	-2.87495	0.0040409	0.0272653
ENSBTAG00000016094	108.414	-1.10584	0.311206	-3.5534	0.000380279	0.00402223
ENSBTAG00000007534	79.5736	-1.10561	0.403089	-2.74284	0.00609098	0.0374043
ENSBTAG00000020658	77.0051	-1.1056	0.405228	-2.72835	0.00636518	0.0386525
ENSBTAG00000038154	1753.39	-1.10468	0.28338	-3.89824	9.68941e-05	0.00122653
ENSBTAG00000005785	377.452	-1.10396	0.276003	-3.99982	6.33912e-05	0.000863046
ENSBTAG00000010334	1232.45	-1.10127	0.359816	-3.06066	0.00220846	0.0168314
ENSBTAG00000034295	578.473	-1.10111	0.325872	-3.37896	0.000727604	0.00686296
ENSBTAG00000003764	1630.86	-1.10085	0.312167	-3.52647	0.000421135	0.0044
ENSBTAG00000011215	7803.32	-1.10059	0.287002	-3.83478	0.000125678	0.00154355
ENSBTAG00000021746	2885.47	-1.09973	0.284101	-3.87091	0.000108429	0.0013511
ENSBTAG00000006645	563.474	-1.09825	0.337332	-3.25569	0.00113116	0.00984036
ENSBTAG00000003519	44.5402	-1.09221	0.407387	-2.68103	0.00733965	0.0431427
ENSBTAG00000006657	253.845	-1.09198	0.309358	-3.52982	0.000415835	0.004354
ENSBTAG00000004813	158.13	-1.09193	0.341693	-3.19565	0.00139516	0.01171
ENSBTAG00000024450	2889.83	-1.0912	0.221512	-4.92614	8.38717e-07	2.02097e-05
ENSBTAG00000014555	208.652	-1.08967	0.390881	-2.78774	0.00530776	0.0337411
ENSBTAG00000019512	5375.38	-1.08787	0.247599	-4.3937	1.1144e-05	0.000191036
ENSBTAG00000008665	767.273	-1.08668	0.410897	-2.64466	0.0081773	0.0467449
ENSBTAG00000000799	161.914	-1.0866	0.404185	-2.68836	0.00718036	0.0423603
ENSBTAG00000022799	2957.13	-1.08544	0.296185	-3.66474	0.000247586	0.00276331
ENSBTAG00000021632	400.233	-1.08491	0.251483	-4.31405	1.60294e-05	0.000262125
ENSBTAG00000010731	2142.36	-1.08453	0.340362	-3.18641	0.00144052	0.0120214
ENSBTAG00000010987	865.825	-1.08445	0.358007	-3.02913	0.00245256	0.0183237
ENSBTAG00000046548	1192.66	-1.08398	0.250715	-4.32355	1.53541e-05	0.000254514
ENSBTAG00000010956	750.617	-1.08083	0.331871	-3.25678	0.00112685	0.00981461
ENSBTAG00000020458	544.713	-1.07925	0.290259	-3.71823	0.000200622	0.00232102
ENSBTAG00000007275	400.59	-1.07876	0.377137	-2.86041	0.00423094	0.028156
ENSBTAG00000008523	1918.47	-1.07854	0.240194	-4.49027	7.11314e-06	0.000130548
ENSBTAG00000000598	3524.61	-1.0775	0.256774	-4.19631	2.71295e-05	0.000417382
ENSBTAG00000014953	1916.24	-1.07646	0.292282	-3.68293	0.000230569	0.002615
ENSBTAG00000017751	162.595	-1.07582	0.40739	-2.64075	0.00827225	0.047158
ENSBTAG00000016722	450.29	-1.07506	0.246442	-4.36232	1.2869e-05	0.000217533
ENSBTAG00000052725	351.352	-1.07279	0.372651	-2.87881	0.00399179	0.0270091
ENSBTAG00000001022	4288.39	-1.07207	0.236054	-4.54163	5.58197e-06	0.000107318
ENSBTAG00000000897	1390.82	-1.07183	0.240256	-4.46121	8.14975e-06	0.000145263
ENSBTAG00000001124	111.866	-1.07131	0.345768	-3.09833	0.00194612	0.0152606
ENSBTAG00000004427	856.35	-1.06871	0.295134	-3.62111	0.000293337	0.0032245
ENSBTAG00000016060	460.723	-1.06778	0.370433	-2.88252	0.00394506	0.026805
ENSBTAG00000017860	87.359	-1.06682	0.362136	-2.94591	0.0032201	0.0228126
ENSBTAG00000048692	105.127	-1.06577	0.385721	-2.76307	0.00572612	0.0356602
ENSBTAG00000038107	1845.34	-1.06505	0.217956	-4.88655	1.0262e-06	2.41786e-05
ENSBTAG00000004259	510.7	-1.06503	0.263281	-4.04523	5.22715e-05	0.000725915
ENSBTAG00000019251	446.103	-1.06389	0.370415	-2.87215	0.00407686	0.0274011
ENSBTAG00000007214	1084.47	-1.06294	0.330627	-3.21493	0.00130478	0.0111111
ENSBTAG00000032503	293.472	-1.06221	0.346386	-3.06655	0.00216541	0.0166133
ENSBTAG00000011494	4586.11	-1.06185	0.295352	-3.59519	0.000324156	0.00350691
ENSBTAG00000011994	2058.75	-1.06132	0.292209	-3.63205	0.000281174	0.00310486
ENSBTAG00000009933	965.786	-1.06062	0.231542	-4.58066	4.63501e-06	9.12851e-05
ENSBTAG00000006616	2382.65	-1.06056	0.300721	-3.52673	0.00042072	0.00439888
ENSBTAG00000008632	859.728	-1.0605	0.327324	-3.23992	0.00119565	0.0103028
ENSBTAG00000009477	132.864	-1.05963	0.315505	-3.35852	0.000783618	0.0072781
ENSBTAG00000018984	4877.92	-1.05868	0.244234	-4.3347	1.45961e-05	0.000243615
ENSBTAG00000015165	58.229	-1.05812	0.379545	-2.78786	0.00530572	0.0337411
ENSBTAG00000018735	1435.43	-1.05798	0.270026	-3.91806	8.92663e-05	0.00113664
ENSBTAG00000008267	1119.59	-1.05769	0.276862	-3.82028	0.000133302	0.00162533
ENSBTAG00000018247	88.5801	-1.05753	0.344996	-3.06535	0.00217415	0.0166627
ENSBTAG00000024960	1203.83	-1.05697	0.359114	-2.94328	0.00324753	0.022944
ENSBTAG00000020567	430.702	-1.05598	0.380462	-2.77552	0.00551129	0.0346257
ENSBTAG00000004135	819.84	-1.05569	0.341406	-3.09218	0.00198692	0.0154805
ENSBTAG00000006135	1158.43	-1.05541	0.353602	-2.98474	0.0028382	0.0206275
ENSBTAG00000005807	670.069	-1.05502	0.277156	-3.80658	0.0001409	0.00170604
ENSBTAG00000015856	88.1914	-1.054	0.369104	-2.85556	0.0042961	0.0285114
ENSBTAG00000000073	1919.44	-1.05354	0.281184	-3.74679	0.000179111	0.00210055
ENSBTAG00000005215	2879.57	-1.05281	0.240485	-4.37786	1.19848e-05	0.000204008
ENSBTAG00000051755	1975.81	-1.05278	0.206647	-5.09461	3.4946e-07	9.44806e-06
ENSBTAG00000014289	190.808	-1.05269	0.329749	-3.1924	0.00141096	0.0118154
ENSBTAG00000009362	1690.08	-1.05171	0.357196	-2.94435	0.0032363	0.0228869
ENSBTAG00000031252	4789.88	-1.05164	0.338511	-3.10667	0.0018921	0.0149234
ENSBTAG00000000812	1465.99	-1.04986	0.276701	-3.7942	0.000148123	0.00178311
ENSBTAG00000006832	310.165	-1.0481	0.303331	-3.45529	0.000549704	0.00546475
ENSBTAG00000013824	157.434	-1.04684	0.313102	-3.34344	0.000827481	0.00761261
ENSBTAG00000012060	740.009	-1.04678	0.256054	-4.0881	4.34918e-05	0.000618145
ENSBTAG00000008114	5083.16	-1.04531	0.301695	-3.46479	0.000530648	0.0053043
ENSBTAG00000007931	50.1146	-1.04488	0.367729	-2.84144	0.00449106	0.0294162
ENSBTAG00000015212	2526.65	-1.04363	0.312192	-3.34292	0.000829012	0.00761973
ENSBTAG00000010663	592.768	-1.04245	0.37173	-2.80433	0.00504211	0.0323273
ENSBTAG00000019979	142.644	-1.04185	0.387016	-2.69201	0.00710238	0.0420366
ENSBTAG00000008541	831.868	-1.04094	0.308678	-3.37224	0.000745592	0.00699635
ENSBTAG00000015582	1458.18	-1.03829	0.369585	-2.80935	0.00496412	0.0318834
ENSBTAG00000011257	823.081	-1.03772	0.315025	-3.29409	0.000987424	0.00880574
ENSBTAG00000021263	536.22	-1.03766	0.265697	-3.90544	9.40536e-05	0.00119342
ENSBTAG00000050474	2664.91	-1.03398	0.326476	-3.1671	0.00153969	0.0127035
ENSBTAG00000021820	4726.31	-1.03318	0.313798	-3.29249	0.000993044	0.00883961
ENSBTAG00000005903	604.268	-1.03126	0.263069	-3.9201	8.85115e-05	0.00113
ENSBTAG00000020213	119.475	-1.03036	0.374968	-2.74787	0.00599831	0.0368975
ENSBTAG00000019988	746.976	-1.02978	0.285431	-3.60779	0.000308814	0.00336665
ENSBTAG00000040607	963.177	-1.02924	0.346224	-2.97275	0.00295147	0.0212484
ENSBTAG00000021144	4821.18	-1.02844	0.249953	-4.11455	3.87942e-05	0.00056013
ENSBTAG00000054976	123.889	-1.02791	0.347057	-2.96179	0.00305859	0.0218531
ENSBTAG00000011805	213.714	-1.02784	0.295436	-3.47907	0.000503157	0.00507832
ENSBTAG00000009554	7008.11	-1.0263	0.310409	-3.30627	0.000945475	0.0085204
ENSBTAG00000046654	1863.12	-1.02579	0.244829	-4.18983	2.7917e-05	0.000425449
ENSBTAG00000016683	5136.11	-1.02565	0.375928	-2.72831	0.00636595	0.0386525
ENSBTAG00000021978	772.278	-1.02558	0.323895	-3.16639	0.00154344	0.0127198
ENSBTAG00000000297	578.829	-1.0228	0.266756	-3.83422	0.000125965	0.00154578
ENSBTAG00000038929	520.716	-1.02126	0.285523	-3.57682	0.000347804	0.00372476
ENSBTAG00000021224	181.54	-1.01973	0.348843	-2.92318	0.0034648	0.0241941
ENSBTAG00000000995	317.12	-1.01903	0.289646	-3.5182	0.000434485	0.00451361
ENSBTAG00000015636	1409.77	-1.01858	0.182655	-5.57654	2.45353e-08	9.04018e-07
ENSBTAG00000001077	171.263	-1.01704	0.267366	-3.80393	0.000142421	0.00172016
ENSBTAG00000000308	382.425	-1.01537	0.244634	-4.15055	3.31671e-05	0.000494078
ENSBTAG00000003177	273.486	-1.01461	0.3078	-3.29632	0.000979615	0.00876834
ENSBTAG00000046841	2015.28	-1.01433	0.281091	-3.60852	0.000307943	0.00335968
ENSBTAG00000047956	293.503	-1.01421	0.245793	-4.12628	3.68679e-05	0.000537113
ENSBTAG00000021997	100.194	-1.01046	0.286139	-3.53135	0.000413447	0.00433212
ENSBTAG00000016519	887.202	-1.01046	0.22299	-4.53138	5.85987e-06	0.000111922
ENSBTAG00000000253	862.548	-1.00757	0.328944	-3.06306	0.00219088	0.0167381
ENSBTAG00000011754	1279.53	-1.00755	0.293689	-3.43066	0.000602108	0.00588126
ENSBTAG00000014354	1428.64	-1.00728	0.323598	-3.11275	0.00185355	0.0147091
ENSBTAG00000000524	1060.12	-1.00556	0.258365	-3.892	9.94203e-05	0.00125253
ENSBTAG00000003176	270.374	-1.00453	0.279554	-3.59334	0.000326472	0.00351961
ENSBTAG00000003876	244.344	-1.0045	0.30099	-3.33732	0.000845917	0.00775304
ENSBTAG00000008411	2698.39	-1.00421	0.284255	-3.53276	0.000411242	0.00431211
ENSBTAG00000018761	649.61	-1.0037	0.246612	-4.06995	4.70241e-05	0.000662526
ENSBTAG00000027654	1217.67	-1.00202	0.205225	-4.88255	1.04721e-06	2.45429e-05
ENSBTAG00000005186	157.534	-1.00175	0.322866	-3.10267	0.00191784	0.0150714
ENSBTAG00000013343	12399.7	-1.00003	0.223666	-4.4711	7.78197e-06	0.000139999
ENSBTAG00000018795	77.3487	1.00017	0.330536	3.02591	0.00247884	0.0184632
ENSBTAG00000035958	201.229	1.00099	0.297499	3.36469	0.000766286	0.00714448
ENSBTAG00000003707	2870.61	1.00212	0.257655	3.8894	0.000100494	0.00126304
ENSBTAG00000033621	448.585	1.00652	0.288555	3.48813	0.000486405	0.0049332
ENSBTAG00000012039	210.53	1.00707	0.360125	2.79644	0.00516691	0.0329966
ENSBTAG00000019147	24501	1.00766	0.206511	4.87946	1.06374e-06	2.48502e-05
ENSBTAG00000052744	796.182	1.01205	0.211672	4.78123	1.74225e-06	3.86535e-05
ENSBTAG00000006082	1619.35	1.01462	0.296567	3.42123	0.000623379	0.00604039
ENSBTAG00000021020	291.846	1.01727	0.235516	4.31933	1.56505e-05	0.000257666
ENSBTAG00000050281	117.435	1.01759	0.276535	3.67979	0.000233429	0.00263768
ENSBTAG00000011014	165.952	1.01839	0.337854	3.01428	0.00257587	0.0190301
ENSBTAG00000004826	2902.56	1.0184	0.257663	3.95244	7.7358e-05	0.00101338
ENSBTAG00000022058	639.398	1.01901	0.271794	3.74921	0.000177393	0.00208544
ENSBTAG00000008465	121.354	1.0211	0.296869	3.43957	0.000582633	0.00574445
ENSBTAG00000049545	120.903	1.0217	0.349947	2.91958	0.00350501	0.0243959
ENSBTAG00000011567	851.312	1.02664	0.32689	3.14061	0.00168596	0.0136471
ENSBTAG00000009694	244.637	1.02718	0.345668	2.9716	0.00296256	0.0212924
ENSBTAG00000016936	120.088	1.0298	0.344271	2.99126	0.00277831	0.020299
ENSBTAG00000009888	341.839	1.03181	0.300721	3.43111	0.00060112	0.0058795
ENSBTAG00000002428	566.077	1.03187	0.256192	4.02774	5.63158e-05	0.000776891
ENSBTAG00000008556	951.865	1.03239	0.282142	3.65913	0.000253072	0.00281591
ENSBTAG00000052491	116.789	1.03624	0.36222	2.86082	0.00422554	0.0281343
ENSBTAG00000000773	525.908	1.0369	0.267588	3.875	0.000106625	0.00133203
ENSBTAG00000012064	248.32	1.03757	0.265545	3.90733	9.33205e-05	0.00118619
ENSBTAG00000017958	141.008	1.04323	0.288307	3.61849	0.000296331	0.00325494
ENSBTAG00000011482	3313.59	1.04604	0.262621	3.98307	6.80317e-05	0.000911672
ENSBTAG00000023028	6100.7	1.04784	0.237714	4.40796	1.04347e-05	0.000179299
ENSBTAG00000012592	249.154	1.05063	0.242508	4.33236	1.4752e-05	0.000245934
ENSBTAG00000001805	293.853	1.052	0.301138	3.4934	0.000476908	0.00485718
ENSBTAG00000010795	126.997	1.05726	0.314576	3.36088	0.000776932	0.00723446
ENSBTAG00000005309	228.22	1.05869	0.22404	4.72544	2.29622e-06	4.92635e-05
ENSBTAG00000045762	1713.68	1.0617	0.211125	5.02877	4.93626e-07	1.27606e-05
ENSBTAG00000054889	76.9958	1.06255	0.338662	3.13749	0.00170402	0.013755
ENSBTAG00000002002	379.267	1.06412	0.241136	4.41294	1.01975e-05	0.000176264
ENSBTAG00000015278	2207.45	1.06585	0.187915	5.67198	1.41155e-08	5.59775e-07
ENSBTAG00000013569	1042.84	1.06661	0.387754	2.75073	0.00594625	0.0366445
ENSBTAG00000003245	88.888	1.06688	0.321453	3.31894	0.000903592	0.00819369
ENSBTAG00000021752	113.558	1.06716	0.373013	2.86093	0.00422402	0.0281343
ENSBTAG00000008462	361.526	1.069	0.28779	3.71451	0.000203601	0.00234506
ENSBTAG00000002398	95.8596	1.07157	0.326458	3.2824	0.00102927	0.00913413
ENSBTAG00000007796	192.512	1.07494	0.283071	3.79741	0.000146215	0.00176306
ENSBTAG00000018202	2042.19	1.07522	0.292421	3.67696	0.000236027	0.00266289
ENSBTAG00000022733	120.004	1.07604	0.353273	3.04591	0.00231975	0.0174479
ENSBTAG00000004008	64.5829	1.0771	0.35979	2.99371	0.00275611	0.0201874
ENSBTAG00000016352	341.903	1.07946	0.259281	4.1633	3.13687e-05	0.00047107
ENSBTAG00000020469	51.5824	1.07964	0.344936	3.12997	0.00174826	0.0140343
ENSBTAG00000026097	592.034	1.08025	0.29388	3.67581	0.000237096	0.00267082
ENSBTAG00000005629	230.477	1.08265	0.347935	3.11165	0.00186048	0.0147561
ENSBTAG00000010196	304.463	1.08291	0.233296	4.6418	3.45395e-06	7.0801e-05
ENSBTAG00000054636	387.161	1.08565	0.227794	4.76594	1.87973e-06	4.10774e-05
ENSBTAG00000013245	1704.42	1.09104	0.231918	4.70443	2.54582e-06	5.40114e-05
ENSBTAG00000020626	345.854	1.09155	0.330758	3.30014	0.000966362	0.00868175
ENSBTAG00000012237	256.739	1.09156	0.379991	2.87258	0.00407129	0.0273815
ENSBTAG00000037803	131.023	1.09418	0.341187	3.20698	0.00134135	0.0113434
ENSBTAG00000006828	115.52	1.09554	0.395013	2.77343	0.00554692	0.0347823
ENSBTAG00000012708	239.902	1.09674	0.287363	3.81656	0.000135326	0.00164677
ENSBTAG00000005212	146.349	1.09859	0.275231	3.9915	6.5657e-05	0.00088397
ENSBTAG00000015202	43.6709	1.09873	0.384014	2.86116	0.00422088	0.0281343
ENSBTAG00000037756	153.006	1.09972	0.343191	3.20439	0.0013535	0.0114263
ENSBTAG00000019373	90.1033	1.0999	0.408986	2.68933	0.00715952	0.0422545
ENSBTAG00000001983	553.326	1.10148	0.233621	4.7148	2.41951e-06	5.14067e-05
ENSBTAG00000014299	39.6144	1.1019	0.420592	2.61988	0.00879608	0.0496002
ENSBTAG00000014773	109.852	1.10779	0.282559	3.92055	8.83456e-05	0.00112887
ENSBTAG00000016038	361.359	1.10834	0.298273	3.71586	0.000202511	0.00234102
ENSBTAG00000005124	50.1374	1.10855	0.37111	2.98712	0.00281623	0.0204834
ENSBTAG00000040058	149.126	1.11312	0.418378	2.66056	0.00780106	0.0450185
ENSBTAG00000021273	1092.63	1.11352	0.272164	4.09138	4.28823e-05	0.000610674
ENSBTAG00000016442	373.7	1.11516	0.267906	4.1625	3.14788e-05	0.000471826
ENSBTAG00000004440	40.1026	1.11676	0.421084	2.6521	0.00799935	0.0458899
ENSBTAG00000027728	135.121	1.11728	0.316915	3.52549	0.000422697	0.00441315
ENSBTAG00000004999	3386.29	1.11813	0.280642	3.98418	6.77136e-05	0.000908299
ENSBTAG00000048730	653.273	1.11958	0.397611	2.81578	0.00486596	0.0314333
ENSBTAG00000008826	33.7364	1.12325	0.407443	2.75684	0.00583629	0.0362533
ENSBTAG00000038888	283.69	1.125	0.306418	3.67146	0.000241166	0.00269787
ENSBTAG00000010458	153.427	1.12514	0.331193	3.39724	0.00068069	0.00649198
ENSBTAG00000018386	92.0972	1.12567	0.357312	3.15038	0.00163058	0.0132801
ENSBTAG00000003015	475.027	1.12878	0.315968	3.57247	0.000353633	0.00377329
ENSBTAG00000010397	625.498	1.12904	0.221626	5.09437	3.49904e-07	9.44806e-06
ENSBTAG00000019459	83.5828	1.13067	0.37534	3.01239	0.002592	0.0191384
ENSBTAG00000009679	60.336	1.13096	0.419891	2.69347	0.00707127	0.0418695
ENSBTAG00000030523	324.229	1.13425	0.23101	4.90994	9.11065e-07	2.17728e-05
ENSBTAG00000007584	447.528	1.13527	0.278377	4.07818	4.53898e-05	0.000641985
ENSBTAG00000013735	303.712	1.1361	0.286292	3.96831	7.23856e-05	0.000960346
ENSBTAG00000020203	116.008	1.13739	0.399625	2.84615	0.00442518	0.0291421
ENSBTAG00000016462	270.97	1.14263	0.289744	3.9436	8.02687e-05	0.0010412
ENSBTAG00000050654	145.804	1.14377	0.272236	4.20139	2.65285e-05	0.000408567
ENSBTAG00000007449	317.079	1.14572	0.301807	3.79618	0.000146941	0.00177034
ENSBTAG00000007681	233.971	1.14584	0.310063	3.69551	0.000219448	0.00250301
ENSBTAG00000001615	181.292	1.15039	0.312374	3.68273	0.000230749	0.002615
ENSBTAG00000049426	199.269	1.15217	0.413594	2.78575	0.00534038	0.0338519
ENSBTAG00000021173	79.8416	1.15303	0.365792	3.15215	0.00162073	0.013233
ENSBTAG00000019939	626.592	1.15526	0.211024	5.47454	4.38652e-08	1.50136e-06
ENSBTAG00000011200	674.063	1.15538	0.300017	3.85105	0.000117612	0.00145308
ENSBTAG00000001662	2611.42	1.16198	0.30341	3.82972	0.000128288	0.00157163
ENSBTAG00000019746	87.9827	1.16434	0.311867	3.73346	0.000188868	0.00220256
ENSBTAG00000032609	82.1216	1.16571	0.331018	3.5216	0.000428949	0.00446881
ENSBTAG00000008555	1213.24	1.16658	0.283046	4.12152	3.76387e-05	0.000546155
ENSBTAG00000002929	2406.58	1.16979	0.223388	5.23662	1.63548e-07	4.89769e-06
ENSBTAG00000019704	1136.4	1.17149	0.293326	3.99381	6.50211e-05	0.000877831
ENSBTAG00000012205	126.114	1.17365	0.369786	3.17387	0.00150421	0.0124813
ENSBTAG00000013702	1604.1	1.18172	0.275605	4.28774	1.80497e-05	0.000290593
ENSBTAG00000014448	82.1908	1.1853	0.352065	3.36672	0.000760675	0.00711038
ENSBTAG00000018342	390.36	1.19086	0.29955	3.9755	7.0231e-05	0.000935349
ENSBTAG00000005170	547.2	1.19377	0.287371	4.1541	3.26569e-05	0.000487475
ENSBTAG00000038652	57.3929	1.20003	0.444198	2.70155	0.00690163	0.0410488
ENSBTAG00000010217	1272.82	1.20117	0.266009	4.51553	6.31576e-06	0.000118301
ENSBTAG00000014463	1358.47	1.20126	0.249035	4.82364	1.40962e-06	3.1807e-05
ENSBTAG00000002837	1998.46	1.20382	0.285806	4.21201	2.53111e-05	0.000391892
ENSBTAG00000015133	6899.54	1.20942	0.3996	3.02657	0.00247343	0.0184418
ENSBTAG00000015297	2768.84	1.21335	0.19346	6.27183	3.56837e-10	1.95241e-08
ENSBTAG00000025226	36.2902	1.2145	0.458173	2.65073	0.00803171	0.046003
ENSBTAG00000013070	297.573	1.21971	0.339365	3.5941	0.000325518	0.00351193
ENSBTAG00000003791	59.1025	1.22535	0.392145	3.12473	0.0017797	0.0142396
ENSBTAG00000000357	1616.18	1.22924	0.292471	4.20293	2.63477e-05	0.000406212
ENSBTAG00000037729	51.4865	1.2319	0.39698	3.10317	0.00191458	0.0150539
ENSBTAG00000051734	727.292	1.2346	0.323965	3.81089	0.000138467	0.00167938
ENSBTAG00000011081	410.895	1.23489	0.296083	4.17077	3.03575e-05	0.000457428
ENSBTAG00000026111	9520.01	1.23528	0.203555	6.06852	1.29093e-09	6.39057e-08
ENSBTAG00000004660	432.711	1.23623	0.273696	4.51681	6.27777e-06	0.000117892
ENSBTAG00000020649	3007.48	1.23763	0.373016	3.31789	0.000907002	0.00821949
ENSBTAG00000001235	423.183	1.2414	0.287492	4.31802	1.57436e-05	0.000258614
ENSBTAG00000011321	117.167	1.24391	0.394983	3.14928	0.00163674	0.0133227
ENSBTAG00000004073	59.5395	1.25029	0.410775	3.04372	0.00233669	0.0175571
ENSBTAG00000034633	564.127	1.25081	0.189211	6.61069	3.82529e-11	2.66379e-09
ENSBTAG00000013391	505.096	1.25369	0.295249	4.24623	2.17393e-05	0.000341677
ENSBTAG00000017564	37.2723	1.25519	0.46803	2.68186	0.00732135	0.0430525
ENSBTAG00000026919	729.223	1.25595	0.29196	4.3018	1.69415e-05	0.000275186
ENSBTAG00000024162	249.072	1.2562	0.231327	5.43042	5.62204e-08	1.87668e-06
ENSBTAG00000031561	110.641	1.25659	0.283595	4.43092	9.38334e-06	0.000164536
ENSBTAG00000006369	300.474	1.25694	0.300218	4.18678	2.82944e-05	0.0004303
ENSBTAG00000021357	173.389	1.26293	0.383171	3.29598	0.000980783	0.00877339
ENSBTAG00000039190	30.4125	1.26392	0.441952	2.85985	0.00423836	0.0281925
ENSBTAG00000017690	48.7014	1.26469	0.448182	2.82183	0.00477509	0.0309838
ENSBTAG00000037988	53.6477	1.26488	0.399269	3.16799	0.00153496	0.0126859
ENSBTAG00000011887	4105.08	1.26675	0.266553	4.75234	2.01073e-06	4.35478e-05
ENSBTAG00000003550	87.623	1.26762	0.323126	3.92297	8.74634e-05	0.00111956
ENSBTAG00000001444	174.114	1.2711	0.299856	4.23903	2.24489e-05	0.000351313
ENSBTAG00000007388	1706.46	1.27675	0.238384	5.35586	8.51523e-08	2.73578e-06
ENSBTAG00000000964	1357.5	1.2776	0.308432	4.14225	3.43913e-05	0.000508153
ENSBTAG00000016739	56.2528	1.28237	0.399258	3.21188	0.00131871	0.0111975
ENSBTAG00000006951	2903.28	1.28626	0.29525	4.3565	1.32159e-05	0.000222364
ENSBTAG00000019461	226.458	1.28665	0.411864	3.12397	0.00178428	0.0142684
ENSBTAG00000025146	47.2267	1.28984	0.395577	3.26066	0.00111152	0.00970434
ENSBTAG00000031583	222.628	1.29366	0.330951	3.90891	9.27143e-05	0.00117951
ENSBTAG00000012241	584.985	1.29511	0.18869	6.86366	6.7116e-12	5.55004e-10
ENSBTAG00000014076	301.521	1.30214	0.248106	5.24833	1.53486e-07	4.65384e-06
ENSBTAG00000016429	67.1926	1.3025	0.488651	2.6655	0.00768739	0.0445569
ENSBTAG00000046076	844.858	1.30546	0.240722	5.42309	5.85763e-08	1.95084e-06
ENSBTAG00000005275	54.1411	1.30628	0.406829	3.21089	0.00132324	0.0112229
ENSBTAG00000004786	279.129	1.3126	0.317501	4.13415	3.56269e-05	0.000524811
ENSBTAG00000023611	1206.46	1.31316	0.288705	4.54844	5.40462e-06	0.0001046
ENSBTAG00000013842	235.226	1.31564	0.28556	4.60723	4.08072e-06	8.14688e-05
ENSBTAG00000006474	34.0616	1.31568	0.47912	2.74604	0.00603192	0.0370728
ENSBTAG00000053812	62.1868	1.31718	0.355421	3.70597	0.000210583	0.00241134
ENSBTAG00000047491	256.185	1.32921	0.440954	3.01441	0.00257483	0.0190301
ENSBTAG00000006167	248.339	1.32943	0.248828	5.34275	9.15457e-08	2.92826e-06
ENSBTAG00000015050	163.274	1.32995	0.356742	3.72805	0.000192967	0.00224495
ENSBTAG00000021766	70.9558	1.33159	0.387346	3.43773	0.000586617	0.00576042
ENSBTAG00000051896	228.67	1.33358	0.337271	3.95402	7.68478e-05	0.00100761
ENSBTAG00000050388	78.1094	1.33711	0.405889	3.29428	0.000986746	0.00880509
ENSBTAG00000019805	43.3846	1.33959	0.437522	3.06176	0.00220039	0.0167931
ENSBTAG00000016217	986.223	1.34202	0.284379	4.71914	2.36847e-06	5.05312e-05
ENSBTAG00000000462	173.319	1.34779	0.261783	5.1485	2.62583e-07	7.39193e-06
ENSBTAG00000003894	41.7457	1.35299	0.442802	3.05553	0.00224663	0.0170358
ENSBTAG00000008705	65.9487	1.35413	0.42333	3.19877	0.00138016	0.0116109
ENSBTAG00000003901	420.297	1.35539	0.291494	4.6498	3.32264e-06	6.83984e-05
ENSBTAG00000050062	679.871	1.35837	0.487413	2.7869	0.00532146	0.0337854
ENSBTAG00000006108	42.0295	1.36414	0.457615	2.98098	0.00287328	0.0208255
ENSBTAG00000049507	65.5594	1.36593	0.506305	2.69785	0.00697897	0.0414072
ENSBTAG00000019437	521.059	1.36798	0.247774	5.52107	3.36943e-08	1.19315e-06
ENSBTAG00000013078	73.7	1.37554	0.477713	2.87944	0.00398388	0.0269681
ENSBTAG00000010419	133.186	1.38063	0.348111	3.96607	7.30688e-05	0.000965888
ENSBTAG00000052352	265.892	1.3825	0.279499	4.94635	7.56168e-07	1.84652e-05
ENSBTAG00000014088	53.7238	1.38362	0.424057	3.26281	0.00110313	0.00966582
ENSBTAG00000011374	37.9844	1.39312	0.509101	2.73643	0.00621091	0.0379009
ENSBTAG00000016728	27.8647	1.39359	0.516688	2.69716	0.00699331	0.0414585
ENSBTAG00000007075	8175.32	1.39478	0.291779	4.78027	1.75056e-06	3.87787e-05
ENSBTAG00000031388	26.1576	1.39635	0.502251	2.78019	0.00543274	0.0342583
ENSBTAG00000007439	62.8042	1.39996	0.422637	3.31244	0.000924862	0.00835533
ENSBTAG00000002240	423.35	1.40161	0.28897	4.85036	1.23235e-06	2.8245e-05
ENSBTAG00000034077	774.127	1.40166	0.433391	3.23418	0.00121995	0.0104874
ENSBTAG00000001219	32142.6	1.41112	0.341607	4.13083	3.61453e-05	0.000531176
ENSBTAG00000018971	75.3409	1.41146	0.390377	3.61562	0.000299627	0.00328125
ENSBTAG00000051481	29.7942	1.41268	0.503993	2.80299	0.0050632	0.0324054
ENSBTAG00000016821	43.5723	1.41388	0.496342	2.8486	0.00439125	0.029013
ENSBTAG00000020852	167.153	1.42127	0.279237	5.08984	3.58365e-07	9.62297e-06
ENSBTAG00000002721	1001.89	1.42199	0.217365	6.54194	6.07261e-11	3.98111e-09
ENSBTAG00000014944	2022.85	1.42274	0.215142	6.613	3.76614e-11	2.64794e-09
ENSBTAG00000007240	58.7881	1.43236	0.369909	3.8722	0.00010786	0.00134596
ENSBTAG00000050757	38.4021	1.43398	0.469321	3.05543	0.0022474	0.0170358
ENSBTAG00000007668	136.777	1.43562	0.398089	3.60629	0.000310612	0.00338372
ENSBTAG00000006587	99.8778	1.4393	0.324541	4.43489	9.212e-06	0.000162118
ENSBTAG00000015930	35.648	1.43979	0.518807	2.7752	0.00551684	0.0346257
ENSBTAG00000023426	82.8602	1.44392	0.406839	3.54911	0.000386531	0.00407946
ENSBTAG00000043584	92990	1.44948	0.298696	4.85268	1.21802e-06	2.79608e-05
ENSBTAG00000045806	35.3242	1.45126	0.532727	2.7242	0.00644571	0.0390053
ENSBTAG00000008040	166.337	1.45306	0.427601	3.39816	0.000678411	0.00647873
ENSBTAG00000006282	2936.71	1.45515	0.195877	7.42893	1.09477e-13	1.33894e-11
ENSBTAG00000048049	7373.12	1.45855	0.2808	5.19426	2.05539e-07	5.9881e-06
ENSBTAG00000015053	78.324	1.46296	0.361273	4.04946	5.13367e-05	0.00071498
ENSBTAG00000049810	25.7369	1.46296	0.529675	2.762	0.00574477	0.0357611
ENSBTAG00000051298	60.6939	1.46336	0.434859	3.36512	0.000765099	0.00713798
ENSBTAG00000054233	20.4716	1.46351	0.509566	2.87207	0.00407797	0.0274011
ENSBTAG00000007596	38.2251	1.46573	0.494616	2.96336	0.00304296	0.0217842
ENSBTAG00000011586	616.978	1.47308	0.240024	6.13723	8.39729e-10	4.25833e-08
ENSBTAG00000047287	311.881	1.47324	0.28586	5.15372	2.55372e-07	7.20287e-06
ENSBTAG00000048738	32.918	1.47364	0.431872	3.41222	0.000644351	0.00619411
ENSBTAG00000050003	67.6216	1.48009	0.474961	3.11623	0.00183182	0.0145605
ENSBTAG00000032003	72.4929	1.48371	0.429746	3.45254	0.000555339	0.00551266
ENSBTAG00000020736	1479.26	1.48675	0.308616	4.81747	1.45387e-06	3.27041e-05
ENSBTAG00000004672	665.012	1.48835	0.307026	4.84764	1.2494e-06	2.85716e-05
ENSBTAG00000038770	292.817	1.49048	0.272162	5.47643	4.33985e-08	1.4932e-06
ENSBTAG00000000015	98.0797	1.49595	0.356891	4.19162	2.76968e-05	0.000423868
ENSBTAG00000001213	47.4652	1.49951	0.527581	2.84223	0.00447988	0.0293668
ENSBTAG00000021538	392.023	1.50047	0.328452	4.56832	4.91648e-06	9.63047e-05
ENSBTAG00000016137	137.441	1.50509	0.301025	4.99987	5.7369e-07	1.44956e-05
ENSBTAG00000039702	299.269	1.51508	0.345768	4.38178	1.17714e-05	0.00020061
ENSBTAG00000020003	92.8665	1.51642	0.456745	3.32006	0.000899975	0.00817377
ENSBTAG00000015655	130.312	1.52155	0.292939	5.19409	2.0572e-07	5.9881e-06
ENSBTAG00000039206	51.5156	1.52581	0.471454	3.23639	0.00121051	0.010418
ENSBTAG00000054330	371.784	1.52583	0.337242	4.52445	6.05535e-06	0.000114796
ENSBTAG00000019796	1872.99	1.53	0.293544	5.21216	1.86658e-07	5.48814e-06
ENSBTAG00000020080	53.269	1.5322	0.417248	3.67216	0.000240512	0.00269787
ENSBTAG00000007173	56.4937	1.53366	0.552555	2.77558	0.00551029	0.0346257
ENSBTAG00000019771	2827.21	1.53391	0.237241	6.46563	1.0088e-10	6.22122e-09
ENSBTAG00000039933	18.1286	1.54638	0.520765	2.96945	0.00298338	0.0214103
ENSBTAG00000025859	364.742	1.54839	0.311971	4.96326	6.9321e-07	1.70781e-05
ENSBTAG00000006360	688.753	1.5498	0.479552	3.23177	0.00123026	0.0105511
ENSBTAG00000014375	217.558	1.55058	0.313438	4.94699	7.53681e-07	1.84354e-05
ENSBTAG00000047707	3041.11	1.55367	0.329352	4.71735	2.38941e-06	5.08413e-05
ENSBTAG00000050334	312.515	1.55429	0.250147	6.2135	5.18164e-10	2.75232e-08
ENSBTAG00000018198	140.962	1.5551	0.337031	4.61412	3.9476e-06	7.90425e-05
ENSBTAG00000025161	456.104	1.55801	0.26336	5.91588	3.30104e-09	1.51556e-07
ENSBTAG00000003762	32.341	1.55904	0.547965	2.84514	0.00443916	0.0291999
ENSBTAG00000022461	78.3602	1.56352	0.505528	3.09284	0.00198248	0.0154542
ENSBTAG00000006490	2740.92	1.56509	0.319318	4.90134	9.51867e-07	2.26364e-05
ENSBTAG00000008852	1217.48	1.56716	0.263301	5.95198	2.64915e-09	1.23901e-07
ENSBTAG00000012192	34.2232	1.57082	0.435117	3.6101	0.000306085	0.00334441
ENSBTAG00000038397	522.98	1.57196	0.42346	3.71219	0.000205475	0.00236215
ENSBTAG00000032623	21.4065	1.57327	0.582028	2.70309	0.00686977	0.0409262
ENSBTAG00000043567	22819.9	1.57414	0.368214	4.27508	1.91068e-05	0.000305247
ENSBTAG00000043570	148078	1.57554	0.408808	3.85399	0.000116206	0.00143937
ENSBTAG00000021358	863.819	1.57993	0.286005	5.52413	3.31131e-08	1.17543e-06
ENSBTAG00000016124	301.432	1.58307	0.32987	4.79908	1.59397e-06	3.55807e-05
ENSBTAG00000003808	183.465	1.60199	0.266359	6.01438	1.80578e-09	8.67371e-08
ENSBTAG00000017691	1238.11	1.60422	0.246067	6.51945	7.05643e-11	4.54422e-09
ENSBTAG00000018281	537.029	1.60581	0.194541	8.25438	1.52692e-16	3.2207e-14
ENSBTAG00000015539	31.7512	1.61219	0.518403	3.10992	0.00187135	0.0148181
ENSBTAG00000031238	13.6379	1.61501	0.605357	2.66787	0.0076334	0.0442822
ENSBTAG00000039366	1178.22	1.62131	0.366093	4.42868	9.48114e-06	0.000165852
ENSBTAG00000019948	75.34	1.6233	0.444795	3.64955	0.000262698	0.00291189
ENSBTAG00000003763	170.124	1.62634	0.51596	3.15207	0.00162117	0.013233
ENSBTAG00000020957	222.23	1.62989	0.249216	6.54008	6.14859e-11	4.01285e-09
ENSBTAG00000043571	40441.8	1.63122	0.386288	4.22282	2.41263e-05	0.000373945
ENSBTAG00000024157	145.904	1.63358	0.265692	6.1484	7.82662e-10	4.01087e-08
ENSBTAG00000045934	57.1579	1.64238	0.48416	3.39221	0.000693302	0.00659067
ENSBTAG00000009704	17.4229	1.64358	0.59304	2.77145	0.00558067	0.0349488
ENSBTAG00000008006	518.132	1.64445	0.238158	6.90485	5.02571e-12	4.35382e-10
ENSBTAG00000005378	85.4286	1.65162	0.411258	4.01602	5.91903e-05	0.000811163
ENSBTAG00000051633	2086.69	1.65582	0.46463	3.56373	0.000365623	0.00388182
ENSBTAG00000005501	279.042	1.65904	0.330019	5.0271	4.97946e-07	1.28041e-05
ENSBTAG00000038496	1765.9	1.66378	0.268284	6.20157	5.59042e-10	2.95865e-08
ENSBTAG00000010652	19.9642	1.66418	0.577917	2.87961	0.00398168	0.0269681
ENSBTAG00000001882	12196.6	1.67157	0.269843	6.19458	5.84391e-10	3.07048e-08
ENSBTAG00000007851	138.023	1.67187	0.361792	4.62109	3.81728e-06	7.68419e-05
ENSBTAG00000043561	786110	1.67187	0.328105	5.09554	3.47752e-07	9.44233e-06
ENSBTAG00000006907	116.009	1.67294	0.433137	3.86239	0.000112285	0.00139437
ENSBTAG00000050933	15.1903	1.67367	0.606404	2.75999	0.00578023	0.0359357
ENSBTAG00000010657	17.4126	1.67677	0.620997	2.70013	0.00693129	0.0411915
ENSBTAG00000008828	28.9756	1.67959	0.512352	3.2782	0.00104473	0.00922072
ENSBTAG00000014439	17.2184	1.68315	0.623538	2.69936	0.00694731	0.0412699
ENSBTAG00000004046	272.839	1.68698	0.318855	5.29073	1.21827e-07	3.79672e-06
ENSBTAG00000008626	70.1571	1.68732	0.511493	3.2988	0.00097098	0.00871785
ENSBTAG00000037508	165.74	1.6911	0.268735	6.29284	3.11715e-10	1.73157e-08
ENSBTAG00000002417	25.7568	1.69298	0.51071	3.31496	0.000916574	0.0082959
ENSBTAG00000009903	115.017	1.69398	0.394635	4.29253	1.76652e-05	0.000284716
ENSBTAG00000049228	21.8549	1.69484	0.514654	3.29317	0.000990653	0.00882372
ENSBTAG00000052571	86.1222	1.69546	0.472549	3.58791	0.000333336	0.00357932
ENSBTAG00000014602	33.7776	1.70562	0.524794	3.25007	0.00115376	0.010019
ENSBTAG00000051751	13.0527	1.70826	0.623859	2.73822	0.00617731	0.0377591
ENSBTAG00000009469	49.3086	1.70846	0.413805	4.12867	3.64865e-05	0.000533693
ENSBTAG00000009852	220.479	1.71415	0.348909	4.91289	8.97433e-07	2.14823e-05
ENSBTAG00000053318	119.275	1.721	0.415746	4.13956	3.47979e-05	0.00051312
ENSBTAG00000050526	44.9167	1.72321	0.39475	4.36532	1.26936e-05	0.000215068
ENSBTAG00000030711	25.3377	1.7244	0.602181	2.86359	0.00418869	0.0279515
ENSBTAG00000024809	44.8767	1.7298	0.42264	4.09285	4.2611e-05	0.000608
ENSBTAG00000049113	18.0224	1.73543	0.589444	2.94418	0.00323809	0.0228884
ENSBTAG00000018246	36.9752	1.73698	0.438875	3.9578	7.56427e-05	0.000995392
ENSBTAG00000046320	1132.83	1.73829	0.349186	4.97811	6.42095e-07	1.59744e-05
ENSBTAG00000003959	211.649	1.74543	0.333399	5.23525	1.64757e-07	4.91369e-06
ENSBTAG00000043556	60641.3	1.74738	0.495689	3.52516	0.000423227	0.00441552
ENSBTAG00000002985	15.2511	1.75034	0.606574	2.88562	0.0039064	0.0265796
ENSBTAG00000025803	61.3065	1.75532	0.624052	2.81279	0.00491143	0.0316848
ENSBTAG00000006161	79.6331	1.76607	0.480332	3.67676	0.000236212	0.00266292
ENSBTAG00000034905	14.7455	1.76798	0.639643	2.76401	0.00570958	0.0356029
ENSBTAG00000048850	9.90076	1.76946	0.63336	2.79377	0.0052098	0.0332122
ENSBTAG00000008467	33.8556	1.77405	0.449627	3.94561	7.95962e-05	0.00103618
ENSBTAG00000004982	34.2448	1.78546	0.597716	2.98714	0.002816	0.0204834
ENSBTAG00000001735	110.275	1.78597	0.452864	3.94372	8.02267e-05	0.0010412
ENSBTAG00000051134	403.049	1.78705	0.398975	4.4791	7.49588e-06	0.000136199
ENSBTAG00000005711	141.544	1.79135	0.293222	6.10921	1.00127e-09	5.0424e-08
ENSBTAG00000024675	177.575	1.79477	0.334195	5.37043	7.85475e-08	2.55745e-06
ENSBTAG00000043577	110918	1.79795	0.409022	4.39573	1.10401e-05	0.000189479
ENSBTAG00000017715	58.3514	1.80631	0.478901	3.77178	0.000162087	0.00192415
ENSBTAG00000010978	53.9998	1.80728	0.474375	3.8098	0.000139077	0.00168536
ENSBTAG00000000962	133.36	1.81475	0.265548	6.83398	8.25909e-12	6.67793e-10
ENSBTAG00000043558	80897.8	1.82128	0.423706	4.29845	1.71999e-05	0.000278715
ENSBTAG00000050336	50.3792	1.82204	0.381375	4.77756	1.77436e-06	3.91866e-05
ENSBTAG00000046584	81.936	1.82377	0.363225	5.02105	5.13904e-07	1.31217e-05
ENSBTAG00000024633	781.144	1.82714	0.251473	7.26576	3.70935e-13	4.18495e-11
ENSBTAG00000054009	23.9315	1.82852	0.532229	3.43558	0.000591286	0.005795
ENSBTAG00000032132	408.179	1.83235	0.415369	4.41138	1.02712e-05	0.000177328
ENSBTAG00000005932	76.4774	1.8343	0.637627	2.87676	0.00401785	0.0271518
ENSBTAG00000010682	23.7682	1.83472	0.569677	3.22063	0.0012791	0.0109184
ENSBTAG00000046322	89.1981	1.83999	0.394155	4.66819	3.03861e-06	6.3087e-05
ENSBTAG00000009208	780.789	1.84326	0.304967	6.04412	1.50228e-09	7.33697e-08
ENSBTAG00000012498	308.043	1.85094	0.273039	6.77904	1.20978e-11	9.4662e-10
ENSBTAG00000044063	142.871	1.85458	0.323138	5.73928	9.50788e-09	3.91169e-07
ENSBTAG00000051879	131.081	1.8561	0.402237	4.61446	3.94119e-06	7.90425e-05
ENSBTAG00000002606	177.962	1.86165	0.307764	6.04895	1.45796e-09	7.16861e-08
ENSBTAG00000040088	97.7523	1.86204	0.376292	4.9484	7.48251e-07	1.83334e-05
ENSBTAG00000017435	113.551	1.86304	0.365934	5.09118	3.55839e-07	9.5728e-06
ENSBTAG00000000393	20.114	1.87321	0.593066	3.15852	0.00158572	0.0130166
ENSBTAG00000043560	284665	1.87358	0.520303	3.60094	0.000317067	0.00343859
ENSBTAG00000016761	10.4659	1.87875	0.623701	3.01225	0.00259316	0.0191384
ENSBTAG00000031582	22.0398	1.88148	0.647881	2.90405	0.00368372	0.0253849
ENSBTAG00000049252	11.1965	1.88187	0.699496	2.69032	0.00713841	0.0421641
ENSBTAG00000013836	22.4582	1.88352	0.57133	3.29672	0.000978195	0.00876102
ENSBTAG00000005034	164.117	1.88501	0.440171	4.28245	1.84851e-05	0.000296656
ENSBTAG00000034159	919.642	1.88669	0.297148	6.34933	2.16255e-10	1.24402e-08
ENSBTAG00000009110	64.4152	1.89179	0.591551	3.19802	0.00138375	0.0116344
ENSBTAG00000017339	291.008	1.89362	0.3613	5.24114	1.5959e-07	4.80952e-06
ENSBTAG00000004511	298.218	1.89998	0.243505	7.80264	6.06238e-15	9.30445e-13
ENSBTAG00000000273	25.2178	1.9029	0.636063	2.99168	0.00277444	0.0202911
ENSBTAG00000013339	7.10308	1.90584	0.701211	2.71793	0.00656925	0.0395732
ENSBTAG00000011871	669.368	1.90781	0.403748	4.72525	2.29833e-06	4.92635e-05
ENSBTAG00000034281	8.14075	1.90856	0.689524	2.76794	0.00564119	0.0352369
ENSBTAG00000012566	62.6209	1.90976	0.36092	5.29137	1.21404e-07	3.79167e-06
ENSBTAG00000004580	6216.37	1.91021	0.25412	7.51694	5.60735e-14	7.28656e-12
ENSBTAG00000054324	66.7926	1.91088	0.365286	5.23119	1.68423e-07	5.00251e-06
ENSBTAG00000043563	79069.8	1.91089	0.412683	4.6304	3.64965e-06	7.42896e-05
ENSBTAG00000019588	13962.7	1.91108	0.41709	4.58194	4.60693e-06	9.09759e-05
ENSBTAG00000016534	483.273	1.91832	0.312266	6.14322	8.08644e-10	4.11504e-08
ENSBTAG00000008366	170.835	1.91976	0.345064	5.56349	2.64439e-08	9.64573e-07
ENSBTAG00000008576	158.004	1.92611	0.31231	6.1673	6.94658e-10	3.59788e-08
ENSBTAG00000053850	42.6827	1.93115	0.460789	4.19096	2.77778e-05	0.000424661
ENSBTAG00000008816	253.181	1.93524	0.433803	4.46109	8.15445e-06	0.000145263
ENSBTAG00000014042	292.757	1.94842	0.395781	4.92299	8.52328e-07	2.05038e-05
ENSBTAG00000022028	1893	1.94918	0.237313	8.21352	2.14789e-16	4.22437e-14
ENSBTAG00000024379	6.23423	1.95833	0.711942	2.75068	0.00594711	0.0366445
ENSBTAG00000032122	1931.87	1.96237	0.28504	6.88456	5.79676e-12	4.93369e-10
ENSBTAG00000006086	384.586	1.97211	0.2805	7.0307	2.05497e-12	2.02082e-10
ENSBTAG00000045498	10.7917	1.98458	0.643647	3.08333	0.00204697	0.0158719
ENSBTAG00000001279	18.6637	1.98874	0.569944	3.48936	0.000484177	0.00491403
ENSBTAG00000018003	7.40498	2.01969	0.72475	2.78674	0.00532404	0.0337854
ENSBTAG00000002414	5.7561	2.02559	0.741452	2.73192	0.00629659	0.0383491
ENSBTAG00000008365	71.2144	2.02764	0.419295	4.83582	1.32595e-06	3.0059e-05
ENSBTAG00000003434	1241.66	2.03501	0.395501	5.14539	2.6696e-07	7.48618e-06
ENSBTAG00000002299	445.561	2.04107	0.310225	6.5793	4.72672e-11	3.2297e-09
ENSBTAG00000046467	153.598	2.04398	0.363533	5.62256	1.88152e-08	7.15112e-07
ENSBTAG00000015666	31.95	2.0442	0.583758	3.50179	0.00046214	0.00473661
ENSBTAG00000052084	36.9334	2.0473	0.504791	4.05573	4.99785e-05	0.000699484
ENSBTAG00000039292	791.292	2.05198	0.374452	5.47995	4.25442e-08	1.46727e-06
ENSBTAG00000023407	14.2825	2.05304	0.609938	3.36598	0.000762709	0.0071217
ENSBTAG00000004674	109.305	2.05752	0.314388	6.5445	5.96946e-11	3.94968e-09
ENSBTAG00000010070	82.493	2.06071	0.610064	3.37785	0.000730548	0.00688181
ENSBTAG00000049821	8.70222	2.07729	0.746769	2.78171	0.00540734	0.0341425
ENSBTAG00000021798	1032.78	2.0809	0.258253	8.05758	7.7817e-16	1.36814e-13
ENSBTAG00000026861	23.9218	2.08533	0.727097	2.86802	0.00413051	0.027652
ENSBTAG00000018043	778.948	2.0919	0.350544	5.9676	2.40769e-09	1.13037e-07
ENSBTAG00000036101	42.3519	2.09557	0.420922	4.97853	6.40679e-07	1.59665e-05
ENSBTAG00000005891	746.432	2.0971	0.358734	5.84582	5.04079e-09	2.19652e-07
ENSBTAG00000022158	80.0722	2.09964	0.471441	4.45366	8.4419e-06	0.000149651
ENSBTAG00000027477	11.5157	2.10415	0.695997	3.02322	0.002501	0.0185901
ENSBTAG00000026489	1986.51	2.12196	0.282055	7.52319	5.34543e-14	7.13738e-12
ENSBTAG00000018164	48.5345	2.12327	0.429802	4.94011	7.80791e-07	1.8971e-05
ENSBTAG00000054228	14.3121	2.1241	0.600415	3.53771	0.000403614	0.00423824
ENSBTAG00000014523	328.401	2.12434	0.393127	5.40369	6.52849e-08	2.14482e-06
ENSBTAG00000016446	21.2829	2.12532	0.573748	3.70427	0.000211997	0.00242563
ENSBTAG00000008609	50.5066	2.12947	0.386336	5.51196	3.54869e-08	1.25055e-06
ENSBTAG00000043953	7020.07	2.14233	0.273186	7.84202	4.43356e-15	7.09077e-13
ENSBTAG00000052713	14.2554	2.17292	0.653609	3.32449	0.000885804	0.00806758
ENSBTAG00000020598	28.757	2.18033	0.513003	4.25012	2.13654e-05	0.000336893
ENSBTAG00000001580	114.214	2.18386	0.372328	5.86542	4.4799e-09	1.98178e-07
ENSBTAG00000003724	5.7212	2.18535	0.735067	2.973	0.00294905	0.0212478
ENSBTAG00000019293	66.7855	2.1941	0.433974	5.05582	4.2854e-07	1.11974e-05
ENSBTAG00000051667	16.9739	2.20337	0.56236	3.91808	8.92564e-05	0.00113664
ENSBTAG00000045514	10.0665	2.20447	0.68192	3.23274	0.00122609	0.0105216
ENSBTAG00000009216	788.865	2.21563	0.327316	6.76909	1.29595e-11	1.00424e-09
ENSBTAG00000048750	63.7104	2.21624	0.411041	5.39178	6.97621e-08	2.28161e-06
ENSBTAG00000005805	87.1071	2.21857	0.418422	5.30222	1.14404e-07	3.60397e-06
ENSBTAG00000031631	139.723	2.24349	0.315698	7.10644	1.1907e-12	1.23782e-10
ENSBTAG00000000169	7.35171	2.2523	0.71954	3.1302	0.00174687	0.0140309
ENSBTAG00000004588	984.112	2.25995	0.275823	8.19347	2.53791e-16	4.82713e-14
ENSBTAG00000044204	8188.85	2.26036	0.302316	7.47679	7.61613e-14	9.72326e-12
ENSBTAG00000024947	39.2112	2.26245	0.411003	5.50471	3.69783e-08	1.29371e-06
ENSBTAG00000032918	4.98702	2.26792	0.743039	3.05223	0.00227149	0.0171647
ENSBTAG00000000603	25.619	2.27139	0.647941	3.50555	0.000455672	0.00469346
ENSBTAG00000002580	367.175	2.27253	0.394508	5.7604	8.39127e-09	3.48933e-07
ENSBTAG00000006357	127.098	2.27752	0.380113	5.9917	2.07664e-09	9.81282e-08
ENSBTAG00000040188	5.40031	2.28067	0.746989	3.05315	0.00226452	0.0171388
ENSBTAG00000019524	671.442	2.28565	0.392263	5.82683	5.64889e-09	2.43958e-07
ENSBTAG00000054695	30.9298	2.29278	0.525179	4.36572	1.26704e-05	0.000214924
ENSBTAG00000021993	486.499	2.2933	0.391788	5.85342	4.81577e-09	2.1111e-07
ENSBTAG00000038698	57.1286	2.29672	0.513393	4.47362	7.69074e-06	0.000139045
ENSBTAG00000052677	697.887	2.3112	0.394544	5.85791	4.68722e-09	2.06721e-07
ENSBTAG00000019347	47.2682	2.3689	0.426941	5.54854	2.88063e-08	1.03774e-06
ENSBTAG00000001231	15.1929	2.38018	0.678028	3.51045	0.000447347	0.00462079
ENSBTAG00000015656	24.1354	2.3865	0.58888	4.05261	5.06503e-05	0.000706773
ENSBTAG00000024044	29.1721	2.38956	0.468168	5.10406	3.32442e-07	9.07759e-06
ENSBTAG00000027962	101.678	2.39684	0.415033	5.77505	7.69295e-09	3.21733e-07
ENSBTAG00000004488	29.3901	2.42868	0.574087	4.23052	2.33155e-05	0.000362924
ENSBTAG00000053220	20.2491	2.45098	0.523556	4.68142	2.84899e-06	5.95749e-05
ENSBTAG00000014486	36.3112	2.52308	0.615778	4.09739	4.17839e-05	0.000597957
ENSBTAG00000017366	266.625	2.59379	0.447552	5.79549	6.81222e-09	2.88212e-07
ENSBTAG00000051008	4635.66	2.6298	0.386692	6.80075	1.04079e-11	8.31404e-10
ENSBTAG00000005850	159.384	2.69766	0.446387	6.04333	1.50964e-09	7.34828e-08
ENSBTAG00000017220	16.1264	2.72824	0.60524	4.5077	6.5535e-06	0.000121348
ENSBTAG00000050020	14.3134	2.7288	0.615495	4.4335	9.27171e-06	0.000162971
ENSBTAG00000006732	25.2333	2.74806	0.608311	4.51752	6.25677e-06	0.00011765
ENSBTAG00000049599	7.91554	2.75702	0.732679	3.76294	0.000167931	0.00198866
ENSBTAG00000001303	94.4037	2.78358	0.391409	7.1117	1.14623e-12	1.20016e-10
ENSBTAG00000015197	284.357	2.89742	0.281911	10.2778	8.87606e-25	5.87192e-22
ENSBTAG00000022360	60.294	2.97432	0.505122	5.88832	3.9014e-09	1.76338e-07
ENSBTAG00000016142	53.2982	3.00519	0.424085	7.08629	1.37753e-12	1.42188e-10
ENSBTAG00000019017	1081.33	3.01682	0.726307	4.15365	3.27218e-05	0.000487944
ENSBTAG00000019385	248.718	3.08433	0.525839	5.86554	4.47679e-09	1.98178e-07
ENSBTAG00000011818	32.2208	3.18694	0.559046	5.70068	1.19334e-08	4.79248e-07
ENSBTAG00000054236	52.432	3.19382	0.461586	6.91923	4.54097e-12	3.95744e-10
ENSBTAG00000016063	44.5929	5.74241	0.626558	9.165	4.9546e-20	1.67696e-17

## Sheet: Angus vs. Luxi
Gene Id	mean normalised counts	fold change	log2 fold change estimate	Wald statistic	p value	p value adjusted - false discovery rate (FDR)
ENSBTAG00000029790	126199	-21.3934	1.46769	-14.5763	3.97732e-48	7.74763e-46
ENSBTAG00000036363	12044.3	-18.5062	1.15673	-15.9987	1.30448e-57	3.45752e-55
ENSBTAG00000029927	3248.87	-16.6423	1.18765	-14.0127	1.303e-44	2.19448e-42
ENSBTAG00000036400	3324.53	-16.5002	1.36681	-12.0721	1.48381e-33	1.64317e-31
ENSBTAG00000029804	2130.91	-16.0573	1.181	-13.5963	4.21025e-42	6.87589e-40
ENSBTAG00000029768	1538.19	-15.6207	1.16037	-13.4618	2.62591e-41	4.0434e-39
ENSBTAG00000042233	4514.33	-15.4837	0.942765	-16.4237	1.2947e-60	3.80595e-58
ENSBTAG00000029774	1189.85	-15.2458	1.17585	-12.9658	1.91205e-38	2.65453e-36
ENSBTAG00000030114	1186.59	-15.2457	1.17268	-13.0007	1.21217e-38	1.70421e-36
ENSBTAG00000029987	1102.2	-15.1371	1.17886	-12.8405	9.72779e-38	1.32167e-35
ENSBTAG00000029805	1031.9	-15.0522	1.17059	-12.8586	7.69175e-38	1.0539e-35
ENSBTAG00000029926	1340.39	-14.9132	1.67384	-8.90958	5.12272e-19	1.54523e-17
ENSBTAG00000029871	925.875	-14.8988	1.16891	-12.7459	3.28776e-37	4.28682e-35
ENSBTAG00000029906	889.333	-14.8463	1.16432	-12.751	3.07693e-37	4.04454e-35
ENSBTAG00000037264	823.719	-14.7354	1.17462	-12.5448	4.2449e-36	5.31494e-34
ENSBTAG00000045184	2630.66	-14.7327	0.958515	-15.3703	2.58929e-53	5.8963e-51
ENSBTAG00000029881	698.697	-14.5006	1.17608	-12.3296	6.27751e-35	7.51813e-33
ENSBTAG00000043048	2181.45	-14.469	0.929177	-15.5718	1.13131e-54	2.68986e-52
ENSBTAG00000042479	3087.54	-14.4571	0.820615	-17.6174	1.81154e-69	6.50865e-67
ENSBTAG00000029861	640.253	-14.3809	1.17234	-12.2668	1.36538e-34	1.57681e-32
ENSBTAG00000042758	3596.1	-14.3004	0.728801	-19.6219	1.0054e-85	4.78099e-83
ENSBTAG00000042464	9071.74	-14.2731	0.549279	-25.9852	7.287e-149	1.07106e-145
ENSBTAG00000029979	584.11	-14.2578	1.16311	-12.2583	1.51577e-34	1.73808e-32
ENSBTAG00000042806	982.841	-14.0711	1.12172	-12.5443	4.27352e-36	5.31494e-34
ENSBTAG00000029932	509.512	-14.0439	1.19071	-11.7945	4.16723e-32	4.37505e-30
ENSBTAG00000042357	2085.01	-13.884	0.818528	-16.9621	1.56539e-64	5.06185e-62
ENSBTAG00000029846	867.114	-13.8659	1.14984	-12.059	1.73882e-33	1.91247e-31
ENSBTAG00000043778	469.311	-13.8023	1.35506	-10.1858	2.29529e-24	1.25372e-22
ENSBTAG00000043509	1870.81	-13.6894	0.845603	-16.1889	6.03775e-59	1.7126e-56
ENSBTAG00000042706	420.954	-13.5521	1.46653	-9.24093	2.4437e-20	8.85868e-19
ENSBTAG00000036369	350.044	-13.5284	1.17485	-11.515	1.10859e-30	1.07974e-28
ENSBTAG00000046528	340.539	-13.5023	1.17209	-11.5199	1.04772e-30	1.02664e-28
ENSBTAG00000029949	449.167	-13.3667	1.73244	-7.71553	1.20483e-14	1.49499e-13
ENSBTAG00000035041	348.373	-13.2547	1.50395	-8.8133	1.21515e-18	3.48841e-17
ENSBTAG00000045460	347.585	-13.1712	1.58801	-8.29415	1.09365e-16	2.15898e-15
ENSBTAG00000029990	257.914	-13.0888	1.18595	-11.0366	2.54554e-28	2.00763e-26
ENSBTAG00000029945	251.839	-13.0644	1.18244	-11.0487	2.2237e-28	1.77108e-26
ENSBTAG00000029974	251.75	-13.0595	1.18897	-10.9839	4.56762e-28	3.49997e-26
ENSBTAG00000048608	95198.1	-12.8323	0.397385	-32.2917	9.13331e-229	7.38337e-225
ENSBTAG00000029912	210.083	-12.806	1.18077	-10.8455	2.09538e-27	1.54695e-25
ENSBTAG00000043140	1434.8	-12.713	0.644741	-19.718	1.51004e-86	7.39828e-84
ENSBTAG00000029771	190.768	-12.6654	1.183	-10.7061	9.52702e-27	6.72633e-25
ENSBTAG00000044311	6573.1	-12.6434	0.393672	-32.1167	2.57834e-226	1.38955e-222
ENSBTAG00000029040	214.274	-12.5816	1.51548	-8.30208	1.02308e-16	2.0396e-15
ENSBTAG00000029857	193.721	-12.5349	1.40153	-8.94376	3.76147e-19	1.15839e-17
ENSBTAG00000036417	158.766	-12.4138	1.18111	-10.5103	7.74441e-26	5.04055e-24
ENSBTAG00000048254	174.049	-12.4015	1.38464	-8.95644	3.35339e-19	1.04667e-17
ENSBTAG00000043179	152.212	-12.3804	1.17942	-10.497	8.91817e-26	5.74458e-24
ENSBTAG00000043472	823.952	-12.2227	0.738074	-16.5602	1.35111e-61	4.04532e-59
ENSBTAG00000029931	134.587	-12.1886	1.1842	-10.2927	7.60063e-25	4.29675e-23
ENSBTAG00000043049	794.418	-12.1745	0.716318	-16.9959	8.79932e-65	2.90342e-62
ENSBTAG00000055133	129.47	-12.1511	1.18203	-10.2798	8.68936e-25	4.89511e-23
ENSBTAG00000029844	129.709	-12.1405	1.17357	-10.3449	4.41492e-25	2.59565e-23
ENSBTAG00000028358	122.52	-12.0683	1.21123	-9.96374	2.19646e-23	1.11674e-21
ENSBTAG00000051073	131.131	-12.0164	1.37593	-8.7333	2.47342e-18	6.73237e-17
ENSBTAG00000029884	383.515	-11.9956	0.941878	-12.7358	3.74086e-37	4.83858e-35
ENSBTAG00000042461	1722.24	-11.934	0.540642	-22.0738	5.65024e-108	4.35015e-105
ENSBTAG00000042456	674.502	-11.92	0.745235	-15.9949	1.38657e-57	3.61583e-55
ENSBTAG00000042956	100.001	-11.7887	1.17805	-10.007	1.41986e-23	7.35778e-22
ENSBTAG00000042198	458.854	-11.7455	0.806545	-14.5628	4.84436e-48	9.32423e-46
ENSBTAG00000029827	96.0112	-11.7277	1.18042	-9.93521	2.92545e-23	1.47348e-21
ENSBTAG00000030059	95.9991	-11.711	1.18249	-9.90366	4.01319e-23	1.98426e-21
ENSBTAG00000043461	117.9	-11.6469	1.64221	-7.0922	1.32e-12	1.00811e-11
ENSBTAG00000042275	2643.64	-11.6468	0.730477	-15.9441	3.13052e-57	7.90848e-55
ENSBTAG00000029822	91.7797	-11.641	1.18583	-9.8168	9.53198e-23	4.55956e-21
ENSBTAG00000042741	9222.37	-11.6368	0.277375	-41.9534	0	0
ENSBTAG00000042094	1524.33	-11.6264	1.56088	-7.44866	9.42924e-14	9.58818e-13
ENSBTAG00000053622	90.4983	-11.6255	1.19196	-9.75321	1.78724e-22	8.16272e-21
ENSBTAG00000042099	2323.87	-11.6251	0.393854	-29.5162	1.78411e-191	3.60568e-188
ENSBTAG00000042814	90.8382	-11.6219	1.19869	-9.69548	3.15144e-22	1.38835e-20
ENSBTAG00000029836	90.8649	-11.6124	1.19629	-9.70706	2.81329e-22	1.24959e-20
ENSBTAG00000029972	83.8394	-11.5333	1.18065	-9.7686	1.53555e-22	7.17535e-21
ENSBTAG00000042680	102.082	-11.4349	1.66196	-6.88037	5.9699e-12	3.87325e-11
ENSBTAG00000042649	77.521	-11.4104	1.22391	-9.32291	1.13192e-20	4.30607e-19
ENSBTAG00000043776	249.89	-11.3981	0.968446	-11.7695	5.60573e-32	5.80983e-30
ENSBTAG00000045135	75.3131	-11.3942	1.20383	-9.46496	2.93662e-21	1.18698e-19
ENSBTAG00000051589	76.1893	-11.3907	1.18299	-9.62878	6.04421e-22	2.57844e-20
ENSBTAG00000029989	340.874	-11.3383	0.837965	-13.5308	1.02958e-41	1.63198e-39
ENSBTAG00000042607	1359.14	-11.3375	0.449953	-25.197	4.32551e-140	5.8279e-137
ENSBTAG00000042329	72.1679	-11.3238	1.20939	-9.36328	7.73009e-21	2.97572e-19
ENSBTAG00000050043	70.8223	-11.2724	1.22892	-9.17259	4.61773e-20	1.61831e-18
ENSBTAG00000047590	67.743	-11.2131	1.18853	-9.43446	3.93022e-21	1.56898e-19
ENSBTAG00000054570	681.909	-11.1919	0.582757	-19.2051	3.35521e-82	1.39095e-79
ENSBTAG00000029852	66.5462	-11.1802	1.19362	-9.36665	7.48735e-21	2.88915e-19
ENSBTAG00000053974	64.4824	-11.18	1.19108	-9.38645	6.20566e-21	2.42351e-19
ENSBTAG00000045111	63.9821	-11.1683	1.20654	-9.25645	2.11332e-20	7.72379e-19
ENSBTAG00000045641	1961.25	-11.1574	0.459171	-24.2991	2.00564e-130	2.31623e-127
ENSBTAG00000042780	207.661	-11.1496	0.96869	-11.51	1.17539e-30	1.13795e-28
ENSBTAG00000045197	476.104	-11.1417	0.672108	-16.5773	1.01769e-61	3.10452e-59
ENSBTAG00000042180	3086.6	-11.133	0.355219	-31.3411	1.28467e-215	4.15411e-212
ENSBTAG00000054051	61.1426	-11.1001	1.20831	-9.18645	4.06004e-20	1.43638e-18
ENSBTAG00000052033	57.4171	-11.0208	1.20435	-9.1509	5.64608e-20	1.94225e-18
ENSBTAG00000053626	66.6936	-11.0156	1.4827	-7.42942	1.09076e-13	1.09345e-12
ENSBTAG00000043261	57.5126	-11.0128	1.20252	-9.15811	5.28131e-20	1.82844e-18
ENSBTAG00000036371	56.5868	-10.9671	1.19237	-9.19771	3.65647e-20	1.31081e-18
ENSBTAG00000042143	252.785	-10.9145	0.826874	-13.1997	8.81229e-40	1.28358e-37
ENSBTAG00000043354	53.8399	-10.9013	1.20703	-9.03151	1.6932e-19	5.51929e-18
ENSBTAG00000044972	173.037	-10.8806	0.956476	-11.3757	5.52473e-30	5.10422e-28
ENSBTAG00000042931	620.789	-10.8768	0.560095	-19.4195	5.28227e-84	2.30821e-81
ENSBTAG00000042742	51.0264	-10.8283	1.19587	-9.05475	1.36885e-19	4.5583e-18
ENSBTAG00000029914	100.193	-10.8245	1.16216	-9.31417	1.22911e-20	4.65394e-19
ENSBTAG00000029892	52.6443	-10.8193	1.21911	-8.87477	7.0081e-19	2.06764e-17
ENSBTAG00000029798	49.6154	-10.7625	1.21393	-8.86576	7.59813e-19	2.22952e-17
ENSBTAG00000042475	157.523	-10.7414	0.973107	-11.0383	2.49779e-28	1.97962e-26
ENSBTAG00000042276	60.3858	-10.7142	1.67448	-6.39856	1.56852e-10	7.1416e-10
ENSBTAG00000036389	46.0057	-10.6479	1.2117	-8.78753	1.5289e-18	4.29154e-17
ENSBTAG00000036422	44.3195	-10.6222	1.2075	-8.79681	1.40764e-18	3.97186e-17
ENSBTAG00000029761	51.6332	-10.6168	1.52535	-6.96021	3.39766e-12	2.34558e-11
ENSBTAG00000045956	45.1104	-10.6145	1.25049	-8.48824	2.09792e-17	4.82491e-16
ENSBTAG00000049061	44.1244	-10.5774	1.22924	-8.60489	7.63881e-18	1.90007e-16
ENSBTAG00000029811	42.561	-10.565	1.22294	-8.63898	5.67168e-18	1.43956e-16
ENSBTAG00000042786	1136.46	-10.5498	0.441858	-23.8759	5.45576e-126	4.90048e-123
ENSBTAG00000043329	92.7085	-10.523	1.52761	-6.88855	5.63651e-12	3.69251e-11
ENSBTAG00000042100	1792.09	-10.5189	0.33961	-30.9733	1.23292e-210	2.8477e-207
ENSBTAG00000029994	1441.89	-10.5037	0.436877	-24.0427	9.94699e-128	9.46018e-125
ENSBTAG00000030013	40.5066	-10.4741	1.23112	-8.50777	1.77311e-17	4.14273e-16
ENSBTAG00000029897	576.098	-10.4438	0.537231	-19.44	3.53859e-84	1.58922e-81
ENSBTAG00000042645	3251.69	-10.4388	0.336329	-31.0374	1.68804e-211	4.54869e-208
ENSBTAG00000043544	897.605	-10.4176	0.486174	-21.4276	7.38193e-102	4.97296e-99
ENSBTAG00000053364	39.2826	-10.3801	1.26884	-8.18075	2.82087e-16	5.17095e-15
ENSBTAG00000030113	37.4152	-10.3673	1.21764	-8.51426	1.67651e-17	3.92839e-16
ENSBTAG00000043447	167.624	-10.325	0.832347	-12.4046	2.46619e-35	2.998e-33
ENSBTAG00000045716	33.9595	-10.2679	1.21656	-8.44005	3.17215e-17	6.98737e-16
ENSBTAG00000029859	34.0684	-10.219	1.22445	-8.3458	7.07328e-17	1.45128e-15
ENSBTAG00000042181	61.8786	-10.1956	1.17037	-8.71144	3.00028e-18	8.03122e-17
ENSBTAG00000029850	247.68	-10.1921	0.681797	-14.9488	1.58472e-50	3.28485e-48
ENSBTAG00000049706	61.4125	-10.1838	1.17168	-8.69165	3.5722e-18	9.3911e-17
ENSBTAG00000029865	61.4446	-10.1742	1.16417	-8.73943	2.34279e-18	6.43094e-17
ENSBTAG00000017743	60.7387	-10.1016	1.22408	-8.25246	1.55161e-16	2.98647e-15
ENSBTAG00000036372	30.4547	-10.068	1.22583	-8.21321	2.15361e-16	4.04879e-15
ENSBTAG00000044913	30.4738	-10.0291	1.25813	-7.97141	1.56872e-15	2.41323e-14
ENSBTAG00000043260	132.721	-10.0169	0.835167	-11.9939	3.8236e-33	4.17702e-31
ENSBTAG00000029918	27.937	-9.98155	1.22918	-8.12052	4.64194e-16	8.12239e-15
ENSBTAG00000043576	205.372	-9.92105	0.740049	-13.4059	5.58195e-41	8.51406e-39
ENSBTAG00000052801	41.3341	-9.91621	1.9829	-5.00087	5.70725e-07	1.30808e-06
ENSBTAG00000049616	27.3071	-9.91617	1.24834	-7.94345	1.96633e-15	2.94639e-14
ENSBTAG00000028704	25.5705	-9.87577	1.24555	-7.92882	2.21231e-15	3.27252e-14
ENSBTAG00000042387	49.6395	-9.87545	1.18179	-8.35638	6.46723e-17	1.34054e-15
ENSBTAG00000043314	25.2665	-9.85853	1.25247	-7.87125	3.51114e-15	4.95359e-14
ENSBTAG00000043207	470.906	-9.85025	0.497278	-19.8083	2.52234e-87	1.35938e-84
ENSBTAG00000030073	36.2659	-9.83739	1.87723	-5.24038	1.60247e-07	3.98474e-07
ENSBTAG00000029916	25.3864	-9.82988	1.23842	-7.93747	2.06355e-15	3.07497e-14
ENSBTAG00000042846	633.702	-9.81622	0.513458	-19.1179	1.79297e-81	7.24719e-79
ENSBTAG00000053334	32.0441	-9.8098	1.71615	-5.71616	1.08956e-08	3.31542e-08
ENSBTAG00000043306	632.883	-9.75746	0.454352	-21.4756	2.63575e-102	1.85282e-99
ENSBTAG00000042986	1346.92	-9.73725	0.911253	-10.6856	1.18924e-26	8.33842e-25
ENSBTAG00000029940	77.8214	-9.71732	0.982957	-9.88581	4.79688e-23	2.35018e-21
ENSBTAG00000051349	23.977	-9.70215	1.29487	-7.49279	6.74256e-14	7.08341e-13
ENSBTAG00000043234	74.7361	-9.68119	0.988083	-9.79795	1.1489e-22	5.46338e-21
ENSBTAG00000043936	22.0263	-9.64025	1.24964	-7.71444	1.21514e-14	1.50431e-13
ENSBTAG00000029967	23.2353	-9.6265	1.29268	-7.44691	9.55489e-14	9.70373e-13
ENSBTAG00000043377	1382.64	-9.59567	0.344174	-27.8803	4.62647e-171	8.3112e-168
ENSBTAG00000043492	26.3395	-9.57116	1.69368	-5.65109	1.5943e-08	4.6969e-08
ENSBTAG00000029864	20.9806	-9.52908	1.26137	-7.55455	4.20299e-14	4.63533e-13
ENSBTAG00000044898	21.031	-9.51186	1.29865	-7.32444	2.39906e-13	2.21266e-12
ENSBTAG00000042801	1296.05	-9.43063	0.375059	-25.1444	1.62821e-139	2.02499e-136
ENSBTAG00000043551	442.922	-9.42646	0.47654	-19.781	4.3377e-87	2.19162e-84
ENSBTAG00000043562	73.4986	-9.42104	1.34836	-6.98706	2.8071e-12	1.98362e-11
ENSBTAG00000044500	18.6401	-9.412	1.26267	-7.45404	9.05226e-14	9.24554e-13
ENSBTAG00000042950	411.346	-9.37684	0.469297	-19.9806	8.12385e-89	4.52918e-86
ENSBTAG00000051925	18.8608	-9.32978	1.31544	-7.0925	1.31707e-12	1.00635e-11
ENSBTAG00000043016	288.013	-9.31167	0.582834	-15.9765	1.86259e-57	4.78005e-55
ENSBTAG00000043383	566.16	-9.30722	0.457257	-20.3545	4.23808e-92	2.63543e-89
ENSBTAG00000036649	18.3048	-9.30336	1.34232	-6.93082	4.18401e-12	2.82216e-11
ENSBTAG00000030123	17.6708	-9.29354	1.26801	-7.32925	2.3145e-13	2.14446e-12
ENSBTAG00000043151	103.88	-9.26244	0.745428	-12.4257	1.89614e-35	2.32249e-33
ENSBTAG00000036361	32.4115	-9.23426	1.21298	-7.61287	2.68075e-14	3.09367e-13
ENSBTAG00000054122	23.8039	-9.22792	1.93455	-4.77006	1.8417e-06	3.9302e-06
ENSBTAG00000042916	513.694	-9.20577	1.14112	-8.0673	7.18719e-16	1.20047e-14
ENSBTAG00000044826	16.7016	-9.15775	1.29496	-7.07182	1.5292e-12	1.15371e-11
ENSBTAG00000018204	20.4913	-9.14463	1.81906	-5.02713	4.97883e-07	1.15145e-06
ENSBTAG00000029925	16.2968	-9.14168	1.29926	-7.03605	1.97764e-12	1.45869e-11
ENSBTAG00000043468	289.608	-9.1354	0.520771	-17.5421	6.83769e-69	2.35217e-66
ENSBTAG00000029810	16.0936	-9.11892	1.30303	-6.99822	2.59233e-12	1.84801e-11
ENSBTAG00000042081	15.8046	-9.08357	1.29683	-7.00443	2.47999e-12	1.77732e-11
ENSBTAG00000007090	219.867	-9.0827	0.700531	-12.9655	1.92095e-38	2.65453e-36
ENSBTAG00000048070	14.7878	-9.07919	1.30375	-6.96391	3.30962e-12	2.28969e-11
ENSBTAG00000042492	14.5452	-9.06749	1.32961	-6.81967	9.12511e-12	5.67878e-11
ENSBTAG00000052709	48.7916	-9.06704	1.04147	-8.70597	3.14863e-18	8.41438e-17
ENSBTAG00000029880	15.0044	-9.03556	1.33844	-6.75081	1.47022e-11	8.67535e-11
ENSBTAG00000029845	15.2621	-9.02094	1.30952	-6.88872	5.62969e-12	3.68954e-11
ENSBTAG00000052460	15.2511	-8.98191	1.34588	-6.67365	2.49513e-11	1.38013e-10
ENSBTAG00000044856	224.308	-8.95237	0.579309	-15.4535	7.14225e-54	1.67356e-51
ENSBTAG00000042506	13.8295	-8.94945	1.34101	-6.67368	2.49469e-11	1.38013e-10
ENSBTAG00000049660	45.234	-8.93007	1.00388	-8.89553	5.81394e-19	1.74074e-17
ENSBTAG00000042974	2446.1	-8.91472	0.368407	-24.198	2.3329e-129	2.35739e-126
ENSBTAG00000037358	13.3877	-8.90748	1.30166	-6.84316	7.74666e-12	4.89633e-11
ENSBTAG00000029769	13.4532	-8.88002	1.30368	-6.81148	9.66024e-12	5.96816e-11
ENSBTAG00000029935	43.477	-8.87463	1.04884	-8.46137	2.64255e-17	5.95883e-16
ENSBTAG00000029862	13.0374	-8.81506	1.32675	-6.64408	3.05107e-11	1.65093e-10
ENSBTAG00000053301	12.987	-8.79822	1.37378	-6.40438	1.50983e-10	6.89381e-10
ENSBTAG00000045233	12.0096	-8.77801	1.32519	-6.62395	3.49728e-11	1.87356e-10
ENSBTAG00000042519	12.4295	-8.77643	1.31335	-6.68247	2.34947e-11	1.30947e-10
ENSBTAG00000011392	136.624	-8.74882	0.589503	-14.841	7.95606e-50	1.60792e-47
ENSBTAG00000029993	11.9987	-8.73864	1.3216	-6.61217	3.78738e-11	2.00966e-10
ENSBTAG00000043590	11.5788	-8.73732	1.33459	-6.54681	5.87802e-11	2.99609e-10
ENSBTAG00000049933	12.3681	-8.73015	1.3271	-6.57835	4.75696e-11	2.47619e-10
ENSBTAG00000036411	11.7601	-8.68588	1.32238	-6.56835	5.08744e-11	2.62623e-10
ENSBTAG00000048439	12.3571	-8.67895	1.36383	-6.36368	1.96976e-10	8.74715e-10
ENSBTAG00000029957	88.9558	-8.65814	0.715477	-12.1012	1.0406e-33	1.1603e-31
ENSBTAG00000043869	10.8591	-8.64855	1.34349	-6.43736	1.2157e-10	5.67749e-10
ENSBTAG00000043528	11.1521	-8.62926	1.3425	-6.42776	1.29497e-10	6.01297e-10
ENSBTAG00000043302	1356.46	-8.60388	0.273557	-31.4518	3.96144e-217	1.60121e-213
ENSBTAG00000044227	10.4897	-8.58966	1.41284	-6.0797	1.20409e-09	4.44978e-09
ENSBTAG00000036362	11.3334	-8.55914	1.36745	-6.25921	3.86943e-10	1.60577e-09
ENSBTAG00000036379	10.7868	-8.54539	1.37385	-6.22002	4.97096e-10	2.0148e-09
ENSBTAG00000029937	10.4324	-8.53941	1.34022	-6.37164	1.87018e-10	8.3574e-10
ENSBTAG00000029886	10.8018	-8.52551	1.3555	-6.28955	3.18396e-10	1.34478e-09
ENSBTAG00000029951	10.675	-8.51341	1.347	-6.32027	2.61106e-10	1.12605e-09
ENSBTAG00000006733	9.95119	-8.49782	1.3494	-6.29746	3.02558e-10	1.28373e-09
ENSBTAG00000009707	70.6279	-8.46178	0.778807	-10.8651	1.69103e-27	1.25994e-25
ENSBTAG00000029797	113.963	-8.45769	0.586729	-14.415	4.1655e-47	7.83115e-45
ENSBTAG00000050288	9.53545	-8.41993	1.35865	-6.1973	5.74417e-10	2.29114e-09
ENSBTAG00000043098	9.76303	-8.41512	1.38434	-6.0788	1.21086e-09	4.47171e-09
ENSBTAG00000048534	9.72769	-8.3625	1.44285	-5.79583	6.7984e-09	2.15196e-08
ENSBTAG00000042613	54.7645	-8.34802	0.798223	-10.4582	1.34316e-25	8.41716e-24
ENSBTAG00000043036	782.408	-8.34366	0.318546	-26.193	3.19436e-151	5.16465e-148
ENSBTAG00000043549	429.471	-8.32953	0.85643	-9.72587	2.33895e-22	1.04754e-20
ENSBTAG00000048241	9.41272	-8.30113	1.39063	-5.96933	2.38231e-09	8.30842e-09
ENSBTAG00000042579	9.46311	-8.2961	1.39762	-5.93587	2.92291e-09	9.99316e-09
ENSBTAG00000047359	9.18514	-8.24997	1.48723	-5.54722	2.90251e-08	8.1571e-08
ENSBTAG00000043914	100.356	-8.23322	0.581617	-14.1557	1.72128e-45	2.99243e-43
ENSBTAG00000036414	50.7807	-8.22726	0.817475	-10.0642	7.95006e-24	4.22817e-22
ENSBTAG00000051799	8.08092	-8.21101	1.40206	-5.85637	4.73086e-09	1.54741e-08
ENSBTAG00000042406	194.149	-8.20625	0.538488	-15.2394	1.93578e-52	4.22943e-50
ENSBTAG00000043301	439.454	-8.19317	0.338448	-24.2081	1.82793e-129	1.97026e-126
ENSBTAG00000036374	8.92056	-8.18506	1.42568	-5.74116	9.40317e-09	2.89913e-08
ENSBTAG00000007782	36.2516	-8.16557	0.926775	-8.81074	1.24322e-18	3.55224e-17
ENSBTAG00000028443	14.4627	-8.10997	1.27219	-6.37482	1.83177e-10	8.20188e-10
ENSBTAG00000029893	8.13538	-8.09789	1.42617	-5.67809	1.36211e-08	4.06171e-08
ENSBTAG00000045707	7.90781	-8.09323	1.40865	-5.74538	9.17162e-09	2.83531e-08
ENSBTAG00000043462	220.078	-8.0932	0.409122	-19.7819	4.26523e-87	2.19162e-84
ENSBTAG00000029860	7.781	-8.07991	1.39605	-5.7877	7.13577e-09	2.24895e-08
ENSBTAG00000042718	7.73062	-8.06401	1.43726	-5.61069	2.01519e-08	5.83482e-08
ENSBTAG00000042723	7.60381	-8.0618	1.40322	-5.7452	9.18141e-09	2.83779e-08
ENSBTAG00000044522	7.6542	-8.04662	1.42563	-5.64424	1.65912e-08	4.87102e-08
ENSBTAG00000044595	14.4018	-8.0359	1.27925	-6.28175	3.34772e-10	1.40806e-09
ENSBTAG00000036357	7.71964	-8.00054	1.42545	-5.61264	1.99267e-08	5.77271e-08
ENSBTAG00000052179	13.6052	-7.98592	1.2852	-6.21375	5.17354e-10	2.08697e-09
ENSBTAG00000029969	7.59284	-7.97166	1.44975	-5.49862	3.82764e-08	1.05355e-07
ENSBTAG00000043555	195.28	-7.96558	0.427935	-18.614	2.47543e-77	9.76164e-75
ENSBTAG00000029851	7.23846	-7.94949	1.4181	-5.60572	2.07395e-08	5.98565e-08
ENSBTAG00000036420	7.06127	-7.92992	1.42603	-5.56083	2.68492e-08	7.59179e-08
ENSBTAG00000029955	7.06127	-7.92992	1.42603	-5.56083	2.68492e-08	7.59179e-08
ENSBTAG00000028809	22.9522	-7.89264	1.12599	-7.00949	2.39185e-12	1.71949e-11
ENSBTAG00000029841	7.35428	-7.87535	1.48285	-5.31096	1.0905e-07	2.78401e-07
ENSBTAG00000029868	7.35428	-7.87535	1.48285	-5.31096	1.0905e-07	2.78401e-07
ENSBTAG00000029849	6.14929	-7.78657	1.47298	-5.28626	1.24845e-07	3.16032e-07
ENSBTAG00000036396	6.56911	-7.77324	1.47007	-5.28765	1.23897e-07	3.13809e-07
ENSBTAG00000043197	753.75	-7.76932	0.34996	-22.2006	3.39179e-109	2.74193e-106
ENSBTAG00000045316	53.057	-7.73681	0.714836	-10.8232	2.67287e-27	1.95543e-25
ENSBTAG00000049106	11.1787	-7.73139	1.39916	-5.52575	3.28088e-08	9.13786e-08
ENSBTAG00000045801	6.03753	-7.71388	1.47465	-5.231	1.68595e-07	4.17946e-07
ENSBTAG00000028938	5.73354	-7.66951	1.47717	-5.19203	2.08012e-07	5.08103e-07
ENSBTAG00000029592	18.621	-7.65857	2.8831	-2.65637	0.00789872	0.011634
ENSBTAG00000042297	183.571	-7.65719	0.397873	-19.2453	1.54556e-82	6.57593e-80
ENSBTAG00000045282	5.60674	-7.63589	1.49212	-5.11748	3.09643e-07	7.39126e-07
ENSBTAG00000042662	55.6137	-7.63001	0.78199	-9.75717	1.71884e-22	7.91742e-21
ENSBTAG00000029870	19.1522	-7.62483	1.097	-6.95059	3.63774e-12	2.49005e-11
ENSBTAG00000042860	5.67218	-7.57618	1.48637	-5.0971	3.44893e-07	8.16911e-07
ENSBTAG00000036438	5.67218	-7.57618	1.48637	-5.0971	3.44893e-07	8.16911e-07
ENSBTAG00000030068	5.12556	-7.53956	1.53589	-4.9089	9.15866e-07	2.03571e-06
ENSBTAG00000037239	5.36819	-7.52801	1.48919	-5.0551	4.30157e-07	1.00285e-06
ENSBTAG00000029901	132.711	-7.5271	0.995675	-7.55979	4.03711e-14	4.46457e-13
ENSBTAG00000045422	16.0826	-7.47038	2.8926	-2.58258	0.00980639	0.0143251
ENSBTAG00000043158	72.6287	-7.43952	0.63182	-11.7747	5.268e-32	5.49503e-30
ENSBTAG00000042696	601.551	-7.41913	0.806716	-9.19671	3.69065e-20	1.31723e-18
ENSBTAG00000044466	29.7989	-7.40449	0.911111	-8.12688	4.40467e-16	7.75759e-15
ENSBTAG00000048038	4.52164	-7.26701	1.55182	-4.68289	2.82857e-06	5.89334e-06
ENSBTAG00000055146	4.52164	-7.26701	1.55182	-4.68289	2.82857e-06	5.89334e-06
ENSBTAG00000029996	124.793	-7.24846	0.444585	-16.3039	9.26453e-60	2.6748e-57
ENSBTAG00000043135	4.34445	-7.23987	1.55699	-4.64992	3.32065e-06	6.86462e-06
ENSBTAG00000044367	4.34445	-7.23987	1.55699	-4.64992	3.32065e-06	6.86462e-06
ENSBTAG00000049607	31.9759	-7.19613	0.830826	-8.66141	4.65968e-18	1.19774e-16
ENSBTAG00000043202	294.577	-7.18464	0.313684	-22.904	4.23419e-116	3.60307e-113
ENSBTAG00000029980	7.95946	-7.17095	1.382	-5.18882	2.11631e-07	5.15931e-07
ENSBTAG00000036858	19.3692	-7.16442	0.95247	-7.52194	5.39711e-14	5.80189e-13
ENSBTAG00000006823	56.8528	-7.16039	0.610694	-11.725	9.48972e-32	9.7726e-30
ENSBTAG00000042401	4.04046	-7.15934	1.59441	-4.49026	7.11346e-06	1.41499e-05
ENSBTAG00000002157	3.86327	-7.08605	1.66068	-4.26696	1.98151e-05	3.74091e-05
ENSBTAG00000042553	228.544	-7.07053	0.351256	-20.1293	4.08758e-90	2.36028e-87
ENSBTAG00000036743	4.1059	-7.06311	1.6166	-4.36912	1.24748e-05	2.4077e-05
ENSBTAG00000029772	4.15629	-7.03063	1.67173	-4.2056	2.60386e-05	4.84457e-05
ENSBTAG00000050162	8.85512	-7.02197	2.77048	-2.53457	0.0112586	0.0163519
ENSBTAG00000029902	3.80191	-7.00188	1.60799	-4.35444	1.33407e-05	2.56686e-05
ENSBTAG00000042626	3.80191	-7.00188	1.60799	-4.35444	1.33407e-05	2.56686e-05
ENSBTAG00000042154	88.5561	-6.96025	0.542793	-12.823	1.21844e-37	1.64165e-35
ENSBTAG00000043398	34.1112	-6.92123	0.812224	-8.52133	1.57732e-17	3.7067e-16
ENSBTAG00000047155	3.49791	-6.91715	1.64036	-4.21684	2.47749e-05	4.62168e-05
ENSBTAG00000043695	3.6751	-6.91569	1.69379	-4.08297	4.4464e-05	8.09292e-05
ENSBTAG00000021823	3.6751	-6.91569	1.69379	-4.08297	4.4464e-05	8.09292e-05
ENSBTAG00000043297	42.4842	-6.8543	0.64886	-10.5636	4.39487e-26	2.91214e-24
ENSBTAG00000046333	3.32072	-6.83563	1.71702	-3.98109	6.85993e-05	0.000122527
ENSBTAG00000042377	164.215	-6.8246	0.390133	-17.493	1.61931e-68	5.45439e-66
ENSBTAG00000029777	3.74054	-6.80994	1.72975	-3.93696	8.25213e-05	0.000146359
ENSBTAG00000050196	3.74054	-6.80994	1.72975	-3.93696	8.25213e-05	0.000146359
ENSBTAG00000047296	5.94135	-6.79763	1.43258	-4.74503	2.08474e-06	4.417e-06
ENSBTAG00000043508	118.65	-6.77583	0.569976	-11.8879	1.36776e-32	1.45487e-30
ENSBTAG00000055136	6.32648	-6.77574	2.66356	-2.54387	0.0109633	0.0159316
ENSBTAG00000029867	3.61374	-6.75177	1.75994	-3.83637	0.000124867	0.000217596
ENSBTAG00000050073	3.61374	-6.75177	1.75994	-3.83637	0.000124867	0.000217596
ENSBTAG00000045109	3.43655	-6.74875	1.67824	-4.02134	5.7869e-05	0.000104248
ENSBTAG00000043697	3.43655	-6.74875	1.67824	-4.02134	5.7869e-05	0.000104248
ENSBTAG00000029760	3.43655	-6.74875	1.67824	-4.02134	5.7869e-05	0.000104248
ENSBTAG00000036404	7.65827	-6.74532	2.8357	-2.37871	0.0173732	0.0247546
ENSBTAG00000046512	16.0754	-6.72837	1.05909	-6.35298	2.11177e-10	9.30332e-10
ENSBTAG00000011734	15.38	-6.72003	1.77011	-3.79638	0.000146824	0.000253834
ENSBTAG00000042438	6.38784	-6.71982	2.7221	-2.46862	0.0135636	0.0195277
ENSBTAG00000044741	46.3751	-6.71692	0.622882	-10.7836	4.1143e-27	2.96964e-25
ENSBTAG00000029929	3.25936	-6.7099	1.68816	-3.97469	7.04715e-05	0.00012569
ENSBTAG00000028094	3.25936	-6.7099	1.68816	-3.97469	7.04715e-05	0.00012569
ENSBTAG00000037110	13.3624	-6.70301	1.03781	-6.4588	1.05536e-10	5.00091e-10
ENSBTAG00000039176	5.78393	-6.69251	2.64153	-2.53358	0.0112905	0.0163938
ENSBTAG00000043554	39.3401	-6.67544	0.783859	-8.51613	1.64978e-17	3.87135e-16
ENSBTAG00000043552	83.2267	-6.67337	0.502717	-13.2746	3.24957e-40	4.86473e-38
ENSBTAG00000043453	61.6445	-6.63704	0.575127	-11.5401	8.28041e-31	8.21335e-29
ENSBTAG00000012931	5.54664	-6.62858	1.47812	-4.48447	7.3095e-06	1.45149e-05
ENSBTAG00000054612	3.13256	-6.62392	1.76659	-3.74954	0.000177159	0.000303938
ENSBTAG00000053429	3.13256	-6.62392	1.76659	-3.74954	0.000177159	0.000303938
ENSBTAG00000029839	3.08217	-6.6149	1.79796	-3.67912	0.000234045	0.000398152
ENSBTAG00000049091	3.08217	-6.6149	1.79796	-3.67912	0.000234045	0.000398152
ENSBTAG00000055149	3.08217	-6.6149	1.79796	-3.67912	0.000234045	0.000398152
ENSBTAG00000008842	11.7321	-6.61437	1.10252	-5.99934	1.98119e-09	7.02916e-09
ENSBTAG00000043268	234.226	-6.60852	0.746236	-8.85581	8.30791e-19	2.42898e-17
ENSBTAG00000042984	5.34842	-6.59869	1.54929	-4.25918	2.05179e-05	3.86771e-05
ENSBTAG00000007094	5.72257	-6.59512	2.6998	-2.44282	0.0145731	0.0209122
ENSBTAG00000029283	4.94837	-6.58744	2.5909	-2.54253	0.0110052	0.0159896
ENSBTAG00000042272	12.9045	-6.54898	1.04404	-6.27272	3.548e-10	1.48304e-09
ENSBTAG00000046888	6.28016	-6.54722	2.81522	-2.32565	0.0200371	0.02843
ENSBTAG00000030056	4.93865	-6.53009	1.48619	-4.39386	1.11357e-05	2.16188e-05
ENSBTAG00000017509	2.77818	-6.52695	1.79879	-3.62852	0.000285055	0.000480981
ENSBTAG00000042134	179.946	-6.50429	0.354598	-18.3427	3.77369e-75	1.45269e-72
ENSBTAG00000015214	32.8326	-6.49716	0.677754	-9.58632	9.1284e-22	3.85347e-20
ENSBTAG00000043432	248.994	-6.48476	0.383995	-16.8876	5.55252e-64	1.76026e-61
ENSBTAG00000011548	4.79082	-6.48384	1.55814	-4.16126	3.16498e-05	5.83349e-05
ENSBTAG00000029887	4.69884	-6.45502	2.62198	-2.46188	0.013821	0.0198629
ENSBTAG00000042661	2.65137	-6.45184	1.83756	-3.51109	0.00044627	0.000738742
ENSBTAG00000036902	2.65137	-6.45184	1.83756	-3.51109	0.00044627	0.000738742
ENSBTAG00000043217	133.557	-6.44281	1.18745	-5.42577	5.77052e-08	1.548e-07
ENSBTAG00000043579	18.8509	-6.43594	0.883734	-7.28267	3.27265e-13	2.91367e-12
ENSBTAG00000043566	11.987	-6.43436	1.06721	-6.02915	1.64827e-09	5.94847e-09
ENSBTAG00000029788	7.05312	-6.43406	2.973	-2.16416	0.0304518	0.0424363
ENSBTAG00000021508	4.43644	-6.42871	1.56961	-4.09573	4.20836e-05	7.67695e-05
ENSBTAG00000052948	5.18002	-6.41311	2.74448	-2.33673	0.0194531	0.0276353
ENSBTAG00000046985	2.47418	-6.39492	1.85954	-3.43897	0.000583935	0.000955476
ENSBTAG00000009696	25.6651	-6.39239	0.729193	-8.7664	1.84472e-18	5.14232e-17
ENSBTAG00000029981	2.894	-6.37145	1.85166	-3.44093	0.000579715	0.000949148
ENSBTAG00000037199	2.894	-6.37145	1.85166	-3.44093	0.000579715	0.000949148
ENSBTAG00000047951	2.894	-6.37145	1.85166	-3.44093	0.000579715	0.000949148
ENSBTAG00000029792	2.894	-6.37145	1.85166	-3.44093	0.000579715	0.000949148
ENSBTAG00000038242	2.894	-6.37145	1.85166	-3.44093	0.000579715	0.000949148
ENSBTAG00000051050	4.82156	-6.32471	2.77552	-2.27875	0.0226819	0.0320225
ENSBTAG00000029998	5.62179	-6.32212	2.88567	-2.19087	0.0284611	0.039767
ENSBTAG00000050180	4.64437	-6.31791	2.75294	-2.29497	0.0217349	0.0307391
ENSBTAG00000029889	2.71681	-6.31599	1.86921	-3.37897	0.000727587	0.00117908
ENSBTAG00000045168	2.59001	-6.24967	1.88237	-3.32011	0.000899812	0.00144155
ENSBTAG00000046877	2.59001	-6.24967	1.88237	-3.32011	0.000899812	0.00144155
ENSBTAG00000043103	2.59001	-6.24967	1.88237	-3.32011	0.000899812	0.00144155
ENSBTAG00000044322	2.59001	-6.24967	1.88237	-3.32011	0.000899812	0.00144155
ENSBTAG00000048146	2.59001	-6.24967	1.88237	-3.32011	0.000899812	0.00144155
ENSBTAG00000029922	2.59001	-6.24967	1.88237	-3.32011	0.000899812	0.00144155
ENSBTAG00000049920	2.59001	-6.24967	1.88237	-3.32011	0.000899812	0.00144155
ENSBTAG00000042117	32.9369	-6.243	0.638653	-9.77526	1.43786e-22	6.75792e-21
ENSBTAG00000029953	4.4909	-6.23877	1.56445	-3.98784	6.66787e-05	0.000119334
ENSBTAG00000046838	2.41282	-6.23702	1.81389	-3.43847	0.000585001	0.000956437
ENSBTAG00000044260	2.41282	-6.23702	1.81389	-3.43847	0.000585001	0.000956437
ENSBTAG00000037111	2.41282	-6.23702	1.81389	-3.43847	0.000585001	0.000956437
ENSBTAG00000029793	2.41282	-6.23702	1.81389	-3.43847	0.000585001	0.000956437
ENSBTAG00000029924	2.41282	-6.23702	1.81389	-3.43847	0.000585001	0.000956437
ENSBTAG00000044443	2.41282	-6.23702	1.81389	-3.43847	0.000585001	0.000956437
ENSBTAG00000019394	2.41282	-6.23702	1.81389	-3.43847	0.000585001	0.000956437
ENSBTAG00000038849	4.77525	-6.20515	2.83726	-2.18702	0.0287408	0.0401349
ENSBTAG00000044427	442.085	-6.18712	0.761734	-8.12242	4.56972e-16	8.00656e-15
ENSBTAG00000043572	25.34	-6.17783	0.704541	-8.76858	1.80927e-18	5.0522e-17
ENSBTAG00000053184	11.3876	-6.17369	1.18675	-5.20217	1.96978e-07	4.82902e-07
ENSBTAG00000042458	127.159	-6.1719	0.456199	-13.529	1.05506e-41	1.65614e-39
ENSBTAG00000043547	99.1202	-6.17169	0.53965	-11.4365	2.74835e-30	2.58345e-28
ENSBTAG00000043353	2.53962	-6.17073	2.04203	-3.02186	0.00251225	0.00387134
ENSBTAG00000002574	2.53962	-6.17073	2.04203	-3.02186	0.00251225	0.00387134
ENSBTAG00000029787	2.53962	-6.17073	2.04203	-3.02186	0.00251225	0.00387134
ENSBTAG00000028682	4.94146	-6.14319	2.89183	-2.12433	0.0336427	0.0467299
ENSBTAG00000050444	2.23563	-6.12491	1.92937	-3.17457	0.00150059	0.00235571
ENSBTAG00000052300	2.23563	-6.12491	1.92937	-3.17457	0.00150059	0.00235571
ENSBTAG00000049659	2.23563	-6.12491	1.92937	-3.17457	0.00150059	0.00235571
ENSBTAG00000054016	3.83253	-6.11926	1.56762	-3.90353	9.47996e-05	0.000167328
ENSBTAG00000029970	2.17019	-6.11892	2.08249	-2.93826	0.00330056	0.00503666
ENSBTAG00000043359	8.59814	-6.10627	1.20186	-5.0807	3.76053e-07	8.85397e-07
ENSBTAG00000046437	7.39215	-6.08929	1.35783	-4.48459	7.30556e-06	1.45088e-05
ENSBTAG00000043531	50.7174	-6.07289	0.610598	-9.94582	2.63003e-23	1.32882e-21
ENSBTAG00000051144	3.92871	-6.06758	2.77074	-2.18988	0.0285331	0.0398586
ENSBTAG00000043305	2.10883	-6.05001	1.94873	-3.10459	0.00190546	0.00296796
ENSBTAG00000050591	2.10883	-6.05001	1.94873	-3.10459	0.00190546	0.00296796
ENSBTAG00000009702	2.10883	-6.05001	1.94873	-3.10459	0.00190546	0.00296796
ENSBTAG00000046863	2.10883	-6.05001	1.94873	-3.10459	0.00190546	0.00296796
ENSBTAG00000045203	6.47239	-6.04871	1.30203	-4.64559	3.39108e-06	6.9986e-06
ENSBTAG00000043101	101.903	-6.04415	0.55351	-10.9197	9.28253e-28	7.01308e-26
ENSBTAG00000038879	21.2996	-6.00428	0.762859	-7.87076	3.52506e-15	4.96888e-14
ENSBTAG00000015204	1.93164	-5.97671	1.98114	-3.0168	0.00255456	0.00393166
ENSBTAG00000046282	1.93164	-5.97671	1.98114	-3.0168	0.00255456	0.00393166
ENSBTAG00000043196	1.93164	-5.97671	1.98114	-3.0168	0.00255456	0.00393166
ENSBTAG00000037226	1.93164	-5.97671	1.98114	-3.0168	0.00255456	0.00393166
ENSBTAG00000033268	1.93164	-5.97671	1.98114	-3.0168	0.00255456	0.00393166
ENSBTAG00000029843	1.93164	-5.97671	1.98114	-3.0168	0.00255456	0.00393166
ENSBTAG00000036423	1.93164	-5.97671	1.98114	-3.0168	0.00255456	0.00393166
ENSBTAG00000029778	8.62688	-5.95188	1.19017	-5.00085	5.70788e-07	1.30808e-06
ENSBTAG00000042414	24.6803	-5.92238	0.881374	-6.71948	1.82374e-11	1.05008e-10
ENSBTAG00000043548	49.8803	-5.89612	1.28145	-4.60113	4.20202e-06	8.57807e-06
ENSBTAG00000029817	17.8851	-5.88837	0.770298	-7.64427	2.10131e-14	2.46725e-13
ENSBTAG00000043177	3.46717	-5.87109	1.63147	-3.59866	0.000319864	0.00053725
ENSBTAG00000020223	19.4147	-5.74738	0.760207	-7.56028	4.02203e-14	4.45093e-13
ENSBTAG00000043530	175.175	-5.68547	0.452405	-12.5672	3.1974e-36	4.03871e-34
ENSBTAG00000042142	4.89649	-5.68341	1.36388	-4.16709	3.08516e-05	5.69415e-05
ENSBTAG00000048217	32.7415	-5.68254	1.27684	-4.45049	8.56762e-06	1.68374e-05
ENSBTAG00000018707	22.3873	-5.6799	0.708069	-8.02166	1.04322e-15	1.67495e-14
ENSBTAG00000042880	12.192	-5.66139	0.915453	-6.18425	6.23993e-10	2.46909e-09
ENSBTAG00000029818	1.87027	-5.66079	2.05857	-2.74987	0.00596193	0.00889148
ENSBTAG00000044594	1.87027	-5.66079	2.05857	-2.74987	0.00596193	0.00889148
ENSBTAG00000043287	1.87027	-5.66079	2.05857	-2.74987	0.00596193	0.00889148
ENSBTAG00000028923	1.87027	-5.66079	2.05857	-2.74987	0.00596193	0.00889148
ENSBTAG00000042522	1.87027	-5.66079	2.05857	-2.74987	0.00596193	0.00889148
ENSBTAG00000050983	1.87027	-5.66079	2.05857	-2.74987	0.00596193	0.00889148
ENSBTAG00000029791	1.87027	-5.66079	2.05857	-2.74987	0.00596193	0.00889148
ENSBTAG00000029848	1.87027	-5.66079	2.05857	-2.74987	0.00596193	0.00889148
ENSBTAG00000049429	1.87027	-5.66079	2.05857	-2.74987	0.00596193	0.00889148
ENSBTAG00000042727	1.62764	-5.65559	2.23574	-2.52963	0.0114182	0.0165629
ENSBTAG00000002898	1.62764	-5.65559	2.23574	-2.52963	0.0114182	0.0165629
ENSBTAG00000029114	1.62764	-5.65559	2.23574	-2.52963	0.0114182	0.0165629
ENSBTAG00000055108	2.04746	-5.65432	2.16924	-2.60659	0.00914475	0.0133936
ENSBTAG00000028498	2.04746	-5.65432	2.16924	-2.60659	0.00914475	0.0133936
ENSBTAG00000028373	2.04746	-5.65432	2.16924	-2.60659	0.00914475	0.0133936
ENSBTAG00000050590	2.04746	-5.65432	2.16924	-2.60659	0.00914475	0.0133936
ENSBTAG00000029764	2.04746	-5.65432	2.16924	-2.60659	0.00914475	0.0133936
ENSBTAG00000029991	2.04746	-5.65432	2.16924	-2.60659	0.00914475	0.0133936
ENSBTAG00000037206	2.04746	-5.65432	2.16924	-2.60659	0.00914475	0.0133936
ENSBTAG00000054619	2.04746	-5.65432	2.16924	-2.60659	0.00914475	0.0133936
ENSBTAG00000029976	4.40569	-5.64998	1.42968	-3.9519	7.75317e-05	0.000137857
ENSBTAG00000042559	8.79028	-5.60813	1.01911	-5.503	3.73389e-08	1.03037e-07
ENSBTAG00000043541	2.70302	-5.58002	1.75921	-3.17189	0.0015145	0.00237685
ENSBTAG00000044425	4.42492	-5.53191	1.41665	-3.90492	9.42548e-05	0.000166392
ENSBTAG00000033994	2.51442	-5.53054	1.77599	-3.11407	0.00184527	0.00287809
ENSBTAG00000054182	1.69308	-5.52644	2.2441	-2.46265	0.0137913	0.0198255
ENSBTAG00000049653	1.69308	-5.52644	2.2441	-2.46265	0.0137913	0.0198255
ENSBTAG00000051197	1.69308	-5.52644	2.2441	-2.46265	0.0137913	0.0198255
ENSBTAG00000028980	1.69308	-5.52644	2.2441	-2.46265	0.0137913	0.0198255
ENSBTAG00000043226	1.69308	-5.52644	2.2441	-2.46265	0.0137913	0.0198255
ENSBTAG00000043944	1.69308	-5.52644	2.2441	-2.46265	0.0137913	0.0198255
ENSBTAG00000019210	2.92462	-5.51868	1.77823	-3.10346	0.00191272	0.00297842
ENSBTAG00000009387	7.00248	-5.50792	1.26234	-4.36327	1.28132e-05	2.47006e-05
ENSBTAG00000047028	1.56628	-5.44758	2.12063	-2.56885	0.0102036	0.014869
ENSBTAG00000043872	1.56628	-5.44758	2.12063	-2.56885	0.0102036	0.014869
ENSBTAG00000030024	1.56628	-5.44758	2.12063	-2.56885	0.0102036	0.014869
ENSBTAG00000049700	1.56628	-5.44758	2.12063	-2.56885	0.0102036	0.014869
ENSBTAG00000049909	1.56628	-5.44758	2.12063	-2.56885	0.0102036	0.014869
ENSBTAG00000051595	35.9488	-5.43171	0.6676	-8.13619	4.07923e-16	7.22376e-15
ENSBTAG00000030102	1.38909	-5.41776	2.16432	-2.50321	0.0123072	0.017787
ENSBTAG00000029800	1.38909	-5.41776	2.16432	-2.50321	0.0123072	0.017787
ENSBTAG00000037307	1.38909	-5.41776	2.16432	-2.50321	0.0123072	0.017787
ENSBTAG00000018790	1.38909	-5.41776	2.16432	-2.50321	0.0123072	0.017787
ENSBTAG00000054809	1.38909	-5.41776	2.16432	-2.50321	0.0123072	0.017787
ENSBTAG00000043694	1.38909	-5.41776	2.16432	-2.50321	0.0123072	0.017787
ENSBTAG00000025337	1.38909	-5.41776	2.16432	-2.50321	0.0123072	0.017787
ENSBTAG00000033603	1.38909	-5.41776	2.16432	-2.50321	0.0123072	0.017787
ENSBTAG00000052408	2.57024	-5.3733	1.92819	-2.78671	0.00532463	0.00798818
ENSBTAG00000047865	143.767	-5.36008	0.370506	-14.4669	1.96076e-47	3.7296e-45
ENSBTAG00000048585	2.20081	-5.35709	1.95709	-2.73727	0.00619521	0.00922746
ENSBTAG00000010741	30.4942	-5.34903	0.607407	-8.80633	1.29308e-18	3.67425e-17
ENSBTAG00000042322	23.8536	-5.30398	0.626724	-8.46302	2.60538e-17	5.88321e-16
ENSBTAG00000006253	46.2844	-5.29886	0.623006	-8.50531	1.81106e-17	4.22528e-16
ENSBTAG00000042819	9.515	-5.29175	0.984866	-5.37306	7.74109e-08	2.02751e-07
ENSBTAG00000020569	9.03608	-5.28897	1.04639	-5.05451	4.31507e-07	1.00556e-06
ENSBTAG00000032074	2.13945	-5.23014	1.85967	-2.8124	0.00491727	0.00739764
ENSBTAG00000045275	9.38265	-5.22079	0.944741	-5.52616	3.27322e-08	9.12124e-08
ENSBTAG00000051053	41.3653	-5.21445	0.647241	-8.05643	7.85569e-16	1.29767e-14
ENSBTAG00000028359	62.5409	-5.20716	0.533527	-9.75988	1.67359e-22	7.7532e-21
ENSBTAG00000045402	2.14906	-5.19112	1.85558	-2.79758	0.00514877	0.00773009
ENSBTAG00000014885	7.35078	-5.14141	1.13373	-4.53494	5.76206e-06	1.15843e-05
ENSBTAG00000055172	5.42523	-5.09693	1.3597	-3.74858	0.000177839	0.00030504
ENSBTAG00000029803	12.0032	-5.08712	0.850427	-5.98184	2.20635e-09	7.73969e-09
ENSBTAG00000008920	3.77841	-5.07717	1.55333	-3.26857	0.00108091	0.00171705
ENSBTAG00000043128	30.9495	-5.05824	0.715185	-7.07263	1.52025e-12	1.1482e-11
ENSBTAG00000010693	6.83301	-5.00534	1.17174	-4.2717	1.9399e-05	3.66704e-05
ENSBTAG00000042440	48.7902	-4.95658	0.486272	-10.193	2.13029e-24	1.16754e-22
ENSBTAG00000052387	3.21303	-4.93944	1.62389	-3.04173	0.00235226	0.00363345
ENSBTAG00000043250	93.5326	-4.92641	0.421998	-11.674	1.73074e-31	1.77105e-29
ENSBTAG00000042504	60.6859	-4.88549	0.383035	-12.7547	2.93578e-37	3.89063e-35
ENSBTAG00000036367	22.9714	-4.85687	0.622027	-7.80814	5.80398e-15	7.74247e-14
ENSBTAG00000010610	1.90089	-4.84993	1.96193	-2.47202	0.0134352	0.0193532
ENSBTAG00000018352	1.90089	-4.84993	1.96193	-2.47202	0.0134352	0.0193532
ENSBTAG00000011869	13.3444	-4.84207	0.994838	-4.8672	1.1319e-06	2.48446e-06
ENSBTAG00000043580	50.5711	-4.82723	0.53037	-9.10163	8.89848e-20	3.00985e-18
ENSBTAG00000043641	3.41258	-4.80513	1.53049	-3.13961	0.00169175	0.00264443
ENSBTAG00000009703	90.2057	-4.79827	1.22209	-3.92627	8.62731e-05	0.000152728
ENSBTAG00000045067	6.06695	-4.79072	1.36636	-3.50619	0.000454567	0.000751323
ENSBTAG00000018267	1.7237	-4.7587	2.10396	-2.26178	0.0237107	0.0334282
ENSBTAG00000010786	5.63432	-4.71502	1.10139	-4.28096	1.86088e-05	3.5226e-05
ENSBTAG00000042713	21.321	-4.70003	0.640287	-7.3405	2.12795e-13	1.99332e-12
ENSBTAG00000018395	1.73332	-4.69756	2.09839	-2.23865	0.0251788	0.0353808
ENSBTAG00000010551	6.38747	-4.67122	1.35852	-3.43845	0.000585054	0.000956437
ENSBTAG00000048346	3.16308	-4.65818	1.71704	-2.71292	0.00666942	0.00989731
ENSBTAG00000050714	2.48367	-4.6496	1.62364	-2.86369	0.00418743	0.00633977
ENSBTAG00000043480	72.9467	-4.64346	0.45595	-10.1841	2.33431e-24	1.27075e-22
ENSBTAG00000006563	1.41971	-4.6398	2.0506	-2.26265	0.0236571	0.0333556
ENSBTAG00000043512	31.4752	-4.633	0.576476	-8.03677	9.22382e-16	1.50333e-14
ENSBTAG00000046332	368.842	-4.6105	1.0413	-4.42764	9.5271e-06	1.86279e-05
ENSBTAG00000055182	14.0731	-4.59618	0.819627	-5.60765	2.0509e-08	5.92695e-08
ENSBTAG00000055045	8.06204	-4.59613	1.26864	-3.62288	0.00029134	0.000491023
ENSBTAG00000043747	1.44074	-4.59139	2.04606	-2.24402	0.0248312	0.0349166
ENSBTAG00000042761	11.9755	-4.56209	0.907867	-5.02507	5.03257e-07	1.16321e-06
ENSBTAG00000055165	31.3812	-4.54181	0.605425	-7.50185	6.29229e-14	6.63193e-13
ENSBTAG00000044308	5.17696	-4.53969	1.22178	-3.71564	0.000202692	0.000346382
ENSBTAG00000020105	2.9973	-4.52993	1.70995	-2.64916	0.00806925	0.0118787
ENSBTAG00000029956	1.99287	-4.52376	1.83327	-2.46758	0.0136028	0.0195789
ENSBTAG00000029853	36.4005	-4.48547	0.513867	-8.72886	2.57247e-18	6.95513e-17
ENSBTAG00000042936	295.146	-4.4482	0.303894	-14.6374	1.62244e-48	3.23848e-46
ENSBTAG00000042256	3.76822	-4.43973	1.39273	-3.1878	0.0014336	0.00225405
ENSBTAG00000043162	5.77115	-4.43106	1.13608	-3.90032	9.60668e-05	0.000169453
ENSBTAG00000043324	4.96315	-4.35574	1.23786	-3.51876	0.000433567	0.000719187
ENSBTAG00000021218	18.6928	-4.35169	0.744785	-5.84287	5.13076e-09	1.66307e-08
ENSBTAG00000043589	12.6791	-4.34186	0.852722	-5.09176	3.5475e-07	8.38782e-07
ENSBTAG00000029904	6.37137	-4.3147	1.07382	-4.01808	5.86738e-05	0.000105651
ENSBTAG00000006541	47.1123	-4.27663	0.535429	-7.98729	1.37939e-15	2.15479e-14
ENSBTAG00000028153	6.83653	-4.24958	1.24512	-3.41298	0.000642572	0.00104571
ENSBTAG00000019585	14.5237	-4.21637	0.784512	-5.37451	7.67893e-08	2.01253e-07
ENSBTAG00000044400	1.94113	-4.14305	1.81984	-2.2766	0.02281	0.0321949
ENSBTAG00000042435	3.4203	-4.08467	1.49651	-2.72946	0.00634377	0.00943657
ENSBTAG00000043565	31.6874	-4.07067	0.769915	-5.28716	1.24228e-07	3.14519e-07
ENSBTAG00000014930	2.59666	-4.05038	1.66344	-2.43494	0.0148943	0.0213599
ENSBTAG00000029920	43.7948	-4.03364	0.561259	-7.18678	6.63378e-13	5.46662e-12
ENSBTAG00000042417	40.1814	-4.00124	0.59373	-6.73915	1.59313e-11	9.32666e-11
ENSBTAG00000020056	1.63713	-3.97379	1.86848	-2.12675	0.0334408	0.0464574
ENSBTAG00000043243	79.3776	-3.93068	0.497902	-7.89448	2.91518e-15	4.17285e-14
ENSBTAG00000008921	3.5699	-3.928	1.46323	-2.68447	0.00726443	0.010735
ENSBTAG00000031573	7.53074	-3.86714	1.12392	-3.44075	0.000580112	0.000949702
ENSBTAG00000014581	2.5353	-3.8671	1.61923	-2.38823	0.0169297	0.0241524
ENSBTAG00000016924	2.81409	-3.7942	1.50926	-2.51394	0.0119391	0.0172874
ENSBTAG00000050344	11.7377	-3.73318	0.822811	-4.5371	5.70326e-06	1.14689e-05
ENSBTAG00000000434	15.865	-3.67629	0.739179	-4.97348	6.57607e-07	1.49349e-06
ENSBTAG00000001003	8.44888	-3.66785	0.967185	-3.79229	0.000149264	0.000257968
ENSBTAG00000017183	31.4452	-3.64956	0.746099	-4.89153	1.00055e-06	2.21298e-06
ENSBTAG00000005333	36.3136	-3.6478	0.768279	-4.74801	2.05426e-06	4.35684e-06
ENSBTAG00000018369	36.7827	-3.64765	1.57978	-2.30895	0.0209461	0.0296573
ENSBTAG00000013921	49.7242	-3.63017	1.05138	-3.45276	0.00055488	0.000910237
ENSBTAG00000051699	17.499	-3.63006	0.663403	-5.47188	4.45278e-08	1.21527e-07
ENSBTAG00000043557	13.8997	-3.56479	0.703238	-5.0691	3.99692e-07	9.37642e-07
ENSBTAG00000044861	3.51398	-3.53579	1.28265	-2.75662	0.00584025	0.00872288
ENSBTAG00000043341	32.708	-3.52502	0.517914	-6.8062	1.00209e-11	6.16507e-11
ENSBTAG00000043315	18.9077	-3.44525	0.76032	-4.53132	5.86175e-06	1.17745e-05
ENSBTAG00000021685	18.3285	-3.4277	0.711001	-4.82095	1.42873e-06	3.09689e-06
ENSBTAG00000029869	3.64021	-3.37175	1.39252	-2.42133	0.0154639	0.0221369
ENSBTAG00000042871	28.8945	-3.36389	0.474914	-7.08316	1.40906e-12	1.07057e-11
ENSBTAG00000042305	5.99639	-3.35317	1.00402	-3.33975	0.000838545	0.00134928
ENSBTAG00000029830	3.1294	-3.29709	1.40632	-2.34448	0.0190536	0.027094
ENSBTAG00000052115	7.20996	-3.29063	0.943555	-3.48748	0.000487598	0.000804191
ENSBTAG00000006907	224.251	-3.28354	0.382625	-8.58161	9.35541e-18	2.29527e-16
ENSBTAG00000050624	4.49082	-3.24811	1.16774	-2.78154	0.00541025	0.0081106
ENSBTAG00000042226	5.40944	-3.22571	1.01284	-3.18481	0.00144847	0.00227677
ENSBTAG00000010677	3.57342	-3.20035	1.26375	-2.53243	0.0113276	0.0164462
ENSBTAG00000029802	4.65417	-3.1342	1.25037	-2.50662	0.0121893	0.0176386
ENSBTAG00000029988	7.40029	-3.11709	0.879197	-3.54538	0.000392046	0.000653194
ENSBTAG00000043583	24.2196	-3.09517	0.586126	-5.28073	1.28669e-07	3.25e-07
ENSBTAG00000021132	4.02282	-3.08977	1.19769	-2.57977	0.0098866	0.0144357
ENSBTAG00000044441	5.94952	-3.06301	1.07723	-2.84342	0.00446327	0.00674097
ENSBTAG00000014143	9.16664	-3.04456	0.908508	-3.35117	0.000804718	0.00129769
ENSBTAG00000042354	33.459	-3.02499	0.482227	-6.27296	3.54239e-10	1.48108e-09
ENSBTAG00000043414	10.561	-3.02435	0.990558	-3.05318	0.00226432	0.00350364
ENSBTAG00000046725	9.85687	-3.01592	1.02691	-2.93688	0.00331527	0.00505769
ENSBTAG00000042600	14.3633	-3.0086	0.709015	-4.24336	2.20202e-05	4.13403e-05
ENSBTAG00000029921	7.60399	-3.00786	0.988034	-3.04428	0.00233235	0.0036051
ENSBTAG00000046177	3.10183	-2.98776	1.40442	-2.12739	0.0333873	0.046391
ENSBTAG00000042335	8.93826	-2.96711	0.832595	-3.56369	0.000365679	0.00061128
ENSBTAG00000043282	9.37995	-2.87059	0.944319	-3.03986	0.00236692	0.0036554
ENSBTAG00000043077	3.3535	-2.82181	1.20601	-2.33979	0.0192946	0.0274247
ENSBTAG00000005353	47.3901	-2.80148	1.09928	-2.54847	0.0108196	0.0157326
ENSBTAG00000001093	5.14196	-2.78956	1.01001	-2.7619	0.00574659	0.00859013
ENSBTAG00000033008	11.5048	-2.68016	0.803916	-3.33388	0.000856429	0.00137671
ENSBTAG00000018167	4.81218	-2.67505	1.1045	-2.42196	0.0154372	0.0221062
ENSBTAG00000001335	3.51814	-2.65899	1.23204	-2.15821	0.0309118	0.043055
ENSBTAG00000013588	3.73796	-2.633	1.17301	-2.24466	0.0247897	0.0348613
ENSBTAG00000043573	8.00878	-2.62486	0.894035	-2.93597	0.00332511	0.00507173
ENSBTAG00000042863	5.36106	-2.45197	1.10253	-2.22395	0.0261521	0.0367069
ENSBTAG00000006999	41.6566	-2.37542	0.524941	-4.52512	6.03622e-06	1.21039e-05
ENSBTAG00000043258	7.44633	-2.33459	0.923126	-2.52901	0.0114386	0.0165895
ENSBTAG00000044659	6.32188	-2.32679	0.99698	-2.33384	0.0196041	0.0278425
ENSBTAG00000008868	6.41542	-2.28111	0.905882	-2.51811	0.0117987	0.0170887
ENSBTAG00000006419	12.6295	-2.27942	0.975034	-2.33779	0.0193983	0.0275647
ENSBTAG00000042471	14.8685	-2.24009	0.664069	-3.37327	0.000742799	0.00120252
ENSBTAG00000050909	5.81652	-2.19964	1.04331	-2.10833	0.0350029	0.0485399
ENSBTAG00000019327	24.8533	-2.19142	0.718971	-3.048	0.0023037	0.00356218
ENSBTAG00000022244	13.5836	-2.14625	0.69421	-3.09163	0.00199058	0.00309458
ENSBTAG00000046524	8.44242	-2.11689	0.83768	-2.52709	0.0115011	0.0166756
ENSBTAG00000043295	9.87088	-2.10333	0.741376	-2.83707	0.00455297	0.00687195
ENSBTAG00000014069	47.5296	-1.84065	0.467266	-3.93919	8.17573e-05	0.000145051
ENSBTAG00000008150	9.32635	-1.71771	0.807485	-2.12724	0.0334001	0.0464048
ENSBTAG00000042688	14.6732	-1.41374	0.652437	-2.16686	0.0302452	0.0421591
ENSBTAG00000043567	13739.6	-1.20575	0.289968	-4.15823	3.20721e-05	5.90595e-05
ENSBTAG00000001564	61.0234	1.32493	0.412962	3.20835	0.00133498	0.00210432
ENSBTAG00000001303	27.6046	1.35488	0.610391	2.21969	0.0264396	0.0370751
ENSBTAG00000005534	72.2029	1.83192	0.491875	3.72435	0.00019582	0.000334922
ENSBTAG00000001618	23.2584	1.96094	0.720529	2.72154	0.00649795	0.00965437
ENSBTAG00000008545	12.2644	2.03276	0.959273	2.11906	0.0340855	0.0473205
ENSBTAG00000014719	32.0861	2.14605	0.621657	3.45215	0.000556147	0.000912224
ENSBTAG00000053399	62.4113	2.19563	0.588696	3.72965	0.000191748	0.0003282
ENSBTAG00000015053	16.6206	2.22011	0.885772	2.50641	0.0121964	0.0176474
ENSBTAG00000000560	14.7307	2.31075	0.948126	2.43717	0.0148026	0.0212321
ENSBTAG00000032719	36.7561	2.3647	0.610847	3.87118	0.000108308	0.000190071
ENSBTAG00000014387	14.8458	2.40173	0.958958	2.50452	0.0122618	0.0177357
ENSBTAG00000013749	28.8251	2.40736	0.70193	3.42963	0.000604405	0.000986874
ENSBTAG00000008300	20.2805	2.41745	0.834797	2.89585	0.00378135	0.00574325
ENSBTAG00000020296	70.9074	2.4195	0.477973	5.06201	4.1487e-07	9.7029e-07
ENSBTAG00000003711	14.7232	2.42184	0.956367	2.53233	0.0113306	0.0164491
ENSBTAG00000044023	10.629	2.45504	1.15668	2.12248	0.0337971	0.0469363
ENSBTAG00000015848	24.2429	2.49933	0.763002	3.27565	0.00105421	0.00167628
ENSBTAG00000018671	14.2792	2.50836	0.977787	2.56534	0.0103074	0.0150121
ENSBTAG00000013290	15.7312	2.52971	0.951862	2.65765	0.0078688	0.0115924
ENSBTAG00000005077	16.4463	2.53794	0.964268	2.63198	0.00848881	0.0124713
ENSBTAG00000013208	52.2569	2.5535	0.539545	4.73269	2.21562e-06	4.67999e-06
ENSBTAG00000020035	33.4102	2.56032	0.697641	3.66997	0.000242575	0.000412272
ENSBTAG00000022032	16.1893	2.616	0.959919	2.72523	0.00642572	0.00955408
ENSBTAG00000002076	16.3037	2.62198	0.942167	2.78293	0.00538707	0.0080766
ENSBTAG00000015398	11.7041	2.62789	1.10854	2.37058	0.0177604	0.0252907
ENSBTAG00000020796	27.659	2.63461	0.736706	3.5762	0.000348624	0.000583856
ENSBTAG00000001257	11.6107	2.70389	1.10339	2.45052	0.014265	0.0204865
ENSBTAG00000008061	6.94937	2.75655	1.29354	2.13101	0.033088	0.0459949
ENSBTAG00000004344	35.044	2.76282	0.679183	4.06786	4.7447e-05	8.61937e-05
ENSBTAG00000003166	6.67933	2.7759	1.32395	2.09668	0.0360217	0.0498842
ENSBTAG00000009023	6.71215	2.78008	1.30196	2.13531	0.0327358	0.0455248
ENSBTAG00000019729	18.6055	2.78026	0.915934	3.03544	0.00240185	0.00370616
ENSBTAG00000054074	6.70651	2.78291	1.30388	2.13433	0.0328157	0.0456321
ENSBTAG00000021880	30.6395	2.8048	0.726337	3.86157	0.00011266	0.000197301
ENSBTAG00000017715	12.8832	2.82035	1.1595	2.43239	0.0149997	0.0215033
ENSBTAG00000013641	37.133	2.82791	0.683535	4.13718	3.51602e-05	6.45548e-05
ENSBTAG00000043570	30744.8	2.82925	0.338526	8.35758	6.40203e-17	1.32873e-15
ENSBTAG00000052707	6.97078	2.84166	1.29534	2.19376	0.028253	0.0394878
ENSBTAG00000018513	271.386	2.84742	0.431362	6.60099	4.08415e-11	2.15196e-10
ENSBTAG00000043582	397.981	2.85387	0.348157	8.19708	2.46293e-16	4.57708e-15
ENSBTAG00000015802	7.05589	2.85866	1.31298	2.17723	0.0294634	0.0410907
ENSBTAG00000027444	148.979	2.86351	0.385456	7.42888	1.09523e-13	1.09577e-12
ENSBTAG00000043559	1840.07	2.86704	0.357961	8.00938	1.1529e-15	1.82925e-14
ENSBTAG00000016277	12.2456	2.87129	1.12722	2.54723	0.010858	0.0157829
ENSBTAG00000054911	7.49413	2.87387	1.28676	2.23341	0.0255216	0.0358469
ENSBTAG00000014835	7.68513	2.87825	1.28205	2.24504	0.0247655	0.0348303
ENSBTAG00000019164	7.60648	2.88241	1.36063	2.11844	0.0341382	0.0473896
ENSBTAG00000044121	7.18469	2.88539	1.28876	2.2389	0.0251625	0.0353612
ENSBTAG00000021435	7.63289	2.90258	1.28804	2.25349	0.0242281	0.0341269
ENSBTAG00000016401	37.7869	2.91489	0.675855	4.31289	1.61131e-05	3.07176e-05
ENSBTAG00000019011	58.2286	2.93082	0.562771	5.20783	1.91059e-07	4.69317e-07
ENSBTAG00000000146	12.7908	2.93203	1.11924	2.61966	0.00880175	0.0129135
ENSBTAG00000018438	7.46056	2.93598	1.30986	2.24144	0.0249975	0.0351413
ENSBTAG00000027024	7.92578	2.9485	1.37038	2.15159	0.0314299	0.0437501
ENSBTAG00000019877	7.89876	2.96087	1.27516	2.32196	0.0202353	0.0286936
ENSBTAG00000021343	20.9962	2.98208	0.899248	3.31619	0.000912536	0.00146107
ENSBTAG00000019755	7.67226	2.98491	1.2941	2.30655	0.0210798	0.029844
ENSBTAG00000005847	21.0568	2.98571	0.905749	3.29641	0.000979306	0.0015621
ENSBTAG00000034005	7.69557	2.99148	1.28195	2.33354	0.0196196	0.027862
ENSBTAG00000017181	20.8514	2.99195	0.904708	3.30709	0.000942722	0.00150627
ENSBTAG00000018991	7.72262	2.99703	1.27889	2.34346	0.0191059	0.0271636
ENSBTAG00000025853	8.28742	2.99898	1.28551	2.33291	0.0196529	0.0279045
ENSBTAG00000045912	8.12677	3.00618	1.28235	2.34427	0.0190644	0.0271069
ENSBTAG00000001463	21.3353	3.00775	0.90253	3.33258	0.000860461	0.00138276
ENSBTAG00000009459	3.81857	3.00958	1.43503	2.09722	0.0359737	0.0498264
ENSBTAG00000002600	3.83412	3.01763	1.43276	2.10616	0.0351908	0.0487837
ENSBTAG00000032281	3.84199	3.0194	1.43145	2.10933	0.0349164	0.0484282
ENSBTAG00000001287	3.84741	3.02025	1.4317	2.10956	0.0348966	0.0484092
ENSBTAG00000013479	3.84913	3.02165	1.43676	2.1031	0.0354567	0.0491312
ENSBTAG00000005239	3.86482	3.02748	1.42937	2.11806	0.0341702	0.0474258
ENSBTAG00000010131	3.86718	3.02837	1.43711	2.10726	0.0350947	0.0486589
ENSBTAG00000053246	3.86718	3.02837	1.43711	2.10726	0.0350947	0.0486589
ENSBTAG00000039012	3.87194	3.02855	1.44319	2.09851	0.03586	0.0496731
ENSBTAG00000011095	3.8786	3.03284	1.43398	2.11499	0.0344312	0.047784
ENSBTAG00000005141	3.88588	3.03351	1.43145	2.11918	0.0340751	0.0473141
ENSBTAG00000015984	3.88945	3.03546	1.43005	2.12262	0.0337856	0.0469243
ENSBTAG00000034442	3.90635	3.03569	1.44628	2.09896	0.0358204	0.049631
ENSBTAG00000022000	3.89732	3.03585	1.43556	2.11475	0.0344515	0.0478081
ENSBTAG00000017365	8.39578	3.03625	1.3783	2.2029	0.0276021	0.0386348
ENSBTAG00000030333	3.90696	3.03699	1.44318	2.10437	0.0353462	0.0489889
ENSBTAG00000048873	3.89904	3.03971	1.42845	2.12798	0.0333385	0.0463271
ENSBTAG00000040336	3.89775	3.04032	1.43831	2.11381	0.0345312	0.0479145
ENSBTAG00000016779	74.2499	3.04062	0.527146	5.76808	8.01797e-09	2.50647e-08
ENSBTAG00000050214	3.90505	3.04225	1.42705	2.13184	0.0330202	0.0459047
ENSBTAG00000023734	3.92555	3.04386	1.44114	2.11212	0.0346763	0.0481117
ENSBTAG00000054705	3.91085	3.04403	1.45151	2.09714	0.0359809	0.049832
ENSBTAG00000008350	27.4537	3.04555	0.802185	3.79656	0.000146715	0.000253672
ENSBTAG00000000494	20.9508	3.04804	0.936151	3.25592	0.00113024	0.00179206
ENSBTAG00000031598	64.6089	3.04836	0.553823	5.50421	3.70823e-08	1.02434e-07
ENSBTAG00000002027	3.93396	3.04866	1.43739	2.12097	0.0339242	0.0471087
ENSBTAG00000000981	3.92606	3.05035	1.42493	2.1407	0.0322981	0.044928
ENSBTAG00000000161	3.92786	3.05082	1.42515	2.1407	0.0322983	0.044928
ENSBTAG00000005151	3.9339	3.05177	1.42827	2.13669	0.0326229	0.0453718
ENSBTAG00000050540	3.93989	3.05383	1.43207	2.13245	0.0329695	0.0458421
ENSBTAG00000046158	3.94091	3.05385	1.44778	2.10933	0.034916	0.0484282
ENSBTAG00000023073	3.94507	3.05634	1.44933	2.1088	0.0349621	0.0484875
ENSBTAG00000010849	8.61542	3.0594	1.27671	2.39631	0.016561	0.0236431
ENSBTAG00000019175	3.95673	3.0596	1.42659	2.14469	0.031978	0.0444979
ENSBTAG00000019298	14.8844	3.06196	1.09205	2.80386	0.0050495	0.0075888
ENSBTAG00000002331	3.96205	3.06255	1.42869	2.14361	0.0320644	0.0446142
ENSBTAG00000050996	3.99042	3.06483	1.4468	2.11836	0.0341447	0.0473946
ENSBTAG00000030921	3.96627	3.06559	1.4224	2.15522	0.0311445	0.0433642
ENSBTAG00000050008	13.9248	3.06584	1.14778	2.67109	0.00756044	0.0111551
ENSBTAG00000004862	3.97231	3.06632	1.42641	2.14967	0.0315814	0.0439536
ENSBTAG00000016275	3.98853	3.06749	1.43978	2.13052	0.0331283	0.046043
ENSBTAG00000052631	3.99095	3.07188	1.42418	2.15694	0.03101	0.0431805
ENSBTAG00000013279	4.02044	3.07726	1.44497	2.12963	0.033202	0.0461414
ENSBTAG00000001477	4.01805	3.0774	1.43578	2.14337	0.0320836	0.0446371
ENSBTAG00000050242	8.15323	3.07837	1.27137	2.42131	0.0154649	0.0221369
ENSBTAG00000021997	8.15916	3.08052	1.27207	2.42166	0.0154498	0.0221212
ENSBTAG00000011841	4.018	3.08083	1.4248	2.16229	0.0305956	0.0426292
ENSBTAG00000002550	4.0216	3.08194	1.42422	2.16395	0.030468	0.042455
ENSBTAG00000013717	4.027	3.08214	1.43065	2.15436	0.031212	0.0434506
ENSBTAG00000016391	4.02944	3.08299	1.42929	2.15701	0.031005	0.0431773
ENSBTAG00000016000	8.70763	3.08307	1.26449	2.43819	0.014761	0.0211762
ENSBTAG00000031765	4.01609	3.08375	1.42029	2.17121	0.029915	0.0417061
ENSBTAG00000023416	8.22109	3.08399	1.34585	2.29149	0.021935	0.0310141
ENSBTAG00000017512	8.20071	3.0853	1.28677	2.39771	0.0164981	0.0235596
ENSBTAG00000000843	29.9236	3.08802	0.811796	3.80394	0.000142414	0.000246499
ENSBTAG00000011509	4.04364	3.08861	1.45245	2.12648	0.0334633	0.0464846
ENSBTAG00000022278	4.07881	3.08949	1.46413	2.11012	0.0348483	0.0483462
ENSBTAG00000016296	34.0065	3.08959	0.759779	4.06643	4.77387e-05	8.66845e-05
ENSBTAG00000004297	4.07086	3.09096	1.4679	2.10571	0.0352298	0.0488337
ENSBTAG00000008063	4.03889	3.09177	1.4199	2.17745	0.0294467	0.0410709
ENSBTAG00000050438	4.04297	3.09192	1.44001	2.14715	0.0317815	0.0442281
ENSBTAG00000015178	4.04918	3.09199	1.43112	2.16055	0.0307304	0.0428097
ENSBTAG00000026650	8.63159	3.09491	1.27468	2.428	0.0151823	0.0217556
ENSBTAG00000001349	70.4714	3.09521	0.534028	5.79598	6.79234e-09	2.15078e-08
ENSBTAG00000006280	4.05866	3.09716	1.43518	2.15803	0.0309257	0.0430706
ENSBTAG00000018088	8.28065	3.09772	1.28226	2.41582	0.0156997	0.0224631
ENSBTAG00000019187	8.3049	3.09782	1.29968	2.38352	0.0171479	0.0244465
ENSBTAG00000050873	4.07685	3.10001	1.42584	2.17416	0.0296929	0.0414036
ENSBTAG00000019847	4.08211	3.10056	1.45501	2.13095	0.0330933	0.0459983
ENSBTAG00000023765	4.07193	3.10282	1.42286	2.18069	0.0292063	0.0407532
ENSBTAG00000011864	4.09006	3.10297	1.43162	2.16745	0.0302006	0.0421006
ENSBTAG00000004789	4.0874	3.10397	1.45581	2.13213	0.0329964	0.0458754
ENSBTAG00000044077	4.0755	3.10501	1.42009	2.18648	0.0287804	0.0401832
ENSBTAG00000009341	4.09304	3.10732	1.42498	2.18061	0.0292126	0.0407585
ENSBTAG00000004222	4.09847	3.10901	1.42108	2.18778	0.0286858	0.0400685
ENSBTAG00000038757	4.10539	3.10968	1.45272	2.1406	0.0323066	0.0449358
ENSBTAG00000001398	171.321	3.1097	0.389968	7.97425	1.53312e-15	2.36297e-14
ENSBTAG00000012525	4.09836	3.11269	1.4151	2.19962	0.0278335	0.0389419
ENSBTAG00000015251	4.12858	3.11328	1.43684	2.16675	0.030254	0.0421678
ENSBTAG00000004663	4.11407	3.11412	1.42463	2.18592	0.0288216	0.0402373
ENSBTAG00000009049	4.11329	3.11662	1.42622	2.18523	0.0288721	0.0403043
ENSBTAG00000010550	4.11337	3.11686	1.41693	2.19973	0.0278263	0.0389351
ENSBTAG00000049228	4.12549	3.11805	1.42299	2.19121	0.0284369	0.0397379
ENSBTAG00000004377	4.11574	3.11899	1.41801	2.19955	0.0278388	0.0389459
ENSBTAG00000032150	4.14238	3.11912	1.4341	2.17497	0.0296323	0.0413227
ENSBTAG00000033662	4.1333	3.11955	1.42833	2.18405	0.0289588	0.0404218
ENSBTAG00000015018	4.1217	3.11991	1.42863	2.18385	0.0289729	0.040438
ENSBTAG00000001500	4.13145	3.12101	1.42457	2.19085	0.0284626	0.039767
ENSBTAG00000002390	4.13809	3.12176	1.42154	2.19605	0.0280884	0.0392714
ENSBTAG00000007122	4.13325	3.12231	1.42072	2.19769	0.027971	0.0391206
ENSBTAG00000002599	4.12901	3.12294	1.41292	2.21028	0.0270859	0.0379484
ENSBTAG00000054989	4.15017	3.12301	1.43055	2.18308	0.0290297	0.0405138
ENSBTAG00000025297	8.41156	3.1233	1.27046	2.45841	0.0139553	0.0200506
ENSBTAG00000031774	4.14413	3.12341	1.42095	2.19812	0.0279407	0.0390817
ENSBTAG00000045574	4.1362	3.12362	1.41883	2.20155	0.0276972	0.0387612
ENSBTAG00000049137	4.15197	3.12391	1.42848	2.18688	0.0287511	0.0401458
ENSBTAG00000018446	4.15195	3.12574	1.42233	2.19762	0.0279763	0.0391248
ENSBTAG00000049610	4.14649	3.12618	1.41884	2.20334	0.027571	0.0385979
ENSBTAG00000046529	4.15374	3.12638	1.42158	2.19923	0.0278613	0.038974
ENSBTAG00000046608	4.15006	3.12899	1.41284	2.21467	0.0267825	0.0375363
ENSBTAG00000050151	8.4331	3.12905	1.26716	2.46933	0.0135366	0.0194906
ENSBTAG00000014614	8.55988	3.12968	1.39015	2.25132	0.0243651	0.034303
ENSBTAG00000020341	4.15713	3.12997	1.43077	2.18762	0.0286975	0.0400779
ENSBTAG00000006789	4.15533	3.13053	1.42605	2.19524	0.0281465	0.0393491
ENSBTAG00000054164	4.15178	3.13102	1.41406	2.21421	0.0268146	0.0375781
ENSBTAG00000005031	4.17233	3.1311	1.42828	2.19222	0.0283633	0.0396385
ENSBTAG00000013278	4.22328	3.13547	1.49043	2.10374	0.0354011	0.0490585
ENSBTAG00000025181	4.16561	3.13566	1.41429	2.21712	0.0266149	0.0373047
ENSBTAG00000012499	4.18076	3.13587	1.42077	2.20716	0.0273026	0.0382421
ENSBTAG00000012302	4.16924	3.13676	1.41083	2.22335	0.0261923	0.036757
ENSBTAG00000027059	4.21089	3.13789	1.49509	2.0988	0.0358347	0.0496423
ENSBTAG00000047341	4.17526	3.13804	1.41467	2.21822	0.0265397	0.0372057
ENSBTAG00000012215	4.18431	3.13969	1.41256	2.22269	0.0262369	0.0368067
ENSBTAG00000016078	4.18431	3.13969	1.41256	2.22269	0.0262369	0.0368067
ENSBTAG00000013132	4.18482	3.14216	1.4152	2.22029	0.0263993	0.0370249
ENSBTAG00000036127	4.22049	3.14227	1.44069	2.18109	0.0291769	0.0407158
ENSBTAG00000031044	8.5335	3.14301	1.27635	2.46249	0.0137975	0.0198327
ENSBTAG00000049896	4.18659	3.14332	1.41475	2.22182	0.0262953	0.0368823
ENSBTAG00000011585	4.1975	3.14395	1.41421	2.22311	0.0262085	0.0367733
ENSBTAG00000020880	4.20961	3.14395	1.42605	2.20466	0.027478	0.0384778
ENSBTAG00000021978	63.5691	3.14407	0.581624	5.40568	6.45616e-08	1.71317e-07
ENSBTAG00000016477	4.25234	3.14451	1.48389	2.1191	0.0340823	0.0473201
ENSBTAG00000016213	4.21504	3.14463	1.42711	2.20349	0.0275602	0.0385862
ENSBTAG00000033167	4.20144	3.14465	1.44302	2.17922	0.0293152	0.0408981
ENSBTAG00000020969	44.1656	3.14692	0.664273	4.73739	2.16491e-06	4.57846e-06
ENSBTAG00000053220	4.2077	3.14881	1.41147	2.23088	0.0256894	0.0360731
ENSBTAG00000007220	8.58652	3.14881	1.29328	2.43476	0.0149018	0.0213688
ENSBTAG00000001305	9.07697	3.14905	1.25853	2.50216	0.0123437	0.0178334
ENSBTAG00000052771	4.23365	3.14925	1.43125	2.20036	0.0277816	0.038876
ENSBTAG00000005196	4.21288	3.14952	1.43492	2.19492	0.0281693	0.0393777
ENSBTAG00000020382	16.6859	3.15004	1.07525	2.92959	0.00339404	0.00517297
ENSBTAG00000021693	4.20765	3.15018	1.41063	2.23317	0.0255377	0.0358663
ENSBTAG00000012944	4.21178	3.15026	1.42521	2.21038	0.0270785	0.0379413
ENSBTAG00000015911	4.21117	3.15143	1.41719	2.22371	0.0261681	0.0367261
ENSBTAG00000023064	4.21305	3.15181	1.40966	2.23586	0.0253609	0.0356243
ENSBTAG00000011439	4.31128	3.15561	1.50349	2.09886	0.0358292	0.049639
ENSBTAG00000022039	4.23883	3.1576	1.43064	2.20713	0.0273051	0.0382422
ENSBTAG00000043949	4.26236	3.15835	1.45409	2.17205	0.0298519	0.0416217
ENSBTAG00000032680	8.9737	3.15954	1.26212	2.50336	0.0123019	0.017787
ENSBTAG00000000658	4.28718	3.16075	1.4513	2.17788	0.0294151	0.0410339
ENSBTAG00000016185	9.04981	3.16076	1.32436	2.38663	0.0170035	0.0242512
ENSBTAG00000024608	4.2709	3.16126	1.43492	2.2031	0.0275878	0.0386182
ENSBTAG00000052983	4.27571	3.16147	1.43543	2.20246	0.027633	0.0386748
ENSBTAG00000001842	9.07708	3.1617	1.31906	2.39694	0.0165327	0.0236048
ENSBTAG00000017839	8.97297	3.16172	1.26349	2.50237	0.0123365	0.0178252
ENSBTAG00000014028	4.24727	3.16222	1.41263	2.23853	0.0251867	0.0353887
ENSBTAG00000002635	4.26242	3.16235	1.41952	2.22776	0.0258965	0.0363545
ENSBTAG00000031351	4.25196	3.16269	1.43264	2.20759	0.0272729	0.0382038
ENSBTAG00000054988	4.30824	3.16406	1.46469	2.16023	0.0307548	0.04284
ENSBTAG00000040435	4.28232	3.16484	1.43447	2.20628	0.0273645	0.0383221
ENSBTAG00000048123	4.26357	3.16545	1.4188	2.23107	0.0256763	0.0360579
ENSBTAG00000019455	4.29067	3.16556	1.44227	2.19485	0.0281742	0.0393811
ENSBTAG00000054776	4.25935	3.16606	1.40848	2.24785	0.0245858	0.0345956
ENSBTAG00000031483	4.29104	3.16652	1.46972	2.1545	0.0312008	0.0434388
ENSBTAG00000012929	8.67257	3.16663	1.3097	2.41783	0.0156136	0.0223418
ENSBTAG00000015165	4.25747	3.16707	1.40972	2.2466	0.0246656	0.0347019
ENSBTAG00000049623	4.25924	3.16802	1.4102	2.24651	0.0246716	0.0347073
ENSBTAG00000031600	4.29011	3.1685	1.43151	2.2134	0.0268702	0.0376528
ENSBTAG00000000892	4.29733	3.17022	1.42983	2.21721	0.026609	0.0372996
ENSBTAG00000054814	4.2762	3.1704	1.40822	2.25135	0.0243632	0.034303
ENSBTAG00000053951	4.27437	3.17097	1.40609	2.25517	0.0241224	0.0339879
ENSBTAG00000009586	4.2778	3.1716	1.42305	2.22874	0.025831	0.0362657
ENSBTAG00000026384	4.2767	3.17308	1.40958	2.25107	0.0243809	0.0343222
ENSBTAG00000054508	4.29301	3.1736	1.4163	2.24076	0.0250414	0.0352
ENSBTAG00000054058	4.34337	3.17368	1.5064	2.1068	0.0351346	0.0487101
ENSBTAG00000008504	4.28033	3.17435	1.40532	2.25881	0.0238954	0.0336827
ENSBTAG00000017716	4.2821	3.17541	1.4053	2.2596	0.023846	0.033616
ENSBTAG00000012742	4.28745	3.17571	1.41552	2.2435	0.0248646	0.0349575
ENSBTAG00000033685	4.29411	3.17813	1.41412	2.24742	0.0246134	0.0346314
ENSBTAG00000003432	4.31756	3.17909	1.43282	2.21877	0.0265023	0.0371598
ENSBTAG00000010394	4.32734	3.17951	1.43013	2.22323	0.0262001	0.0367647
ENSBTAG00000032456	4.35202	3.18206	1.44898	2.19606	0.0280876	0.0392714
ENSBTAG00000050467	4.31613	3.18214	1.44001	2.2098	0.0271192	0.0379917
ENSBTAG00000011405	4.30676	3.18227	1.40482	2.26524	0.0234978	0.0331366
ENSBTAG00000053459	4.31705	3.18248	1.41544	2.24841	0.0245499	0.034548
ENSBTAG00000040144	4.32357	3.18469	1.41611	2.24891	0.0245185	0.0345098
ENSBTAG00000006080	4.33767	3.18543	1.4629	2.17747	0.0294451	0.0410709
ENSBTAG00000010758	4.37829	3.18717	1.4748	2.16109	0.0306884	0.0427548
ENSBTAG00000016446	4.36223	3.18847	1.43721	2.21851	0.02652	0.0371814
ENSBTAG00000021616	4.32583	3.18861	1.41811	2.24849	0.0245448	0.0345439
ENSBTAG00000010195	4.34826	3.189	1.42529	2.23744	0.0252574	0.035482
ENSBTAG00000054839	4.32586	3.18913	1.41344	2.25629	0.0240522	0.0338919
ENSBTAG00000021008	4.34374	3.18931	1.45133	2.19751	0.0279841	0.0391323
ENSBTAG00000021191	4.33257	3.18935	1.41688	2.25097	0.0243874	0.0343283
ENSBTAG00000014289	15.1635	3.19057	1.09577	2.91171	0.0035946	0.00546782
ENSBTAG00000015988	4.34461	3.19112	1.41587	2.25382	0.0242075	0.0341019
ENSBTAG00000039559	4.38624	3.19306	1.45808	2.18991	0.0285306	0.0398585
ENSBTAG00000021318	4.34863	3.19465	1.42381	2.24373	0.0248498	0.0349396
ENSBTAG00000007020	4.35771	3.19465	1.43737	2.22257	0.0262445	0.0368142
ENSBTAG00000004908	9.34481	3.19498	1.2549	2.546	0.0108965	0.0158359
ENSBTAG00000054579	4.36564	3.19747	1.41583	2.25837	0.0239226	0.0337123
ENSBTAG00000054437	4.37173	3.19859	1.41223	2.26491	0.0235179	0.0331622
ENSBTAG00000011909	4.36016	3.1994	1.40807	2.27218	0.0230755	0.0325611
ENSBTAG00000011924	4.37232	3.19982	1.41193	2.26627	0.0234347	0.0330507
ENSBTAG00000051299	4.36077	3.20128	1.40236	2.28278	0.0224431	0.0317047
ENSBTAG00000009217	4.40425	3.20308	1.4787	2.16615	0.0302998	0.042228
ENSBTAG00000010399	4.40966	3.20319	1.4367	2.22955	0.0257775	0.0361937
ENSBTAG00000038777	15.3187	3.20327	1.09023	2.93816	0.00330169	0.00503791
ENSBTAG00000006610	4.40958	3.20732	1.42384	2.25258	0.0242855	0.0341998
ENSBTAG00000012032	23.9533	3.20777	0.933448	3.43647	0.000589344	0.000963059
ENSBTAG00000028421	4.39934	3.20804	1.41495	2.26725	0.0233751	0.0329723
ENSBTAG00000008758	4.41382	3.20895	1.42079	2.25856	0.0239107	0.0336985
ENSBTAG00000008168	4.38903	3.20908	1.40118	2.29027	0.0220054	0.0311093
ENSBTAG00000003345	4.38779	3.20949	1.40527	2.2839	0.0223773	0.0316145
ENSBTAG00000053552	9.29074	3.21056	1.2703	2.52741	0.0114906	0.0166618
ENSBTAG00000002473	4.40399	3.21192	1.41298	2.27315	0.0230172	0.0324816
ENSBTAG00000004662	4.47275	3.21194	1.49337	2.1508	0.0314921	0.0438331
ENSBTAG00000026676	8.95072	3.21215	1.33433	2.40732	0.0160703	0.0229628
ENSBTAG00000004082	4.40649	3.21416	1.3998	2.29616	0.0216667	0.0306453
ENSBTAG00000052659	4.41172	3.21514	1.41661	2.2696	0.0232319	0.032776
ENSBTAG00000031582	4.40826	3.21532	1.39918	2.298	0.0215618	0.030505
ENSBTAG00000002163	4.41484	3.21655	1.4106	2.28027	0.0225915	0.031906
ENSBTAG00000010932	8.97434	3.21843	1.2699	2.53439	0.0112643	0.0163586
ENSBTAG00000015017	4.45288	3.21912	1.43306	2.24633	0.0246831	0.0347204
ENSBTAG00000017056	4.416	3.21933	1.39977	2.2999	0.0214541	0.0303553
ENSBTAG00000004004	4.4201	3.22001	1.41316	2.27859	0.0226915	0.0320332
ENSBTAG00000054580	4.43466	3.22176	1.40722	2.28946	0.0220529	0.0311725
ENSBTAG00000013836	4.44739	3.2219	1.42044	2.26825	0.0233141	0.0328892
ENSBTAG00000007558	4.45513	3.22748	1.41299	2.28415	0.022363	0.0315998
ENSBTAG00000052391	4.45212	3.22799	1.40031	2.3052	0.0211556	0.0299487
ENSBTAG00000034069	4.44304	3.22799	1.39765	2.30959	0.020911	0.0296128
ENSBTAG00000050459	4.44487	3.22816	1.39632	2.31191	0.0207827	0.0294388
ENSBTAG00000053376	4.47928	3.23042	1.41763	2.27875	0.0226818	0.0320225
ENSBTAG00000016963	4.4587	3.2311	1.40299	2.30301	0.0212783	0.0301197
ENSBTAG00000006618	16.5802	3.23125	1.09296	2.95642	0.0031123	0.00475882
ENSBTAG00000008088	4.45991	3.23163	1.39716	2.313	0.0207226	0.0293589
ENSBTAG00000008220	4.45808	3.23201	1.3959	2.31536	0.0205934	0.0291834
ENSBTAG00000025822	4.47702	3.23327	1.43975	2.24571	0.0247224	0.0347727
ENSBTAG00000011932	9.07584	3.23501	1.26985	2.54755	0.0108483	0.0157701
ENSBTAG00000015040	4.46818	3.2353	1.40898	2.2962	0.0216646	0.0306451
ENSBTAG00000049801	4.48881	3.23818	1.40158	2.31038	0.0208669	0.0295529
ENSBTAG00000012007	4.49762	3.23999	1.4205	2.28088	0.0225557	0.0318582
ENSBTAG00000007878	4.51089	3.2423	1.42254	2.27923	0.0226532	0.0319874
ENSBTAG00000011467	4.50648	3.24242	1.43932	2.25274	0.0242754	0.0341885
ENSBTAG00000037729	9.11564	3.24666	1.26737	2.56173	0.0104151	0.0151622
ENSBTAG00000048010	4.50248	3.24694	1.39637	2.32527	0.0200574	0.0284538
ENSBTAG00000015860	4.51814	3.24978	1.40267	2.31685	0.0205117	0.0290728
ENSBTAG00000040103	4.56831	3.25048	1.4858	2.1877	0.0286918	0.0400733
ENSBTAG00000051851	4.53563	3.25118	1.4153	2.29716	0.0216097	0.0305701
ENSBTAG00000039513	4.56423	3.25317	1.45302	2.2389	0.0251627	0.0353612
ENSBTAG00000000570	4.54494	3.25457	1.43565	2.26696	0.0233925	0.0329939
ENSBTAG00000027321	4.56684	3.25576	1.44144	2.25868	0.0239034	0.0336911
ENSBTAG00000033252	4.55486	3.25581	1.41995	2.2929	0.0218536	0.0309044
ENSBTAG00000007237	4.54224	3.25582	1.3967	2.33109	0.0197487	0.028038
ENSBTAG00000021442	4.53305	3.25682	1.39932	2.32742	0.0199427	0.028301
ENSBTAG00000054224	4.54881	3.25774	1.4046	2.31933	0.0203772	0.0288872
ENSBTAG00000024555	4.55789	3.25863	1.40345	2.32187	0.02024	0.0286978
ENSBTAG00000014365	4.54263	3.2596	1.40174	2.3254	0.0200504	0.0284464
ENSBTAG00000008887	4.57229	3.26044	1.41193	2.3092	0.0209326	0.0296408
ENSBTAG00000000905	4.5988	3.2617	1.43472	2.27341	0.0230013	0.0324621
ENSBTAG00000009602	16.5763	3.26274	1.06884	3.05261	0.00226858	0.00350955
ENSBTAG00000010682	4.59867	3.26424	1.43351	2.2771	0.0227803	0.0321557
ENSBTAG00000048389	4.57949	3.26484	1.41039	2.31485	0.0206213	0.0292205
ENSBTAG00000003937	4.58494	3.26485	1.41187	2.31243	0.0207542	0.029401
ENSBTAG00000000095	4.57387	3.26558	1.41872	2.30178	0.0213473	0.0302148
ENSBTAG00000013806	4.58956	3.26973	1.40678	2.32427	0.020111	0.0285223
ENSBTAG00000025442	4.63974	3.26983	1.44999	2.25507	0.0241291	0.0339943
ENSBTAG00000050809	4.58413	3.2712	1.39644	2.34253	0.0191535	0.0272265
ENSBTAG00000048486	4.5811	3.27134	1.39928	2.33788	0.0193935	0.0275604
ENSBTAG00000005244	4.60356	3.27152	1.40394	2.33024	0.0197937	0.0280995
ENSBTAG00000006551	4.61067	3.27188	1.42754	2.29197	0.0219074	0.0309777
ENSBTAG00000009975	4.59361	3.27247	1.41429	2.31386	0.0206755	0.0292946
ENSBTAG00000010027	4.61013	3.27305	1.41322	2.31603	0.0205565	0.0291337
ENSBTAG00000015849	4.66907	3.27439	1.47084	2.22621	0.0260002	0.0364969
ENSBTAG00000015945	4.59805	3.27504	1.39096	2.35451	0.0185471	0.0263831
ENSBTAG00000012687	16.7561	3.2767	1.07698	3.04248	0.00234639	0.00362542
ENSBTAG00000019605	4.62187	3.27735	1.43347	2.2863	0.0222369	0.0314271
ENSBTAG00000049855	4.61604	3.27807	1.408	2.32818	0.0199026	0.0282467
ENSBTAG00000009400	9.84799	3.27809	1.24977	2.62295	0.00871719	0.0127976
ENSBTAG00000054009	4.6583	3.27903	1.43412	2.28643	0.022229	0.0314187
ENSBTAG00000016502	4.6565	3.27907	1.43174	2.29026	0.0220062	0.0311093
ENSBTAG00000011037	4.62088	3.28161	1.39028	2.3604	0.0182551	0.0259745
ENSBTAG00000004262	4.62985	3.28239	1.39932	2.3457	0.0189913	0.0270078
ENSBTAG00000026408	4.62082	3.28318	1.388	2.36541	0.0180103	0.025633
ENSBTAG00000017595	4.6371	3.28323	1.40944	2.32945	0.0198352	0.0281559
ENSBTAG00000008993	4.65158	3.28746	1.399	2.34987	0.0187801	0.0267098
ENSBTAG00000012297	4.7046	3.28888	1.44902	2.26973	0.0232241	0.0327679
ENSBTAG00000049260	4.69192	3.29096	1.43026	2.30094	0.0213948	0.0302793
ENSBTAG00000049810	4.6533	3.29164	1.38866	2.37037	0.0177703	0.0253025
ENSBTAG00000054342	4.71827	3.29414	1.46311	2.25146	0.0243563	0.0342965
ENSBTAG00000033563	4.65746	3.2945	1.38713	2.37505	0.0175464	0.0249926
ENSBTAG00000005729	24.9171	3.29651	0.900795	3.65956	0.000252651	0.000428272
ENSBTAG00000048460	4.66525	3.29703	1.38858	2.3744	0.0175777	0.0250349
ENSBTAG00000031388	4.70621	3.30029	1.42124	2.32213	0.0202261	0.0286831
ENSBTAG00000039237	4.72375	3.30092	1.42363	2.31867	0.0204131	0.0289355
ENSBTAG00000010244	9.46634	3.30131	1.2809	2.57734	0.00995637	0.0145297
ENSBTAG00000043962	4.69455	3.30146	1.42025	2.32457	0.020095	0.0285022
ENSBTAG00000050785	4.69052	3.30164	1.39862	2.36064	0.0182433	0.02596
ENSBTAG00000038544	4.6946	3.30216	1.41337	2.33637	0.0194719	0.0276596
ENSBTAG00000017694	25.4546	3.30346	0.908004	3.63816	0.000274595	0.000464204
ENSBTAG00000048591	4.71475	3.30348	1.44783	2.28167	0.0225088	0.0317947
ENSBTAG00000049010	24.0317	3.30541	0.93253	3.54456	0.000393271	0.000654965
ENSBTAG00000032899	4.71577	3.30563	1.41364	2.33838	0.0193674	0.0275256
ENSBTAG00000005063	4.69345	3.3057	1.38614	2.38483	0.0170869	0.024366
ENSBTAG00000047088	4.70596	3.30593	1.41468	2.33687	0.019446	0.0276276
ENSBTAG00000012621	4.69769	3.30667	1.38586	2.38601	0.0170323	0.0242902
ENSBTAG00000052126	4.70914	3.30921	1.38621	2.38723	0.0169759	0.024214
ENSBTAG00000006197	9.87197	3.30989	1.24794	2.65229	0.00799469	0.0117721
ENSBTAG00000054108	4.7133	3.31077	1.39047	2.38104	0.017264	0.0246076
ENSBTAG00000000898	4.71491	3.31134	1.405	2.35683	0.0184318	0.0262213
ENSBTAG00000012954	4.72775	3.3138	1.38739	2.38851	0.0169171	0.0241365
ENSBTAG00000030824	4.73849	3.31692	1.39988	2.36943	0.0178153	0.0253621
ENSBTAG00000017455	32.8338	3.32051	0.791185	4.19688	2.70619e-05	5.02859e-05
ENSBTAG00000003184	4.77169	3.32221	1.39768	2.37694	0.0174568	0.0248715
ENSBTAG00000051675	4.7765	3.32307	1.40522	2.3648	0.0180396	0.0256724
ENSBTAG00000021193	4.77347	3.32339	1.39645	2.37989	0.017318	0.0246781
ENSBTAG00000021045	9.59425	3.32341	1.25965	2.63836	0.00833084	0.0122571
ENSBTAG00000012765	4.76624	3.32394	1.38809	2.39461	0.0166381	0.023749
ENSBTAG00000010007	4.76318	3.32433	1.3921	2.388	0.0169403	0.0241654
ENSBTAG00000014878	9.9796	3.32456	1.24995	2.65975	0.00781991	0.0115232
ENSBTAG00000000448	4.83793	3.32527	1.45588	2.28403	0.0223699	0.0316068
ENSBTAG00000011397	4.79643	3.32815	1.43983	2.31149	0.0208057	0.0294688
ENSBTAG00000037533	4.78727	3.32955	1.389	2.39709	0.0165258	0.023597
ENSBTAG00000051383	4.77395	3.32976	1.3812	2.41077	0.0159187	0.0227563
ENSBTAG00000003051	4.77209	3.33011	1.38248	2.40879	0.0160055	0.0228722
ENSBTAG00000010020	4.78421	3.3303	1.39126	2.39374	0.0166776	0.0238033
ENSBTAG00000021626	4.77814	3.33136	1.38278	2.40917	0.0159886	0.0228502
ENSBTAG00000033690	4.78601	3.3314	1.38817	2.39985	0.0164019	0.0234263
ENSBTAG00000007772	4.82331	3.33191	1.43237	2.32616	0.0200102	0.0283943
ENSBTAG00000020402	4.96274	3.33389	1.58428	2.10435	0.0353479	0.0489889
ENSBTAG00000011861	4.8109	3.33425	1.4318	2.32871	0.0198745	0.0282092
ENSBTAG00000031476	4.80395	3.33507	1.39522	2.39035	0.0168324	0.0240178
ENSBTAG00000013452	4.82135	3.33598	1.42383	2.34297	0.0191311	0.027197
ENSBTAG00000052735	4.80317	3.33638	1.40873	2.36837	0.0178668	0.0254333
ENSBTAG00000051560	4.80338	3.33701	1.3896	2.40141	0.0163319	0.0233304
ENSBTAG00000006288	4.82694	3.33707	1.40128	2.38144	0.0172451	0.0245828
ENSBTAG00000010961	4.80282	3.33713	1.38177	2.41511	0.0157305	0.0225032
ENSBTAG00000051318	4.83091	3.33814	1.42942	2.33531	0.019527	0.0277355
ENSBTAG00000009917	4.80508	3.33945	1.38951	2.40332	0.0162469	0.0232132
ENSBTAG00000012774	9.72658	3.34143	1.29185	2.58655	0.00969413	0.0141752
ENSBTAG00000009055	40.6287	3.34212	0.796531	4.19585	2.71854e-05	5.05036e-05
ENSBTAG00000051328	4.81655	3.34281	1.38383	2.41562	0.0157083	0.0224734
ENSBTAG00000010238	4.83497	3.34587	1.40549	2.38057	0.0172858	0.0246365
ENSBTAG00000013368	4.84045	3.34715	1.39957	2.39155	0.0167774	0.0239437
ENSBTAG00000049178	4.85034	3.34738	1.38867	2.41049	0.015931	0.0227718
ENSBTAG00000002417	4.86541	3.34786	1.40054	2.3904	0.0168298	0.0240163
ENSBTAG00000016854	4.88227	3.34866	1.45544	2.30079	0.0214035	0.0302863
ENSBTAG00000049547	4.91826	3.35002	1.49607	2.23922	0.0251418	0.0353379
ENSBTAG00000008734	10.3138	3.35151	1.25032	2.68053	0.00735065	0.0108562
ENSBTAG00000024144	4.92787	3.35323	1.48803	2.25347	0.0242295	0.0341269
ENSBTAG00000011667	4.8845	3.35385	1.41692	2.367	0.0179331	0.0255253
ENSBTAG00000017223	4.90013	3.35406	1.43509	2.33718	0.0194298	0.0276071
ENSBTAG00000003076	4.8646	3.35603	1.38595	2.42146	0.0154582	0.0221312
ENSBTAG00000030711	4.98878	3.3563	1.50003	2.23749	0.0252542	0.0354805
ENSBTAG00000011465	4.91939	3.35633	1.44618	2.32083	0.020296	0.0287746
ENSBTAG00000005275	9.82027	3.35659	1.25106	2.683	0.00729653	0.0107794
ENSBTAG00000024726	4.90118	3.35835	1.41691	2.3702	0.0177784	0.0253118
ENSBTAG00000010384	4.8845	3.35853	1.38631	2.42265	0.0154079	0.0220671
ENSBTAG00000048791	4.89586	3.35962	1.40882	2.3847	0.017093	0.0243725
ENSBTAG00000017105	4.88085	3.35992	1.38064	2.4336	0.0149496	0.0214334
ENSBTAG00000020264	4.90736	3.36017	1.414	2.37635	0.0174848	0.0249091
ENSBTAG00000003733	4.91523	3.36374	1.39403	2.41296	0.0158237	0.0226305
ENSBTAG00000014922	4.92473	3.36522	1.41669	2.37541	0.0175297	0.0249709
ENSBTAG00000049300	4.90978	3.36558	1.38394	2.43187	0.0150209	0.0215319
ENSBTAG00000026148	4.9578	3.36701	1.44825	2.32489	0.020078	0.0284805
ENSBTAG00000050790	4.90472	3.36779	1.39255	2.41843	0.0155878	0.0223089
ENSBTAG00000020600	4.93991	3.36802	1.44351	2.33322	0.0196367	0.0278839
ENSBTAG00000016619	4.90666	3.36814	1.38231	2.4366	0.014826	0.0212638
ENSBTAG00000018025	4.90236	3.36878	1.38003	2.44109	0.0146429	0.0210086
ENSBTAG00000010809	4.92479	3.36878	1.38701	2.42881	0.0151486	0.0217091
ENSBTAG00000011056	4.9174	3.37255	1.37806	2.44731	0.0143928	0.0206644
ENSBTAG00000021813	25.952	3.37648	0.892588	3.78279	0.000155077	0.000267444
ENSBTAG00000016667	4.94743	3.37657	1.39416	2.42194	0.015438	0.0221062
ENSBTAG00000001748	4.93534	3.37663	1.39179	2.4261	0.0152621	0.021866
ENSBTAG00000038149	4.98608	3.3772	1.43251	2.35753	0.0183968	0.0261738
ENSBTAG00000004723	35.4621	3.37801	0.779757	4.33213	1.47674e-05	2.82755e-05
ENSBTAG00000016092	10.5115	3.37859	1.24878	2.70552	0.00681984	0.0101122
ENSBTAG00000002492	4.96806	3.37888	1.39949	2.41437	0.0157625	0.0225469
ENSBTAG00000017310	4.94082	3.37975	1.37745	2.45362	0.0141426	0.0203161
ENSBTAG00000005865	50.156	3.3799	0.66604	5.07462	3.88275e-07	9.1165e-07
ENSBTAG00000018703	4.96287	3.38054	1.40905	2.39916	0.0164325	0.023468
ENSBTAG00000001308	4.94982	3.38141	1.37903	2.45202	0.0142057	0.020405
ENSBTAG00000014520	9.97436	3.38226	1.25434	2.69644	0.00700858	0.0103779
ENSBTAG00000016467	4.96798	3.38353	1.38461	2.44367	0.0145388	0.0208667
ENSBTAG00000047354	4.97327	3.38904	1.37411	2.46636	0.0136492	0.019644
ENSBTAG00000017118	34.6134	3.38908	0.790403	4.28778	1.80464e-05	3.42096e-05
ENSBTAG00000047402	4.99914	3.39118	1.38804	2.44315	0.0145598	0.020895
ENSBTAG00000017140	10.635	3.3915	1.25754	2.69693	0.00699829	0.0103644
ENSBTAG00000013750	4.99728	3.39182	1.38751	2.44454	0.0145037	0.02082
ENSBTAG00000046110	4.99951	3.39348	1.39805	2.42729	0.0152121	0.0217963
ENSBTAG00000016728	5.06129	3.39473	1.43113	2.37206	0.0176894	0.0251917
ENSBTAG00000054698	5.02933	3.39544	1.40023	2.42492	0.0153116	0.021933
ENSBTAG00000017504	5.01305	3.39569	1.37866	2.46303	0.0137769	0.0198171
ENSBTAG00000010037	5.01909	3.39596	1.38342	2.45475	0.0140982	0.0202541
ENSBTAG00000016911	5.01326	3.39622	1.40791	2.41225	0.0158544	0.0226703
ENSBTAG00000044018	5.02105	3.39731	1.41377	2.40302	0.0162605	0.0232305
ENSBTAG00000048374	5.0462	3.39769	1.40525	2.41786	0.015612	0.0223416
ENSBTAG00000022837	5.169	3.3977	1.53047	2.22004	0.0264161	0.0370453
ENSBTAG00000002117	5.02143	3.39919	1.37946	2.46414	0.0137344	0.0197578
ENSBTAG00000040304	5.0329	3.39954	1.38711	2.4508	0.0142539	0.0204723
ENSBTAG00000043553	10.56	3.3997	1.28222	2.65141	0.00801559	0.0118019
ENSBTAG00000007651	5.09556	3.40001	1.4462	2.351	0.0187232	0.0266312
ENSBTAG00000051212	5.05882	3.4008	1.4021	2.42551	0.0152869	0.0218995
ENSBTAG00000034867	5.07448	3.40155	1.41693	2.40065	0.0163659	0.023377
ENSBTAG00000016302	5.02736	3.40225	1.38	2.4654	0.0136862	0.019692
ENSBTAG00000021537	5.04114	3.40228	1.39191	2.44433	0.0145121	0.0208302
ENSBTAG00000006042	5.05685	3.40258	1.41232	2.40921	0.0159869	0.0228498
ENSBTAG00000014915	5.09528	3.40332	1.47914	2.30088	0.0213982	0.0302815
ENSBTAG00000014665	10.1888	3.40568	1.31792	2.58414	0.00976223	0.0142631
ENSBTAG00000001629	10.1748	3.40589	1.25776	2.7079	0.0067711	0.0100445
ENSBTAG00000004184	5.0387	3.40699	1.37843	2.47164	0.0134494	0.019372
ENSBTAG00000022807	5.16828	3.40746	1.49134	2.28483	0.0223231	0.0315461
ENSBTAG00000002738	5.03993	3.40747	1.37141	2.48464	0.0129681	0.0187071
ENSBTAG00000007316	5.0478	3.40885	1.37035	2.48758	0.0128615	0.0185582
ENSBTAG00000000273	5.0496	3.40925	1.37031	2.48794	0.0128485	0.0185411
ENSBTAG00000031242	5.05379	3.41082	1.37153	2.48687	0.0128872	0.0185936
ENSBTAG00000019051	5.09295	3.41199	1.40798	2.42332	0.0153794	0.0220281
ENSBTAG00000012068	5.06526	3.41216	1.37434	2.48277	0.0130366	0.0188008
ENSBTAG00000040167	5.06763	3.41262	1.3808	2.47148	0.0134556	0.0193791
ENSBTAG00000009460	5.05917	3.41295	1.36955	2.49201	0.0127021	0.0183348
ENSBTAG00000021933	5.08936	3.41427	1.38462	2.46586	0.0136683	0.0196697
ENSBTAG00000008866	10.2105	3.41502	1.24836	2.73559	0.00622679	0.00927109
ENSBTAG00000015656	5.0965	3.41805	1.38834	2.46196	0.0138179	0.0198602
ENSBTAG00000051030	5.10249	3.41854	1.3957	2.44933	0.0143121	0.0205523
ENSBTAG00000004227	17.7025	3.41959	1.07569	3.17897	0.00147798	0.00232203
ENSBTAG00000012433	17.6765	3.42009	1.08323	3.1573	0.00159236	0.00249324
ENSBTAG00000000472	5.14154	3.42044	1.43455	2.38434	0.01711	0.0243946
ENSBTAG00000047432	5.10915	3.42227	1.37758	2.48427	0.0129818	0.0187251
ENSBTAG00000055016	5.10646	3.42313	1.3899	2.46286	0.0137834	0.0198247
ENSBTAG00000011655	5.11023	3.42338	1.38046	2.47988	0.0131428	0.0189455
ENSBTAG00000011563	5.11293	3.42386	1.40638	2.43453	0.0149113	0.0213805
ENSBTAG00000009383	5.1084	3.42399	1.37801	2.48474	0.0129647	0.0187038
ENSBTAG00000007983	5.12344	3.42506	1.38779	2.46799	0.0135874	0.0195603
ENSBTAG00000036242	5.14106	3.42554	1.39272	2.4596	0.0139091	0.0199878
ENSBTAG00000023666	5.19046	3.42619	1.43929	2.38048	0.0172901	0.0246405
ENSBTAG00000052583	5.13257	3.42764	1.3842	2.47627	0.0132764	0.0191313
ENSBTAG00000008349	5.12755	3.42977	1.38073	2.48403	0.0129907	0.0187362
ENSBTAG00000018280	5.2991	3.42981	1.55577	2.20458	0.0274839	0.0384826
ENSBTAG00000000244	5.1262	3.43009	1.39112	2.4657	0.0136744	0.0196767
ENSBTAG00000019777	5.15906	3.4322	1.38954	2.47002	0.0135104	0.0194546
ENSBTAG00000007173	11.003	3.4323	1.33148	2.57781	0.009943	0.0145128
ENSBTAG00000049661	5.15032	3.43249	1.40551	2.44216	0.0145995	0.0209482
ENSBTAG00000005556	5.13966	3.43503	1.36629	2.51413	0.0119327	0.0172798
ENSBTAG00000010192	5.14014	3.43534	1.37761	2.4937	0.0126418	0.0182542
ENSBTAG00000001654	5.14133	3.43595	1.37446	2.49986	0.0124243	0.0179433
ENSBTAG00000007374	5.14192	3.43609	1.37806	2.49343	0.0126514	0.0182665
ENSBTAG00000003794	5.15898	3.437	1.3735	2.50236	0.0123369	0.0178252
ENSBTAG00000005810	5.1716	3.43802	1.37941	2.49239	0.0126888	0.0183171
ENSBTAG00000006158	5.16859	3.43924	1.37462	2.50196	0.0123509	0.0178422
ENSBTAG00000001204	5.17461	3.43965	1.38059	2.49144	0.0127226	0.0183628
ENSBTAG00000019495	5.16233	3.44145	1.37582	2.50139	0.0123708	0.0178693
ENSBTAG00000046561	19.5461	3.44198	1.1021	3.12311	0.0017895	0.00279327
ENSBTAG00000001007	10.3855	3.44211	1.25826	2.73561	0.00622651	0.00927109
ENSBTAG00000031849	5.21231	3.44229	1.42681	2.41257	0.0158404	0.0226523
ENSBTAG00000014228	5.17084	3.44345	1.37242	2.50903	0.0121063	0.0175217
ENSBTAG00000001889	5.20942	3.44491	1.39329	2.47249	0.0134175	0.0193311
ENSBTAG00000014567	10.9504	3.44611	1.30992	2.63078	0.00851896	0.0125134
ENSBTAG00000015200	10.9823	3.44684	1.24603	2.76627	0.00567017	0.00848061
ENSBTAG00000009783	5.21189	3.44701	1.3836	2.49134	0.0127262	0.0183663
ENSBTAG00000003906	27.4955	3.44713	0.886958	3.88647	0.000101714	0.000179024
ENSBTAG00000030518	5.21364	3.44915	1.37956	2.50017	0.0124133	0.0179291
ENSBTAG00000043970	5.20278	3.45031	1.36756	2.52296	0.0116372	0.0168684
ENSBTAG00000048271	10.8122	3.4507	1.2428	2.77654	0.00549404	0.00822707
ENSBTAG00000002422	5.19891	3.45146	1.37925	2.50241	0.0123351	0.0178252
ENSBTAG00000021742	5.20093	3.45158	1.36438	2.52977	0.0114136	0.0165611
ENSBTAG00000044155	5.22083	3.45186	1.38358	2.49488	0.0126	0.0181955
ENSBTAG00000009830	5.24436	3.45302	1.39193	2.48074	0.0131109	0.0189012
ENSBTAG00000034385	5.23877	3.45369	1.40471	2.45864	0.0139464	0.0200396
ENSBTAG00000012772	5.22129	3.45489	1.37514	2.51239	0.0119918	0.017359
ENSBTAG00000049541	5.28406	3.45496	1.43243	2.41195	0.0158673	0.0226868
ENSBTAG00000039190	5.22438	3.45648	1.37031	2.52242	0.0116552	0.016893
ENSBTAG00000005269	5.229	3.45762	1.38006	2.50541	0.0122311	0.0176943
ENSBTAG00000053516	5.23488	3.45814	1.39367	2.48131	0.01309	0.0188728
ENSBTAG00000053581	5.23582	3.4585	1.37194	2.52088	0.0117061	0.0169637
ENSBTAG00000051481	5.24229	3.46027	1.37678	2.51331	0.0119604	0.0173167
ENSBTAG00000021237	53.898	3.46077	0.702807	4.92421	8.47005e-07	1.89227e-06
ENSBTAG00000032347	10.9683	3.46078	1.27042	2.72413	0.00644711	0.00958324
ENSBTAG00000034220	5.28405	3.46276	1.43459	2.41376	0.0157891	0.0225829
ENSBTAG00000013773	10.5335	3.46326	1.24726	2.7767	0.00549139	0.00822386
ENSBTAG00000045517	5.2616	3.4653	1.36998	2.52945	0.011424	0.0165698
ENSBTAG00000013108	10.5727	3.46649	1.27497	2.71888	0.00655037	0.00972867
ENSBTAG00000021668	5.29818	3.46957	1.40597	2.46774	0.0135967	0.0195719
ENSBTAG00000051840	5.31457	3.47012	1.39934	2.47983	0.0131444	0.0189462
ENSBTAG00000006420	27.5873	3.47039	0.902555	3.84508	0.000120514	0.000210418
ENSBTAG00000009267	27.6112	3.47155	0.894918	3.87919	0.000104807	0.000184207
ENSBTAG00000021830	10.6244	3.47204	1.25773	2.76057	0.00577014	0.00862374
ENSBTAG00000004302	5.28747	3.47232	1.37015	2.53427	0.0112683	0.016363
ENSBTAG00000007619	5.2796	3.47284	1.36274	2.54842	0.0108211	0.0157335
ENSBTAG00000008828	5.30519	3.47317	1.40143	2.4783	0.0132009	0.0190259
ENSBTAG00000037964	5.294	3.47374	1.37245	2.53105	0.0113723	0.0165066
ENSBTAG00000051611	5.32064	3.4739	1.42509	2.43767	0.0147821	0.0212046
ENSBTAG00000032089	5.30192	3.47394	1.37269	2.53076	0.0113817	0.0165187
ENSBTAG00000004038	5.30901	3.47465	1.38447	2.50974	0.0120821	0.0174883
ENSBTAG00000003943	5.28677	3.47486	1.36262	2.55014	0.0107681	0.0156606
ENSBTAG00000002440	5.29034	3.47486	1.36805	2.54001	0.0110848	0.0161038
ENSBTAG00000008048	10.6609	3.47861	1.25741	2.7665	0.00566619	0.00847544
ENSBTAG00000001117	5.29875	3.47932	1.36175	2.55503	0.0106178	0.015449
ENSBTAG00000000603	5.36977	3.48201	1.41268	2.46482	0.013708	0.0197216
ENSBTAG00000024874	5.33189	3.48315	1.37639	2.53064	0.0113853	0.0165226
ENSBTAG00000002323	36.543	3.4843	0.786673	4.42916	9.46004e-06	1.85057e-05
ENSBTAG00000013640	5.34374	3.4859	1.39113	2.5058	0.0122174	0.0176762
ENSBTAG00000010978	11.0881	3.48743	1.23818	2.81657	0.004854	0.00730721
ENSBTAG00000001101	5.34237	3.48858	1.38459	2.51958	0.0117495	0.017022
ENSBTAG00000034848	5.33474	3.48897	1.36179	2.56205	0.0104057	0.0151498
ENSBTAG00000051419	5.34078	3.49066	1.35954	2.56754	0.0102423	0.0149221
ENSBTAG00000002447	5.37073	3.49667	1.36987	2.55256	0.0106934	0.0155534
ENSBTAG00000001729	18.6181	3.49677	1.07756	3.24509	0.00117415	0.00185913
ENSBTAG00000008756	5.40261	3.49753	1.39458	2.50795	0.0121433	0.0175737
ENSBTAG00000000951	5.40146	3.49853	1.39649	2.50524	0.0122369	0.0177011
ENSBTAG00000044010	5.4208	3.49873	1.40947	2.4823	0.0130537	0.0188238
ENSBTAG00000004110	5.38046	3.4993	1.36093	2.57126	0.0101328	0.0147752
ENSBTAG00000019901	5.39013	3.50072	1.36115	2.57188	0.0101147	0.0147502
ENSBTAG00000051780	5.38467	3.50132	1.35752	2.5792	0.00990297	0.0144583
ENSBTAG00000043981	19.3738	3.50212	1.06191	3.29795	0.000973944	0.001554
ENSBTAG00000016776	5.38631	3.50212	1.36748	2.56101	0.0104368	0.0151924
ENSBTAG00000053996	10.8484	3.50349	1.24318	2.81817	0.00482975	0.00727342
ENSBTAG00000003403	5.39061	3.50404	1.35889	2.57861	0.00991993	0.0144804
ENSBTAG00000052173	5.41639	3.50609	1.38458	2.53225	0.0113334	0.0164517
ENSBTAG00000027397	5.41032	3.50614	1.38109	2.53868	0.0111271	0.0161623
ENSBTAG00000054381	5.42263	3.50635	1.3674	2.56425	0.0103399	0.0150582
ENSBTAG00000014913	5.42426	3.50642	1.38815	2.52597	0.0115379	0.0167275
ENSBTAG00000006732	5.42972	3.5081	1.37418	2.55287	0.0106841	0.0155412
ENSBTAG00000016347	5.41956	3.50824	1.36369	2.5726	0.0100937	0.0147208
ENSBTAG00000017438	5.44304	3.50967	1.38216	2.53927	0.0111084	0.0161367
ENSBTAG00000047764	5.54124	3.5103	1.46539	2.39546	0.0165993	0.0236957
ENSBTAG00000039337	5.60774	3.51163	1.5406	2.27939	0.0226439	0.0319772
ENSBTAG00000020654	5.41937	3.51165	1.36247	2.57741	0.0099544	0.0145281
ENSBTAG00000022114	5.43329	3.51292	1.36679	2.5702	0.010164	0.0148179
ENSBTAG00000021338	5.4248	3.51311	1.3591	2.58488	0.00974138	0.0142365
ENSBTAG00000046008	5.48943	3.51495	1.39493	2.5198	0.0117421	0.0170128
ENSBTAG00000033345	5.43809	3.51552	1.35609	2.59239	0.00953104	0.0139442
ENSBTAG00000038978	5.45657	3.5158	1.38977	2.52976	0.0114139	0.0165611
ENSBTAG00000026194	5.50191	3.516	1.44719	2.42953	0.0151184	0.0216698
ENSBTAG00000049783	5.44835	3.51665	1.36177	2.58241	0.00981128	0.0143309
ENSBTAG00000053478	5.44223	3.51779	1.35765	2.59108	0.00956755	0.0139964
ENSBTAG00000012861	5.46643	3.51817	1.36573	2.57604	0.00999404	0.0145807
ENSBTAG00000012185	5.53846	3.51846	1.45443	2.41913	0.0155575	0.0222675
ENSBTAG00000020907	5.48816	3.51917	1.38109	2.5481	0.0108311	0.0157466
ENSBTAG00000002298	5.49359	3.51931	1.38384	2.54315	0.0109857	0.0159627
ENSBTAG00000016414	5.45424	3.51945	1.36613	2.57622	0.00998877	0.0145744
ENSBTAG00000015535	5.44999	3.51967	1.36184	2.58449	0.00975229	0.0142499
ENSBTAG00000015936	5.45899	3.52115	1.3634	2.58262	0.00980531	0.0143248
ENSBTAG00000046003	5.47121	3.5216	1.36199	2.58564	0.00971986	0.0142102
ENSBTAG00000012191	5.48039	3.52172	1.39804	2.51905	0.0117672	0.0170462
ENSBTAG00000053721	5.4887	3.52185	1.37655	2.55846	0.0105137	0.0153017
ENSBTAG00000001125	5.56222	3.52189	1.43918	2.44715	0.0143989	0.0206715
ENSBTAG00000000671	5.48351	3.52373	1.38366	2.54666	0.0108758	0.0158073
ENSBTAG00000002408	5.5501	3.52476	1.42321	2.47664	0.0132626	0.0191131
ENSBTAG00000049982	5.47102	3.52527	1.35955	2.59296	0.0095153	0.0139225
ENSBTAG00000021752	20.1441	3.52642	1.0966	3.21578	0.00130092	0.00205283
ENSBTAG00000001301	5.47881	3.52693	1.36268	2.58823	0.00964692	0.0141099
ENSBTAG00000015788	5.48067	3.52765	1.35744	2.59875	0.00935652	0.0136963
ENSBTAG00000008774	5.48435	3.52774	1.35431	2.60482	0.00919224	0.0134595
ENSBTAG00000043093	11.0713	3.52875	1.27628	2.76488	0.00569436	0.00851363
ENSBTAG00000006026	5.57116	3.52961	1.41575	2.4931	0.0126632	0.0182819
ENSBTAG00000017624	5.49028	3.53003	1.35725	2.60086	0.00929906	0.0136135
ENSBTAG00000008966	11.6636	3.53137	1.34015	2.63505	0.0084125	0.0123705
ENSBTAG00000016206	5.50409	3.53201	1.3658	2.58604	0.00970868	0.0141951
ENSBTAG00000021669	5.51193	3.53272	1.36928	2.57998	0.0098807	0.0144284
ENSBTAG00000047491	48.1335	3.53281	0.740852	4.76858	1.85527e-06	3.95725e-06
ENSBTAG00000005951	5.51536	3.53426	1.37611	2.5683	0.0102198	0.0148913
ENSBTAG00000049888	5.54405	3.53558	1.40709	2.51269	0.0119814	0.0173456
ENSBTAG00000054677	5.52222	3.53584	1.35552	2.60847	0.00909473	0.01333
ENSBTAG00000019692	5.53552	3.53591	1.36316	2.59391	0.00948913	0.013888
ENSBTAG00000014100	5.54081	3.53783	1.36722	2.5876	0.00966463	0.0141346
ENSBTAG00000026796	5.55829	3.53886	1.38591	2.55346	0.0106658	0.0155174
ENSBTAG00000049803	5.55356	3.53886	1.3715	2.58028	0.00987204	0.0144171
ENSBTAG00000001857	5.57162	3.5409	1.37544	2.57438	0.0100419	0.0146492
ENSBTAG00000010442	5.5396	3.54169	1.35251	2.61861	0.00882879	0.012952
ENSBTAG00000020100	5.54499	3.54183	1.35672	2.61058	0.00903884	0.0132505
ENSBTAG00000020658	5.58182	3.54492	1.37153	2.58465	0.00974768	0.0142444
ENSBTAG00000020221	5.58257	3.54803	1.39162	2.54957	0.0107856	0.0156846
ENSBTAG00000007534	5.57059	3.54917	1.37166	2.5875	0.00966755	0.0141376
ENSBTAG00000013036	5.59667	3.54935	1.38533	2.5621	0.0104043	0.0151491
ENSBTAG00000011278	5.62152	3.55045	1.38476	2.56394	0.0103491	0.0150701
ENSBTAG00000015044	5.60578	3.55055	1.37353	2.58499	0.00973809	0.014233
ENSBTAG00000050313	5.58552	3.55089	1.383	2.56752	0.0102428	0.0149221
ENSBTAG00000008826	5.5859	3.55178	1.35535	2.62057	0.00877823	0.0128825
ENSBTAG00000006404	5.59855	3.55217	1.36121	2.60957	0.00906557	0.0132885
ENSBTAG00000008877	5.61963	3.55361	1.41026	2.51983	0.0117412	0.0170128
ENSBTAG00000002767	5.64541	3.55366	1.43811	2.47106	0.0134713	0.0194001
ENSBTAG00000055212	5.60516	3.55477	1.36065	2.61256	0.00898675	0.0131765
ENSBTAG00000052072	5.59347	3.55652	1.35998	2.61513	0.00891933	0.0130813
ENSBTAG00000052586	5.60306	3.55866	1.3623	2.61224	0.00899504	0.0131875
ENSBTAG00000020185	5.65273	3.55968	1.38117	2.5773	0.00995763	0.0145302
ENSBTAG00000021703	5.62909	3.56203	1.35702	2.62489	0.00866778	0.0127262
ENSBTAG00000040063	5.63398	3.56204	1.36073	2.61773	0.00885158	0.0129842
ENSBTAG00000055000	5.62007	3.56232	1.34968	2.63939	0.00830558	0.012221
ENSBTAG00000011349	5.62055	3.56325	1.35721	2.62542	0.00865431	0.0127076
ENSBTAG00000051048	5.62423	3.56413	1.35095	2.63824	0.00833374	0.0122591
ENSBTAG00000053934	5.6665	3.56435	1.41391	2.52092	0.011705	0.0169637
ENSBTAG00000003835	5.67795	3.56528	1.38525	2.57374	0.0100605	0.014675
ENSBTAG00000037800	5.76932	3.56535	1.47856	2.41138	0.0158925	0.0227208
ENSBTAG00000002248	5.67343	3.56718	1.396	2.55529	0.0106099	0.0154389
ENSBTAG00000018318	5.6447	3.56765	1.351	2.64075	0.00827235	0.0121732
ENSBTAG00000020598	5.65767	3.56844	1.37609	2.59318	0.00950931	0.013915
ENSBTAG00000021708	5.67124	3.56956	1.36177	2.62126	0.00876062	0.0128578
ENSBTAG00000054887	5.6827	3.56968	1.3697	2.60617	0.00915616	0.0134091
ENSBTAG00000025213	5.66401	3.56987	1.35564	2.63334	0.00845498	0.0124261
ENSBTAG00000050763	5.64515	3.56996	1.35441	2.6358	0.00839391	0.0123445
ENSBTAG00000022155	11.9518	3.57074	1.25599	2.84297	0.00446948	0.00674909
ENSBTAG00000021658	5.65418	3.57105	1.35551	2.63448	0.00842666	0.012389
ENSBTAG00000034368	5.68259	3.57155	1.37629	2.59506	0.00945738	0.0138427
ENSBTAG00000019376	11.7206	3.57222	1.24482	2.86967	0.00410903	0.00622574
ENSBTAG00000019866	20.3293	3.57306	1.11202	3.21314	0.00131294	0.0020714
ENSBTAG00000027534	5.69471	3.57395	1.36607	2.61622	0.00889088	0.0130407
ENSBTAG00000014432	5.67563	3.57513	1.37232	2.60518	0.00918259	0.0134466
ENSBTAG00000006392	5.68463	3.57538	1.37853	2.59362	0.00949723	0.0138985
ENSBTAG00000002559	5.68859	3.57676	1.35371	2.64219	0.00823707	0.0121235
ENSBTAG00000008808	5.69887	3.57699	1.36128	2.62766	0.00859751	0.0126264
ENSBTAG00000012132	5.69575	3.57807	1.36439	2.62247	0.00872942	0.0128132
ENSBTAG00000009643	20.4084	3.57842	1.06013	3.37545	0.000736951	0.00119389
ENSBTAG00000009549	5.75668	3.5786	1.40162	2.55318	0.0106743	0.0155284
ENSBTAG00000008895	5.69702	3.57885	1.35499	2.64123	0.00826048	0.0121569
ENSBTAG00000033464	5.70666	3.57956	1.36009	2.63185	0.00849204	0.012475
ENSBTAG00000020676	5.78316	3.58058	1.42334	2.51562	0.0118823	0.0172083
ENSBTAG00000027386	5.72296	3.58171	1.39593	2.56582	0.0102932	0.0149942
ENSBTAG00000009187	5.78073	3.58309	1.44384	2.48165	0.0130777	0.0188567
ENSBTAG00000000873	11.4192	3.58321	1.23687	2.89699	0.00376758	0.00572286
ENSBTAG00000000376	5.73312	3.58488	1.36103	2.63394	0.00843995	0.0124064
ENSBTAG00000053201	5.71657	3.58514	1.36836	2.62003	0.0087921	0.0129005
ENSBTAG00000012005	5.73427	3.58523	1.36082	2.6346	0.00842355	0.0123856
ENSBTAG00000019095	5.73676	3.58571	1.39483	2.57071	0.0101491	0.0147976
ENSBTAG00000030820	5.72858	3.58772	1.36455	2.62923	0.00855791	0.0125694
ENSBTAG00000018313	21.4562	3.58776	1.04231	3.44213	0.000577153	0.000945623
ENSBTAG00000015037	5.75661	3.58838	1.40321	2.55727	0.0105496	0.0153525
ENSBTAG00000012977	5.74103	3.58854	1.38564	2.58981	0.0096028	0.0140467
ENSBTAG00000044172	5.73484	3.58885	1.35023	2.65797	0.00786138	0.0115832
ENSBTAG00000023938	5.7257	3.58973	1.34811	2.66278	0.00774976	0.0114229
ENSBTAG00000017808	5.77687	3.59114	1.39161	2.58057	0.00986374	0.0144062
ENSBTAG00000039341	5.76672	3.59203	1.36375	2.63394	0.00843997	0.0124064
ENSBTAG00000011927	5.81254	3.59321	1.39622	2.57353	0.0100666	0.0146827
ENSBTAG00000050602	5.74912	3.594	1.35575	2.65092	0.00802717	0.0118178
ENSBTAG00000000795	5.90881	3.59517	1.47984	2.42943	0.0151225	0.0216736
ENSBTAG00000014092	5.78055	3.59653	1.35869	2.64707	0.00811935	0.0119513
ENSBTAG00000037566	5.77808	3.59676	1.36572	2.63359	0.00844865	0.012418
ENSBTAG00000019039	5.76906	3.59703	1.35026	2.66395	0.00772283	0.0113864
ENSBTAG00000012882	19.9786	3.59751	1.06602	3.37471	0.000738927	0.00119661
ENSBTAG00000009378	5.76419	3.59782	1.34986	2.66532	0.0076914	0.0113442
ENSBTAG00000007564	5.79011	3.60084	1.35288	2.66161	0.00777672	0.0114616
ENSBTAG00000051801	5.81303	3.60207	1.36545	2.63801	0.00833932	0.0122662
ENSBTAG00000004475	5.77907	3.60345	1.34882	2.67155	0.00755027	0.0111411
ENSBTAG00000049377	5.79395	3.60446	1.36622	2.63827	0.00833291	0.012259
ENSBTAG00000004806	40.5822	3.6049	0.770834	4.67662	2.91645e-06	6.06721e-06
ENSBTAG00000007708	5.80808	3.60749	1.3491	2.674	0.0074952	0.0110628
ENSBTAG00000004574	5.85597	3.60857	1.39584	2.58524	0.00973126	0.0142243
ENSBTAG00000013105	5.83389	3.60962	1.37098	2.63288	0.00846641	0.0124407
ENSBTAG00000054222	5.89304	3.61116	1.40015	2.57912	0.00990535	0.0144605
ENSBTAG00000003361	5.82124	3.61243	1.34386	2.6881	0.00718599	0.0106249
ENSBTAG00000008169	5.82728	3.61246	1.34851	2.67886	0.00738726	0.0109075
ENSBTAG00000003741	31.736	3.61319	0.891824	4.05146	5.08985e-05	9.21428e-05
ENSBTAG00000054917	5.85925	3.61464	1.36046	2.65692	0.00788573	0.0116159
ENSBTAG00000020931	5.83685	3.61606	1.34606	2.68641	0.0072224	0.0106748
ENSBTAG00000021808	5.83663	3.61646	1.358	2.66307	0.00774306	0.0114141
ENSBTAG00000002756	5.86887	3.61659	1.36163	2.65608	0.00790552	0.011643
ENSBTAG00000026768	5.85288	3.61744	1.36365	2.65277	0.00798353	0.0117568
ENSBTAG00000015539	5.88504	3.61775	1.37255	2.63579	0.00839404	0.0123445
ENSBTAG00000026350	5.87123	3.6189	1.35827	2.66434	0.00771398	0.0113764
ENSBTAG00000005696	5.84823	3.61945	1.34423	2.69259	0.00708997	0.0104887
ENSBTAG00000046101	5.89099	3.62371	1.36351	2.65764	0.00786905	0.0115924
ENSBTAG00000034347	5.99403	3.62558	1.43429	2.52779	0.0114782	0.0166454
ENSBTAG00000008185	5.88127	3.62564	1.35253	2.68064	0.00734819	0.0108548
ENSBTAG00000048738	5.88799	3.62565	1.34757	2.6905	0.00713456	0.0105508
ENSBTAG00000004742	22.1715	3.62654	1.06885	3.39294	0.000691458	0.0011221
ENSBTAG00000015513	5.87821	3.62664	1.34458	2.69723	0.00699185	0.0103568
ENSBTAG00000014326	5.89035	3.6276	1.34614	2.69482	0.0070426	0.0104243
ENSBTAG00000002391	5.89752	3.63024	1.34235	2.70439	0.00684292	0.0101455
ENSBTAG00000006078	5.90177	3.63027	1.34552	2.69804	0.0069749	0.0103336
ENSBTAG00000014508	5.92153	3.63098	1.36092	2.66804	0.00762952	0.0112549
ENSBTAG00000003762	5.92151	3.63105	1.36228	2.66543	0.0076891	0.0113418
ENSBTAG00000013341	5.90214	3.63182	1.3562	2.67794	0.00740768	0.0109367
ENSBTAG00000046120	5.92341	3.63255	1.35818	2.67457	0.00748242	0.011045
ENSBTAG00000000629	5.91434	3.63269	1.34722	2.69643	0.0070087	0.0103779
ENSBTAG00000024044	5.90703	3.63403	1.34268	2.70655	0.00679857	0.0100816
ENSBTAG00000004092	5.93969	3.63546	1.35379	2.68539	0.00724444	0.0107064
ENSBTAG00000020685	5.92392	3.63551	1.34619	2.70059	0.00692157	0.0102583
ENSBTAG00000005475	5.933	3.63554	1.35629	2.6805	0.00735115	0.0108562
ENSBTAG00000007838	5.95075	3.63623	1.38762	2.62047	0.0087808	0.0128851
ENSBTAG00000019743	5.92879	3.63646	1.34725	2.69916	0.00695139	0.0102997
ENSBTAG00000032905	5.9684	3.63774	1.38694	2.62285	0.00871986	0.0128003
ENSBTAG00000012740	12.4531	3.63953	1.23984	2.93549	0.00333018	0.00507898
ENSBTAG00000002348	5.95193	3.64282	1.36134	2.6759	0.00745293	0.0110025
ENSBTAG00000015719	5.94597	3.6432	1.35082	2.69703	0.00699617	0.0103622
ENSBTAG00000003779	5.95701	3.64349	1.3428	2.71336	0.00666049	0.00988679
ENSBTAG00000049823	5.94788	3.6438	1.34308	2.71301	0.00666742	0.00989525
ENSBTAG00000005356	5.98081	3.64513	1.36991	2.66085	0.00779435	0.0114866
ENSBTAG00000006474	5.97686	3.64583	1.35359	2.69345	0.00707161	0.0104644
ENSBTAG00000014459	5.972	3.64717	1.34237	2.71696	0.00658839	0.00978425
ENSBTAG00000002714	5.99666	3.64767	1.36931	2.66388	0.00772454	0.0113878
ENSBTAG00000038322	5.96281	3.64804	1.34373	2.71487	0.00663024	0.00984369
ENSBTAG00000036401	6.01243	3.64871	1.36546	2.67214	0.00753684	0.0111223
ENSBTAG00000010210	5.97004	3.64873	1.3448	2.71322	0.00666334	0.0098901
ENSBTAG00000016229	12.0268	3.64936	1.27614	2.85969	0.0042405	0.0064159
ENSBTAG00000012184	5.98162	3.6494	1.34203	2.7193	0.00654194	0.00971705
ENSBTAG00000014615	5.97058	3.64952	1.34837	2.70661	0.00679744	0.0100808
ENSBTAG00000050597	5.98038	3.6504	1.34179	2.72056	0.0065172	0.0096812
ENSBTAG00000004318	5.98035	3.65104	1.34082	2.72299	0.00646934	0.00961363
ENSBTAG00000019754	6.07339	3.65166	1.44979	2.51875	0.0117771	0.017059
ENSBTAG00000045509	5.98395	3.6522	1.33869	2.7282	0.00636813	0.00947106
ENSBTAG00000015973	5.98626	3.65289	1.34605	2.71379	0.00665177	0.00987474
ENSBTAG00000038020	5.9839	3.65293	1.33916	2.72778	0.00637617	0.00948214
ENSBTAG00000007096	6.01165	3.65322	1.35323	2.69963	0.00694156	0.010287
ENSBTAG00000003749	6.00982	3.65397	1.35764	2.69142	0.00711489	0.0105236
ENSBTAG00000053398	6.00968	3.65605	1.35681	2.69459	0.00704754	0.0104297
ENSBTAG00000045575	6.02615	3.65668	1.35085	2.70695	0.00679046	0.0100714
ENSBTAG00000012252	6.02271	3.65733	1.37282	2.6641	0.00771943	0.0113824
ENSBTAG00000000559	6.02886	3.65893	1.35858	2.69321	0.00707678	0.0104711
ENSBTAG00000008040	31.6087	3.66113	0.909153	4.02696	5.6502e-05	0.000101888
ENSBTAG00000054731	6.05011	3.66126	1.36286	2.68646	0.00722144	0.0106744
ENSBTAG00000016362	6.02827	3.66312	1.34509	2.72333	0.0064627	0.00960552
ENSBTAG00000001543	6.03743	3.66414	1.33756	2.73941	0.0061549	0.00916912
ENSBTAG00000008429	6.10025	3.66845	1.39678	2.62636	0.00863043	0.0126736
ENSBTAG00000046295	6.12397	3.67272	1.37635	2.66845	0.00762027	0.0112423
ENSBTAG00000016284	6.08132	3.6728	1.33937	2.74218	0.00610336	0.00909485
ENSBTAG00000049220	6.08492	3.67321	1.34054	2.7401	0.00614201	0.00915076
ENSBTAG00000052884	6.10514	3.67372	1.36731	2.68681	0.00721373	0.010664
ENSBTAG00000030347	6.08003	3.67446	1.33973	2.74268	0.006094	0.00908174
ENSBTAG00000008022	6.09018	3.67447	1.3551	2.71158	0.00669635	0.00993546
ENSBTAG00000011758	6.07815	3.67462	1.34268	2.73678	0.00620429	0.00923928
ENSBTAG00000014541	6.10603	3.67474	1.34894	2.72416	0.00644656	0.00958324
ENSBTAG00000020566	6.1168	3.67723	1.3561	2.71162	0.00669557	0.0099352
ENSBTAG00000007700	75.1919	3.67759	0.611562	6.01343	1.81637e-09	6.50003e-09
ENSBTAG00000007245	6.09074	3.67771	1.33949	2.7456	0.00603998	0.00900206
ENSBTAG00000008100	6.15457	3.67989	1.377	2.67239	0.00753133	0.0111152
ENSBTAG00000014246	6.10033	3.68001	1.3403	2.74566	0.00603887	0.00900125
ENSBTAG00000013044	6.11304	3.68039	1.34929	2.72765	0.00637867	0.00948499
ENSBTAG00000052361	6.13063	3.68039	1.3487	2.72884	0.00635574	0.0094535
ENSBTAG00000002773	6.15475	3.68042	1.37112	2.68424	0.00726941	0.0107413
ENSBTAG00000025062	6.11731	3.68111	1.34002	2.74706	0.0060132	0.00896546
ENSBTAG00000054978	6.12072	3.68148	1.35946	2.70803	0.0067683	0.0100413
ENSBTAG00000050301	6.11368	3.6816	1.33675	2.75413	0.00588483	0.00878703
ENSBTAG00000013100	6.14906	3.68263	1.36661	2.69471	0.00704494	0.0104268
ENSBTAG00000003128	6.13361	3.6827	1.34717	2.73365	0.00626364	0.00932338
ENSBTAG00000052869	6.11602	3.68395	1.33524	2.75901	0.0057976	0.00866318
ENSBTAG00000025226	6.17211	3.68471	1.36685	2.69576	0.00702292	0.0103971
ENSBTAG00000017871	12.2389	3.68523	1.22923	2.99799	0.00271762	0.00417627
ENSBTAG00000018845	6.12195	3.68542	1.34014	2.75002	0.00595925	0.00889148
ENSBTAG00000005439	6.15305	3.68825	1.3656	2.70082	0.00691688	0.0102523
ENSBTAG00000004488	6.25825	3.68946	1.41738	2.60301	0.00924092	0.0135296
ENSBTAG00000001640	6.16284	3.69026	1.35072	2.73207	0.00629382	0.00936485
ENSBTAG00000030749	6.15572	3.6911	1.33647	2.76182	0.00574808	0.00859157
ENSBTAG00000017482	6.17242	3.6927	1.35079	2.73374	0.00626198	0.00932177
ENSBTAG00000007646	6.1822	3.69271	1.35731	2.72061	0.00651617	0.00968055
ENSBTAG00000001116	6.15612	3.69309	1.34312	2.74964	0.00596617	0.00889697
ENSBTAG00000004943	6.16463	3.69316	1.34708	2.74161	0.00611397	0.00910982
ENSBTAG00000023814	6.1786	3.69442	1.33964	2.75776	0.0058198	0.00869395
ENSBTAG00000034246	6.19756	3.69643	1.37027	2.69759	0.00698437	0.0103466
ENSBTAG00000010363	6.17366	3.6972	1.33554	2.76832	0.00563467	0.00842907
ENSBTAG00000009266	6.18153	3.69763	1.33777	2.76403	0.00570929	0.00853516
ENSBTAG00000027716	6.19966	3.69797	1.34211	2.75533	0.00586322	0.00875557
ENSBTAG00000008222	6.18499	3.70014	1.33821	2.765	0.00569225	0.00851126
ENSBTAG00000002478	6.19453	3.70158	1.34535	2.75138	0.0059344	0.00885941
ENSBTAG00000031214	6.21088	3.70176	1.35445	2.73304	0.00627529	0.009339
ENSBTAG00000003514	6.22813	3.70208	1.37741	2.68772	0.00719423	0.0106361
ENSBTAG00000035530	6.23807	3.70234	1.36925	2.70392	0.00685261	0.0101589
ENSBTAG00000054309	6.20672	3.70265	1.3433	2.75638	0.00584446	0.00872836
ENSBTAG00000026234	6.29272	3.70329	1.41674	2.61395	0.00895009	0.0131252
ENSBTAG00000052040	6.21161	3.70366	1.33464	2.77503	0.00551963	0.00826462
ENSBTAG00000008951	6.37229	3.70454	1.46769	2.52405	0.0116011	0.0168175
ENSBTAG00000018050	6.21519	3.70486	1.33398	2.7773	0.00548119	0.00821086
ENSBTAG00000016267	6.22265	3.70489	1.36068	2.72282	0.0064727	0.00961773
ENSBTAG00000052002	6.21398	3.70492	1.33593	2.77329	0.00554927	0.00830669
ENSBTAG00000012192	6.23992	3.70634	1.34324	2.75925	0.00579342	0.00865773
ENSBTAG00000044160	6.22168	3.70796	1.33708	2.77318	0.00555117	0.00830877
ENSBTAG00000008299	6.24231	3.708	1.34092	2.76526	0.0056878	0.0085054
ENSBTAG00000020346	6.22286	3.7084	1.33477	2.7783	0.00546437	0.00818947
ENSBTAG00000017405	6.22534	3.70869	1.33344	2.78128	0.00541444	0.00811615
ENSBTAG00000014221	6.24921	3.70891	1.36567	2.71581	0.00661148	0.00981674
ENSBTAG00000003958	6.23439	3.70968	1.33268	2.78363	0.00537546	0.00805996
ENSBTAG00000025257	6.25096	3.71042	1.35753	2.73322	0.00627188	0.00933478
ENSBTAG00000054229	6.23243	3.71056	1.33758	2.77409	0.00553567	0.00828711
ENSBTAG00000052255	6.27782	3.71073	1.3557	2.73713	0.00619784	0.00923053
ENSBTAG00000044065	12.5053	3.7122	1.23874	2.99676	0.00272865	0.00419162
ENSBTAG00000021515	6.26388	3.71413	1.34042	2.77088	0.00559051	0.00836611
ENSBTAG00000052916	6.2721	3.7168	1.34373	2.76603	0.00567438	0.00848611
ENSBTAG00000014861	34.1944	3.71714	0.977662	3.80207	0.000143491	0.000248257
ENSBTAG00000017103	6.26973	3.71817	1.33888	2.77707	0.00548508	0.00821518
ENSBTAG00000018518	6.27322	3.71969	1.34146	2.77286	0.00555664	0.00831619
ENSBTAG00000017901	6.35174	3.72029	1.38032	2.69523	0.00703396	0.0104125
ENSBTAG00000010091	6.32107	3.72122	1.35522	2.74585	0.00603542	0.00899774
ENSBTAG00000054695	6.28784	3.72131	1.33264	2.79244	0.00523128	0.00785104
ENSBTAG00000008397	6.28843	3.7224	1.33154	2.79556	0.00518102	0.00777707
ENSBTAG00000020584	6.30898	3.72252	1.34005	2.77791	0.00547105	0.00819796
ENSBTAG00000005186	13.1299	3.72307	1.22554	3.03791	0.00238226	0.00367733
ENSBTAG00000004705	6.38851	3.72313	1.39743	2.66426	0.00771573	0.011378
ENSBTAG00000011524	32.6161	3.72351	0.881253	4.22525	2.38676e-05	4.46066e-05
ENSBTAG00000019123	6.3339	3.72359	1.38123	2.69585	0.00702093	0.0103951
ENSBTAG00000014046	6.29842	3.72368	1.35017	2.75793	0.00581694	0.00869047
ENSBTAG00000020262	76.4269	3.72374	0.600238	6.20376	5.51295e-10	2.20955e-09
ENSBTAG00000007470	6.38489	3.72452	1.38948	2.68051	0.00735106	0.0108562
ENSBTAG00000003033	6.39229	3.72652	1.4152	2.6332	0.00845836	0.01243
ENSBTAG00000053682	6.33901	3.72661	1.35582	2.74861	0.00598486	0.00892403
ENSBTAG00000019639	6.33951	3.72668	1.36284	2.7345	0.00624745	0.009301
ENSBTAG00000008188	6.34263	3.72726	1.35437	2.75203	0.00592269	0.00884274
ENSBTAG00000009159	6.34561	3.72768	1.38435	2.69272	0.00708707	0.0104853
ENSBTAG00000006155	6.35402	3.72814	1.35552	2.75035	0.00595319	0.00888664
ENSBTAG00000007616	6.31725	3.72888	1.33164	2.80021	0.00510697	0.0076716
ENSBTAG00000019929	12.9951	3.7297	1.22573	3.04285	0.00234352	0.00362134
ENSBTAG00000045565	6.33854	3.72987	1.36536	2.73178	0.00629932	0.00937217
ENSBTAG00000000283	6.33524	3.73022	1.34668	2.76993	0.00560686	0.0083898
ENSBTAG00000007834	6.33334	3.73057	1.34305	2.77769	0.00547471	0.00820267
ENSBTAG00000013166	6.32251	3.73133	1.33353	2.79809	0.00514057	0.00771849
ENSBTAG00000040380	6.33412	3.73143	1.33155	2.80233	0.00507349	0.00762415
ENSBTAG00000047919	6.3913	3.73153	1.38245	2.69921	0.00695042	0.0102992
ENSBTAG00000017704	12.6577	3.73272	1.22643	3.04357	0.00233786	0.00361293
ENSBTAG00000008467	6.33404	3.7332	1.32899	2.80905	0.00496874	0.00747368
ENSBTAG00000019456	6.34123	3.73335	1.33378	2.79908	0.00512485	0.00769713
ENSBTAG00000020142	6.34658	3.73418	1.34449	2.77739	0.00547967	0.00820935
ENSBTAG00000006388	6.34846	3.73422	1.34117	2.78429	0.00536449	0.008045
ENSBTAG00000007791	13.0492	3.7348	1.22976	3.03701	0.00238941	0.00368802
ENSBTAG00000033702	6.34722	3.73595	1.33025	2.80846	0.00497791	0.00748608
ENSBTAG00000050993	6.38284	3.73754	1.34936	2.76987	0.00560788	0.00839055
ENSBTAG00000021899	6.36476	3.73767	1.33224	2.80554	0.0050232	0.00755138
ENSBTAG00000019090	6.46725	3.73879	1.44603	2.58556	0.00972216	0.0142123
ENSBTAG00000030616	12.7474	3.74019	1.23437	3.03005	0.00244513	0.00377114
ENSBTAG00000018041	22.9819	3.7404	1.0461	3.57555	0.00034949	0.000585186
ENSBTAG00000045806	6.38088	3.74221	1.33729	2.79835	0.00513641	0.00771296
ENSBTAG00000050476	6.42458	3.74369	1.37023	2.73217	0.00629183	0.00936276
ENSBTAG00000027642	6.4213	3.74378	1.35726	2.75834	0.00580956	0.00868025
ENSBTAG00000005311	6.38808	3.74534	1.32945	2.81721	0.00484428	0.00729327
ENSBTAG00000007300	32.3045	3.7457	0.897611	4.17297	3.00653e-05	5.55983e-05
ENSBTAG00000018600	13.1677	3.74696	1.24321	3.01395	0.00257871	0.00396808
ENSBTAG00000015856	6.41918	3.74698	1.35289	2.76961	0.00561241	0.00839654
ENSBTAG00000006262	6.39345	3.74709	1.32771	2.82223	0.00476916	0.00718351
ENSBTAG00000012036	6.39345	3.74709	1.32771	2.82223	0.00476916	0.00718351
ENSBTAG00000018138	6.40672	3.74898	1.32753	2.82402	0.00474252	0.00714805
ENSBTAG00000019342	6.40849	3.74948	1.32841	2.82254	0.00476456	0.00717792
ENSBTAG00000017564	6.42423	3.75038	1.33256	2.81442	0.00488661	0.00735356
ENSBTAG00000014602	6.49533	3.75168	1.38132	2.71601	0.00660738	0.00981155
ENSBTAG00000000336	6.42418	3.75207	1.32849	2.82431	0.00473829	0.00714233
ENSBTAG00000000317	6.41681	3.75235	1.33165	2.81782	0.00483507	0.00728007
ENSBTAG00000015930	6.46038	3.75285	1.3476	2.78484	0.00535539	0.00803209
ENSBTAG00000052748	6.46038	3.75285	1.3476	2.78484	0.00535539	0.00803209
ENSBTAG00000020017	6.43132	3.75388	1.32942	2.82369	0.00474744	0.00715346
ENSBTAG00000015094	12.9508	3.7539	1.31385	2.85718	0.00427428	0.0064646
ENSBTAG00000038084	6.44811	3.75528	1.33892	2.80472	0.00503602	0.00756995
ENSBTAG00000007823	6.4567	3.75578	1.33638	2.81042	0.00494765	0.00744265
ENSBTAG00000038490	6.49691	3.75623	1.37883	2.72422	0.00644538	0.00958243
ENSBTAG00000001096	6.44335	3.75727	1.32663	2.83219	0.00462308	0.00697518
ENSBTAG00000037781	6.45482	3.75825	1.32901	2.82787	0.0046859	0.00706732
ENSBTAG00000011337	6.45331	3.75849	1.34624	2.79184	0.00524092	0.00786478
ENSBTAG00000023472	6.47086	3.75853	1.34905	2.78607	0.00533521	0.0080033
ENSBTAG00000015666	6.49216	3.75963	1.35492	2.7748	0.00552354	0.00826971
ENSBTAG00000007112	6.48676	3.76034	1.34074	2.80468	0.00503658	0.00757009
ENSBTAG00000019282	6.52834	3.76057	1.36956	2.74582	0.00603596	0.00899774
ENSBTAG00000033015	6.4546	3.76077	1.33113	2.82525	0.00472431	0.00712258
ENSBTAG00000039242	6.4668	3.76105	1.33195	2.82373	0.0047469	0.00715331
ENSBTAG00000003372	6.47462	3.762	1.33507	2.81784	0.00483486	0.00728007
ENSBTAG00000032183	6.49852	3.76224	1.36436	2.7575	0.00582443	0.00870006
ENSBTAG00000050273	6.47585	3.76248	1.32932	2.83038	0.00464923	0.00701332
ENSBTAG00000018247	6.47322	3.76276	1.3375	2.81329	0.00490381	0.00737876
ENSBTAG00000008525	22.3598	3.76327	1.06147	3.54534	0.000392112	0.000653223
ENSBTAG00000050811	6.5022	3.76416	1.3554	2.77717	0.00548353	0.00821361
ENSBTAG00000017860	6.4957	3.76432	1.3404	2.80835	0.00497965	0.007488
ENSBTAG00000038926	6.47617	3.76473	1.33845	2.81276	0.0049118	0.0073901
ENSBTAG00000047904	6.6178	3.76694	1.43115	2.63211	0.00848552	0.0124676
ENSBTAG00000005071	6.48522	3.76748	1.33081	2.83097	0.00464076	0.0070012
ENSBTAG00000014299	6.50459	3.77097	1.32485	2.84633	0.00442261	0.00668145
ENSBTAG00000008257	6.52992	3.77297	1.33426	2.82776	0.00468755	0.00706914
ENSBTAG00000008654	6.52143	3.77352	1.32607	2.84563	0.00443232	0.00669548
ENSBTAG00000036099	6.52495	3.77423	1.33047	2.83677	0.00455727	0.0068778
ENSBTAG00000010503	13.0185	3.7744	1.22744	3.07503	0.00210484	0.00326657
ENSBTAG00000037775	6.55281	3.7754	1.34051	2.81639	0.00485665	0.00731052
ENSBTAG00000004079	322.86	3.77547	0.358473	10.5321	6.1451e-26	4.05527e-24
ENSBTAG00000049932	6.75582	3.77649	1.52716	2.47288	0.0134028	0.0193118
ENSBTAG00000017528	6.54609	3.77726	1.32934	2.84147	0.00449067	0.00678046
ENSBTAG00000019498	13.4162	3.77727	1.22215	3.09067	0.00199707	0.00310378
ENSBTAG00000014593	6.54491	3.77765	1.32812	2.84436	0.00445011	0.00672173
ENSBTAG00000002614	6.5513	3.7799	1.33947	2.82194	0.00477339	0.00718922
ENSBTAG00000003650	6.55422	3.78216	1.33417	2.83484	0.00458488	0.00691818
ENSBTAG00000010286	23.3617	3.78247	1.05527	3.58435	0.000337918	0.000566808
ENSBTAG00000012464	6.56639	3.78419	1.32949	2.84636	0.00442225	0.00668145
ENSBTAG00000052803	6.56763	3.78487	1.32307	2.86067	0.00422742	0.00639792
ENSBTAG00000007860	6.56943	3.78512	1.32331	2.86034	0.00423193	0.00640354
ENSBTAG00000015024	6.57179	3.78625	1.32481	2.85796	0.00426379	0.00644994
ENSBTAG00000005019	6.60354	3.78701	1.35648	2.79179	0.00524167	0.00786519
ENSBTAG00000004735	6.58259	3.78784	1.32582	2.85698	0.00427688	0.00646793
ENSBTAG00000009797	6.59333	3.78946	1.33634	2.83571	0.00457241	0.00690001
ENSBTAG00000048682	6.60719	3.79187	1.33064	2.84966	0.00437664	0.00661508
ENSBTAG00000005803	6.61155	3.79248	1.3246	2.86311	0.00419499	0.00635002
ENSBTAG00000021875	6.60837	3.79393	1.3285	2.85581	0.00429277	0.00649134
ENSBTAG00000054696	6.61377	3.7957	1.32504	2.8646	0.00417532	0.00632261
ENSBTAG00000003300	24.532	3.79584	1.03679	3.66113	0.000251102	0.000425871
ENSBTAG00000007813	6.64512	3.79659	1.33739	2.83881	0.00452821	0.00683586
ENSBTAG00000046701	6.76689	3.79903	1.45359	2.61355	0.00896078	0.0131397
ENSBTAG00000004440	6.65001	3.8	1.32565	2.86652	0.00415011	0.00628562
ENSBTAG00000004283	6.64267	3.8012	1.32324	2.87266	0.00407038	0.00616833
ENSBTAG00000026909	6.64254	3.80161	1.32899	2.86052	0.0042295	0.00640047
ENSBTAG00000000179	6.66666	3.80174	1.3467	2.823	0.00475772	0.00716828
ENSBTAG00000024787	23.9501	3.80214	1.04454	3.64003	0.000272607	0.000460892
ENSBTAG00000048707	6.75	3.80314	1.41477	2.68816	0.00718464	0.0106239
ENSBTAG00000001475	13.2846	3.80432	1.2249	3.10581	0.00189756	0.0029568
ENSBTAG00000019370	6.67343	3.80454	1.32875	2.86325	0.00419316	0.00634785
ENSBTAG00000016879	6.66002	3.80512	1.32627	2.86904	0.00411725	0.0062376
ENSBTAG00000051079	6.69151	3.80549	1.33336	2.85406	0.0043165	0.00652601
ENSBTAG00000023487	6.68428	3.80566	1.32874	2.8641	0.0041819	0.00633198
ENSBTAG00000010345	6.69217	3.80755	1.3557	2.80856	0.00497639	0.00748449
ENSBTAG00000017437	6.70717	3.8077	1.33647	2.84907	0.00438473	0.00662669
ENSBTAG00000034712	6.68592	3.80946	1.32301	2.87938	0.00398455	0.00604392
ENSBTAG00000015720	78.552	3.80992	0.608672	6.2594	3.86464e-10	1.6042e-09
ENSBTAG00000004982	6.73967	3.81083	1.34821	2.82658	0.00470477	0.00709445
ENSBTAG00000025250	6.69948	3.812	1.33866	2.84761	0.00440482	0.00665643
ENSBTAG00000008195	6.75471	3.81213	1.3538	2.81587	0.00486449	0.00732164
ENSBTAG00000003826	6.72747	3.81302	1.33557	2.85498	0.00430394	0.00650764
ENSBTAG00000017027	6.70698	3.8133	1.3227	2.88298	0.00393936	0.00597813
ENSBTAG00000016163	6.7196	3.81565	1.32713	2.87512	0.00403872	0.00612264
ENSBTAG00000051348	6.74538	3.81642	1.35059	2.82574	0.0047172	0.00711253
ENSBTAG00000020345	6.78474	3.8165	1.35978	2.8067	0.00500523	0.00752507
ENSBTAG00000020934	6.74915	3.81867	1.3291	2.87314	0.00406417	0.0061595
ENSBTAG00000011374	6.77055	3.81914	1.36354	2.80091	0.00509587	0.00765636
ENSBTAG00000009112	6.77143	3.8195	1.37365	2.78055	0.00542674	0.00813382
ENSBTAG00000012446	6.73212	3.82047	1.32032	2.89359	0.00380859	0.00578354
ENSBTAG00000016548	6.7586	3.82064	1.34379	2.84319	0.00446645	0.00674515
ENSBTAG00000004641	6.75486	3.82485	1.32487	2.88696	0.0038898	0.00590463
ENSBTAG00000038610	6.7717	3.82569	1.33876	2.85764	0.00426803	0.00645574
ENSBTAG00000047635	6.78514	3.82618	1.32963	2.87762	0.0040069	0.00607612
ENSBTAG00000025931	25	3.82821	1.0326	3.70736	0.000209434	0.000357413
ENSBTAG00000019672	6.78086	3.82822	1.32638	2.88622	0.00389894	0.00591795
ENSBTAG00000006539	6.77103	3.82828	1.32969	2.87908	0.00398833	0.00604909
ENSBTAG00000016799	6.7728	3.82864	1.33081	2.87693	0.00401568	0.00608829
ENSBTAG00000005607	6.7972	3.82871	1.32839	2.88221	0.00394897	0.00599164
ENSBTAG00000050757	6.80432	3.83139	1.32648	2.88839	0.00387221	0.00587849
ENSBTAG00000019841	6.80918	3.83237	1.32676	2.88851	0.00387067	0.0058767
ENSBTAG00000008434	6.80313	3.83258	1.32174	2.89965	0.00373577	0.00567615
ENSBTAG00000048699	6.8568	3.8332	1.35466	2.82964	0.00466009	0.00702904
ENSBTAG00000007596	6.87593	3.83342	1.36953	2.79908	0.00512491	0.00769713
ENSBTAG00000004777	6.83389	3.83372	1.33702	2.86736	0.00413916	0.00627021
ENSBTAG00000003089	6.80966	3.83464	1.32618	2.89149	0.00383417	0.00582183
ENSBTAG00000052124	6.81627	3.8369	1.3185	2.91005	0.00361368	0.00549581
ENSBTAG00000013407	6.83568	3.83773	1.35234	2.83785	0.00454179	0.00685573
ENSBTAG00000002796	14.134	3.83774	1.22434	3.13454	0.00172124	0.00268905
ENSBTAG00000017571	6.87834	3.83817	1.35159	2.83975	0.00451493	0.00681646
ENSBTAG00000048741	6.8226	3.83819	1.33536	2.87427	0.00404969	0.00613812
ENSBTAG00000014855	6.82687	3.83852	1.33533	2.87459	0.00404548	0.00613232
ENSBTAG00000009886	6.8262	3.83931	1.33335	2.87945	0.00398369	0.00604319
ENSBTAG00000016691	6.85363	3.84006	1.33323	2.88026	0.00397343	0.00602819
ENSBTAG00000051886	6.82451	3.84008	1.32385	2.90069	0.00372343	0.00565793
ENSBTAG00000014239	6.84879	3.84107	1.32282	2.9037	0.00368781	0.00560539
ENSBTAG00000052882	6.84334	3.84173	1.31918	2.91221	0.00358887	0.00546013
ENSBTAG00000013078	13.7102	3.84218	1.25688	3.05692	0.00223625	0.00346253
ENSBTAG00000020532	6.86083	3.84293	1.32597	2.89819	0.00375323	0.00570161
ENSBTAG00000039738	6.96036	3.84316	1.42778	2.6917	0.00710894	0.0105158
ENSBTAG00000006666	35.3718	3.84346	0.87657	4.38466	1.16166e-05	2.24985e-05
ENSBTAG00000008981	6.85577	3.84432	1.3321	2.88591	0.00390282	0.00592329
ENSBTAG00000004769	6.87517	3.84502	1.33649	2.87695	0.00401539	0.00608829
ENSBTAG00000045593	6.87643	3.84593	1.32816	2.89569	0.00378331	0.00574568
ENSBTAG00000000092	57.7501	3.84603	0.710057	5.41651	6.07724e-08	1.623e-07
ENSBTAG00000050088	6.88623	3.84611	1.35121	2.84643	0.00442126	0.00668065
ENSBTAG00000021568	6.96743	3.84659	1.40446	2.73884	0.00616571	0.00918437
ENSBTAG00000006719	6.89088	3.84786	1.32714	2.89937	0.00373915	0.00568076
ENSBTAG00000011442	6.91677	3.84866	1.34588	2.85959	0.00424189	0.00641741
ENSBTAG00000007689	6.88913	3.84924	1.34876	2.8539	0.00431859	0.00652857
ENSBTAG00000044169	6.97144	3.85025	1.37763	2.79484	0.00519246	0.00779351
ENSBTAG00000053302	6.9371	3.85032	1.36355	2.82374	0.00474668	0.00715331
ENSBTAG00000050822	7.01123	3.85212	1.43796	2.67888	0.00738683	0.0109075
ENSBTAG00000018246	6.90042	3.85227	1.32052	2.91723	0.00353156	0.00537649
ENSBTAG00000019044	6.89848	3.85452	1.31723	2.92622	0.00343106	0.00522792
ENSBTAG00000048899	6.91341	3.85488	1.33713	2.88295	0.0039397	0.00597813
ENSBTAG00000047089	6.92569	3.85609	1.32422	2.91196	0.00359165	0.00546385
ENSBTAG00000014793	6.90632	3.8561	1.31568	2.93087	0.0033801	0.00515269
ENSBTAG00000008817	14.2344	3.85831	1.23989	3.11183	0.00185933	0.00289918
ENSBTAG00000052492	6.92738	3.85962	1.31622	2.93234	0.00336415	0.00512887
ENSBTAG00000040206	6.9436	3.86184	1.32321	2.91855	0.00351667	0.00535432
ENSBTAG00000004547	7.03771	3.86226	1.41828	2.72319	0.00646544	0.00960872
ENSBTAG00000039890	6.94906	3.86236	1.32183	2.92197	0.00347824	0.0052968
ENSBTAG00000021660	6.94161	3.86338	1.32537	2.91496	0.00355739	0.00541377
ENSBTAG00000015919	6.94479	3.86361	1.31532	2.9374	0.00330976	0.00504975
ENSBTAG00000006531	6.94344	3.86418	1.32204	2.92289	0.00346794	0.00528212
ENSBTAG00000006470	13.9529	3.86547	1.28651	3.00463	0.00265907	0.00408979
ENSBTAG00000013009	6.96866	3.86577	1.33083	2.90478	0.0036751	0.00558659
ENSBTAG00000010838	6.96683	3.86685	1.33246	2.90203	0.00370755	0.00563433
ENSBTAG00000005445	6.97487	3.86722	1.3202	2.92926	0.00339765	0.00517799
ENSBTAG00000021647	7.07425	3.86771	1.3923	2.77793	0.00547068	0.00819796
ENSBTAG00000010763	6.99369	3.86782	1.35659	2.85114	0.0043563	0.00658496
ENSBTAG00000018599	7.00305	3.87103	1.3289	2.91296	0.00358021	0.00544799
ENSBTAG00000049685	24.0657	3.87125	1.05519	3.66877	0.000243724	0.000414139
ENSBTAG00000023523	13.9313	3.87175	1.23842	3.12637	0.00176979	0.00276329
ENSBTAG00000004362	7.00914	3.87226	1.32473	2.92306	0.00346615	0.00527988
ENSBTAG00000039552	7.00428	3.87469	1.31649	2.9432	0.00324838	0.00495938
ENSBTAG00000039815	14.3849	3.87536	1.24101	3.12275	0.00179171	0.00279645
ENSBTAG00000039391	7.03805	3.87605	1.32951	2.91539	0.00355241	0.00540669
ENSBTAG00000006162	13.9694	3.87828	1.22667	3.16163	0.00156887	0.00245719
ENSBTAG00000019734	7.02287	3.8785	1.31575	2.94775	0.00320099	0.00488888
ENSBTAG00000003457	7.01376	3.87903	1.31336	2.95351	0.00314181	0.00480324
ENSBTAG00000052904	7.03398	3.87997	1.33318	2.91032	0.00361063	0.00549169
ENSBTAG00000001796	7.04755	3.88125	1.32049	2.93924	0.00329014	0.00502219
ENSBTAG00000015866	7.04997	3.88238	1.31849	2.94455	0.0032342	0.0049382
ENSBTAG00000051958	7.07941	3.88305	1.33613	2.90618	0.00365867	0.00556318
ENSBTAG00000016076	35.602	3.88392	0.881045	4.40831	1.04178e-05	2.0286e-05
ENSBTAG00000001666	7.0505	3.88413	1.31702	2.94919	0.0031861	0.00486752
ENSBTAG00000018705	7.06853	3.88619	1.3191	2.94609	0.00321814	0.00491413
ENSBTAG00000011518	7.13727	3.88887	1.35101	2.87849	0.00399587	0.00605995
ENSBTAG00000003580	7.07621	3.88975	1.31768	2.95197	0.00315758	0.00482531
ENSBTAG00000018453	7.07548	3.8907	1.32373	2.93919	0.00329074	0.00502263
ENSBTAG00000011818	7.07134	3.89091	1.31521	2.95839	0.00309247	0.00473028
ENSBTAG00000049622	7.1166	3.89193	1.33924	2.90607	0.00365998	0.00556465
ENSBTAG00000002972	7.09015	3.89203	1.31396	2.96206	0.00305592	0.0046757
ENSBTAG00000003963	7.08456	3.89362	1.31389	2.96344	0.00304223	0.00465608
ENSBTAG00000008336	7.16904	3.89393	1.35634	2.87091	0.00409291	0.00620189
ENSBTAG00000053233	7.11644	3.89564	1.33162	2.92548	0.00343924	0.00523988
ENSBTAG00000021100	7.09769	3.89569	1.31916	2.95315	0.00314548	0.00480728
ENSBTAG00000010109	7.12085	3.8959	1.31908	2.9535	0.00314195	0.00480324
ENSBTAG00000009663	155.657	3.89591	0.486841	8.00242	1.21994e-15	1.92993e-14
ENSBTAG00000046047	7.15161	3.89614	1.33766	2.91265	0.00358377	0.00545288
ENSBTAG00000002367	14.1432	3.89708	1.21522	3.2069	0.00134175	0.00211457
ENSBTAG00000012857	7.10806	3.89713	1.31543	2.96262	0.00305036	0.00466763
ENSBTAG00000052369	133.622	3.89735	0.558354	6.98007	2.95027e-12	2.06851e-11
ENSBTAG00000020589	14.7266	3.89779	1.21773	3.20087	0.00137015	0.00215806
ENSBTAG00000015202	7.11107	3.8979	1.31157	2.97194	0.00295926	0.00453253
ENSBTAG00000017867	7.11709	3.89931	1.31085	2.97463	0.00293339	0.00449376
ENSBTAG00000016204	7.1303	3.9017	1.3108	2.97659	0.00291477	0.00446607
ENSBTAG00000051023	7.13017	3.90226	1.31551	2.96636	0.00301348	0.00461295
ENSBTAG00000014469	14.6251	3.90355	1.22631	3.18317	0.00145674	0.00228932
ENSBTAG00000045572	7.22175	3.90406	1.39064	2.80739	0.00499451	0.00750965
ENSBTAG00000031205	7.20328	3.90452	1.3431	2.9071	0.00364794	0.00554739
ENSBTAG00000007159	7.18819	3.90571	1.33009	2.93642	0.00332023	0.00506476
ENSBTAG00000001818	7.1754	3.90801	1.32118	2.95797	0.00309669	0.00473628
ENSBTAG00000025130	7.45107	3.91036	1.52708	2.56067	0.0104469	0.0152058
ENSBTAG00000012972	7.2025	3.91131	1.31979	2.96358	0.00304087	0.00465443
ENSBTAG00000005986	7.25949	3.91212	1.38935	2.81578	0.00486586	0.00732302
ENSBTAG00000052155	7.1819	3.91235	1.31051	2.98536	0.00283247	0.00434491
ENSBTAG00000020119	7.18772	3.91331	1.32081	2.9628	0.00304852	0.00466525
ENSBTAG00000004850	37.0565	3.91371	0.871225	4.49219	7.04952e-06	1.40279e-05
ENSBTAG00000052084	7.19501	3.91426	1.31771	2.97051	0.00297305	0.00455192
ENSBTAG00000011137	7.32039	3.91492	1.39778	2.80081	0.0050974	0.00765794
ENSBTAG00000006937	7.28637	3.91522	1.3972	2.80218	0.00507585	0.00762699
ENSBTAG00000019741	7.21174	3.91528	1.33414	2.93469	0.00333881	0.00509167
ENSBTAG00000002615	7.364	3.91581	1.43452	2.7297	0.00633917	0.00943059
ENSBTAG00000013298	7.20116	3.91588	1.30924	2.99096	0.00278098	0.00426754
ENSBTAG00000018643	7.227	3.91646	1.32354	2.95909	0.00308553	0.0047201
ENSBTAG00000031873	7.21926	3.91667	1.31846	2.97065	0.00297172	0.00455032
ENSBTAG00000008963	7.21494	3.91913	1.30995	2.99183	0.00277315	0.00425679
ENSBTAG00000017137	24.8678	3.91932	1.04905	3.73606	0.000186925	0.000320318
ENSBTAG00000013612	7.24633	3.91936	1.32706	2.95343	0.00314269	0.00480391
ENSBTAG00000020147	7.23006	3.92017	1.31081	2.99066	0.00278379	0.00427105
ENSBTAG00000005639	7.23186	3.92052	1.31053	2.99154	0.00277574	0.00426031
ENSBTAG00000044179	7.25044	3.92133	1.32779	2.95329	0.00314407	0.00480557
ENSBTAG00000003329	7.27408	3.92182	1.32988	2.949	0.00318802	0.00486998
ENSBTAG00000015311	7.23707	3.92239	1.31592	2.98073	0.00287565	0.00440822
ENSBTAG00000006108	7.28765	3.92254	1.34491	2.91659	0.00353879	0.00538698
ENSBTAG00000018859	14.7744	3.92336	1.21084	3.2402	0.00119448	0.00188984
ENSBTAG00000046079	7.25106	3.92462	1.30966	2.99667	0.00272947	0.00419248
ENSBTAG00000051183	7.29726	3.92493	1.34237	2.92388	0.00345694	0.00526635
ENSBTAG00000000877	7.28068	3.92507	1.35121	2.90484	0.00367436	0.005586
ENSBTAG00000020260	7.29261	3.9253	1.33817	2.93333	0.00335344	0.00511302
ENSBTAG00000021168	7.2552	3.92663	1.30944	2.99871	0.00271122	0.00416683
ENSBTAG00000048775	7.33948	3.92666	1.36972	2.86676	0.00414696	0.00628144
ENSBTAG00000014792	7.26054	3.9283	1.30881	3.00142	0.0026872	0.00413149
ENSBTAG00000015743	15.1541	3.92943	1.24634	3.15278	0.00161724	0.00253147
ENSBTAG00000046407	7.60098	3.92966	1.53182	2.56535	0.0103071	0.0150121
ENSBTAG00000007166	7.32452	3.93036	1.33664	2.94047	0.00327718	0.00500287
ENSBTAG00000020923	7.44479	3.9305	1.45161	2.70768	0.00677562	0.0100503
ENSBTAG00000052750	7.30102	3.93072	1.31846	2.98129	0.00287041	0.00440102
ENSBTAG00000027694	7.2892	3.93318	1.31946	2.9809	0.00287399	0.0044061
ENSBTAG00000053679	7.32442	3.93553	1.31965	2.98226	0.00286128	0.00438785
ENSBTAG00000052909	7.30838	3.93632	1.32327	2.97469	0.00293284	0.00449333
ENSBTAG00000049802	7.31775	3.93637	1.31073	3.00318	0.00267171	0.00410883
ENSBTAG00000034662	7.45697	3.93657	1.41394	2.78413	0.00536722	0.00804834
ENSBTAG00000022288	7.30488	3.937	1.31368	2.99692	0.00272719	0.00418977
ENSBTAG00000003894	7.35818	3.93705	1.33157	2.9567	0.00310946	0.00475492
ENSBTAG00000007093	7.35394	3.93786	1.32528	2.97135	0.00296497	0.00454084
ENSBTAG00000007395	14.9572	3.93808	1.21851	3.2319	0.00122971	0.00194369
ENSBTAG00000015164	7.31447	3.93869	1.31519	2.99477	0.00274648	0.0042178
ENSBTAG00000040279	7.37618	3.93879	1.33642	2.94728	0.00320587	0.00489586
ENSBTAG00000016062	7.33435	3.94048	1.32202	2.98066	0.00287628	0.00440877
ENSBTAG00000050888	7.34843	3.94101	1.31326	3.00095	0.00269143	0.00413759
ENSBTAG00000015259	7.38133	3.94209	1.34673	2.92715	0.00342084	0.00521284
ENSBTAG00000022461	15.176	3.94432	1.2657	3.1163	0.00183133	0.0028569
ENSBTAG00000007488	14.631	3.94434	1.21735	3.24012	0.00119481	0.00189018
ENSBTAG00000021836	7.35063	3.94589	1.30663	3.0199	0.00252857	0.00389538
ENSBTAG00000021857	14.6683	3.9466	1.2219	3.22989	0.00123837	0.0019568
ENSBTAG00000000277	7.41383	3.94765	1.34565	2.93365	0.00335004	0.00510832
ENSBTAG00000022199	7.40618	3.94841	1.32413	2.98188	0.00286483	0.00439289
ENSBTAG00000002006	15.2606	3.94905	1.21902	3.23952	0.00119731	0.00189396
ENSBTAG00000014486	7.51484	3.95087	1.41152	2.79902	0.00512581	0.00769776
ENSBTAG00000004171	7.37759	3.95129	1.30887	3.01885	0.00253735	0.00390852
ENSBTAG00000015066	26.7888	3.95131	1.11763	3.53543	0.000407105	0.000676819
ENSBTAG00000019805	7.39481	3.95204	1.32771	2.97659	0.0029147	0.00446607
ENSBTAG00000021961	7.41895	3.95347	1.3368	2.95742	0.00310222	0.0047443
ENSBTAG00000011373	7.43376	3.95387	1.32727	2.97894	0.00289248	0.00443276
ENSBTAG00000000090	7.42533	3.95487	1.31519	3.00706	0.00263786	0.00405794
ENSBTAG00000022147	7.44385	3.95495	1.35639	2.91579	0.00354795	0.00540041
ENSBTAG00000017604	7.48439	3.95535	1.34968	2.93058	0.00338332	0.00515712
ENSBTAG00000005240	7.44155	3.95562	1.32724	2.98033	0.00287938	0.00441311
ENSBTAG00000021945	7.40832	3.95642	1.30629	3.02874	0.00245575	0.00378644
ENSBTAG00000002113	7.43188	3.95642	1.31911	2.99931	0.00270596	0.00415953
ENSBTAG00000031234	7.44821	3.95657	1.3227	2.99129	0.00277803	0.00426343
ENSBTAG00000015405	7.44577	3.95729	1.31812	3.00222	0.00268023	0.00412115
ENSBTAG00000022564	7.43419	3.95739	1.32265	2.99201	0.00277148	0.00425499
ENSBTAG00000051116	7.51758	3.95761	1.40091	2.82503	0.0047276	0.00712688
ENSBTAG00000019194	26.5356	3.95888	1.0342	3.82798	0.000129198	0.0002249
ENSBTAG00000016381	7.43239	3.95926	1.308	3.02695	0.00247037	0.00380789
ENSBTAG00000048280	25.5311	3.95963	1.05079	3.76824	0.000164399	0.000283038
ENSBTAG00000008711	7.43768	3.96076	1.31631	3.00899	0.00262116	0.00403302
ENSBTAG00000016294	7.4347	3.9619	1.30519	3.0355	0.00240134	0.00370572
ENSBTAG00000022084	7.44826	3.96267	1.3245	2.99182	0.00277318	0.00425679
ENSBTAG00000002192	7.47206	3.96568	1.31443	3.01704	0.00255258	0.00393161
ENSBTAG00000035379	7.4618	3.96622	1.30489	3.03951	0.00236962	0.00365887
ENSBTAG00000014284	7.48474	3.96754	1.31065	3.02716	0.00246867	0.00380563
ENSBTAG00000019675	14.9805	3.96872	1.29068	3.07491	0.00210563	0.00326748
ENSBTAG00000023279	86.8892	3.96923	0.610675	6.49974	8.04574e-11	3.94073e-10
ENSBTAG00000047739	25.6618	3.97232	1.09266	3.63547	0.000277476	0.000468928
ENSBTAG00000054084	7.51224	3.97447	1.31155	3.03037	0.00244258	0.00376792
ENSBTAG00000045708	7.5121	3.97588	1.31214	3.03008	0.00244491	0.00377114
ENSBTAG00000001151	7.54852	3.9768	1.33856	2.97096	0.0029687	0.00454612
ENSBTAG00000016406	7.55079	3.97854	1.31337	3.02926	0.00245157	0.00378071
ENSBTAG00000011017	7.5373	3.97909	1.31977	3.01498	0.00256994	0.00395496
ENSBTAG00000020704	7.62589	3.97931	1.36266	2.92025	0.00349749	0.00532562
ENSBTAG00000011984	7.53684	3.98024	1.30657	3.04633	0.00231655	0.00358137
ENSBTAG00000052532	7.57004	3.98141	1.31441	3.02905	0.00245323	0.00378291
ENSBTAG00000008934	7.53972	3.98155	1.30719	3.04589	0.00231995	0.00358628
ENSBTAG00000014255	26.652	3.9821	1.03614	3.84322	0.000121433	0.000211942
ENSBTAG00000019155	15.5486	3.98223	1.20773	3.29729	0.000976241	0.00155736
ENSBTAG00000001110	7.64188	3.98308	1.39023	2.86504	0.00416952	0.00631442
ENSBTAG00000018383	7.55121	3.98333	1.30403	3.05463	0.00225338	0.00348772
ENSBTAG00000010951	14.9999	3.98377	1.21531	3.27797	0.00104555	0.00166334
ENSBTAG00000046321	7.55521	3.98411	1.31439	3.03115	0.00243625	0.00375853
ENSBTAG00000047508	7.79581	3.98569	1.48116	2.69093	0.00712535	0.0105381
ENSBTAG00000005828	7.60084	3.98639	1.34119	2.97229	0.00295589	0.00452779
ENSBTAG00000046343	7.61756	3.98667	1.33012	2.99722	0.00272453	0.00418609
ENSBTAG00000018935	7.56918	3.98754	1.30507	3.05541	0.00224752	0.00347898
ENSBTAG00000019746	15.0633	3.9876	1.21322	3.28679	0.00101335	0.00161385
ENSBTAG00000012029	7.62898	3.9882	1.32663	3.00626	0.00264483	0.00406827
ENSBTAG00000049158	7.59696	3.98971	1.30621	3.05442	0.00225498	0.00348985
ENSBTAG00000053856	7.65589	3.99712	1.31503	3.03956	0.00236925	0.00365865
ENSBTAG00000051855	7.64852	3.99886	1.31624	3.03809	0.0023808	0.00367543
ENSBTAG00000049483	7.63649	3.9991	1.30615	3.06175	0.00220047	0.00340909
ENSBTAG00000004329	15.1725	3.99935	1.2162	3.2884	0.0010076	0.00160549
ENSBTAG00000009573	7.66615	3.99957	1.31191	3.04867	0.0022986	0.00355465
ENSBTAG00000004739	7.66531	4.00083	1.31522	3.04194	0.00235059	0.00363122
ENSBTAG00000051201	7.68782	4.00107	1.32139	3.02794	0.00246231	0.00379619
ENSBTAG00000052243	7.66426	4.0018	1.30514	3.06618	0.00216812	0.00336089
ENSBTAG00000012868	7.66961	4.00309	1.30572	3.0658	0.00217091	0.00336489
ENSBTAG00000004177	7.70084	4.00351	1.33343	3.00241	0.00267852	0.00411891
ENSBTAG00000047572	7.66534	4.0038	1.30753	3.0621	0.00219791	0.00340544
ENSBTAG00000000489	7.6666	4.00415	1.30186	3.07572	0.00209995	0.00325929
ENSBTAG00000016821	7.74299	4.0054	1.34272	2.98306	0.00285386	0.00437689
ENSBTAG00000054411	7.79846	4.00947	1.3587	2.95096	0.00316788	0.00484014
ENSBTAG00000035705	7.70872	4.00984	1.30572	3.07098	0.0021336	0.00330898
ENSBTAG00000004449	15.2738	4.00996	1.21566	3.29858	0.00097176	0.00155083
ENSBTAG00000018410	7.69343	4.01092	1.30399	3.07587	0.00209887	0.00325792
ENSBTAG00000045697	7.70369	4.01116	1.30972	3.06261	0.00219416	0.00339995
ENSBTAG00000013706	7.75851	4.01208	1.3402	2.99363	0.00275681	0.00423313
ENSBTAG00000014417	27.2621	4.01218	1.06267	3.77556	0.000159648	0.000275033
ENSBTAG00000007956	7.8856	4.01257	1.43952	2.78743	0.00531274	0.00797108
ENSBTAG00000049130	7.72303	4.01276	1.31186	3.05884	0.00222199	0.00344143
ENSBTAG00000031682	7.71642	4.01371	1.30066	3.0859	0.00202938	0.00315308
ENSBTAG00000013562	7.72908	4.01421	1.30364	3.07922	0.00207541	0.00322336
ENSBTAG00000008625	7.73442	4.01445	1.30853	3.0679	0.00215566	0.00334223
ENSBTAG00000001173	7.76066	4.01525	1.33088	3.017	0.00255291	0.00393166
ENSBTAG00000001068	7.74532	4.01702	1.3051	3.07793	0.00208441	0.00323649
ENSBTAG00000020454	15.3603	4.0178	1.21823	3.29806	0.000973562	0.00155355
ENSBTAG00000048692	7.77125	4.01829	1.31182	3.06313	0.00219034	0.0033947
ENSBTAG00000051104	7.7848	4.02203	1.32362	3.03867	0.00237625	0.00366876
ENSBTAG00000017804	15.973	4.02309	1.20746	3.33188	0.000862622	0.00138582
ENSBTAG00000007002	26.5287	4.02319	1.08052	3.72338	0.000196572	0.000336136
ENSBTAG00000011483	7.80838	4.02396	1.34546	2.99076	0.00278286	0.00427002
ENSBTAG00000004906	7.81871	4.02519	1.31652	3.05744	0.00223236	0.00345684
ENSBTAG00000008902	7.78365	4.0263	1.30063	3.09565	0.00196384	0.00305449
ENSBTAG00000009889	16.098	4.02668	1.23749	3.25392	0.00113825	0.00180403
ENSBTAG00000019065	7.81505	4.02673	1.31001	3.07381	0.00211346	0.003279
ENSBTAG00000047591	7.82647	4.02726	1.32135	3.04784	0.00230496	0.00356379
ENSBTAG00000007785	7.80938	4.02855	1.31641	3.06025	0.00221154	0.00342558
ENSBTAG00000012128	7.7926	4.02869	1.29874	3.10201	0.00192211	0.00299217
ENSBTAG00000053351	8.06295	4.02882	1.49072	2.7026	0.00687994	0.0101985
ENSBTAG00000053929	7.84145	4.0292	1.34347	2.99911	0.0027077	0.00416181
ENSBTAG00000050748	28.7332	4.02939	1.04537	3.8545	0.000115965	0.000202803
ENSBTAG00000006957	7.80973	4.0296	1.31935	3.05424	0.0022563	0.00349157
ENSBTAG00000003169	7.81486	4.02975	1.30604	3.08548	0.00203221	0.00315718
ENSBTAG00000005929	7.81309	4.02978	1.30359	3.09129	0.00199288	0.00309787
ENSBTAG00000024947	7.80769	4.02994	1.29967	3.10075	0.00193033	0.00300438
ENSBTAG00000052388	7.82993	4.03032	1.31135	3.07342	0.0021162	0.00328293
ENSBTAG00000019568	7.88112	4.03056	1.34904	2.98773	0.00281056	0.00431171
ENSBTAG00000008074	7.8602	4.03077	1.32493	3.04226	0.00234809	0.00362771
ENSBTAG00000006161	15.5317	4.032	1.21265	3.32494	0.000884389	0.0014191
ENSBTAG00000017771	15.5607	4.03355	1.21524	3.31915	0.000902929	0.0014464
ENSBTAG00000031551	7.84529	4.03425	1.31801	3.06086	0.00220703	0.00341891
ENSBTAG00000007125	7.88279	4.03647	1.33156	3.0314	0.00243424	0.00375578
ENSBTAG00000049772	16.133	4.03718	1.20653	3.34612	0.000819505	0.00132049
ENSBTAG00000008747	7.86798	4.03924	1.32321	3.05262	0.00226854	0.00350955
ENSBTAG00000039287	7.87924	4.0413	1.30261	3.10246	0.00191917	0.00298788
ENSBTAG00000038738	7.87132	4.04257	1.29678	3.1174	0.00182455	0.0028466
ENSBTAG00000048159	27.796	4.04365	1.05051	3.84923	0.000118492	0.000206999
ENSBTAG00000001739	7.90717	4.04446	1.32534	3.05165	0.00227589	0.00352052
ENSBTAG00000009058	7.9183	4.04615	1.30678	3.09628	0.00195965	0.00304885
ENSBTAG00000045974	7.92005	4.0469	1.30714	3.09601	0.00196143	0.00305132
ENSBTAG00000054662	28.5896	4.04749	1.03108	3.92548	8.65569e-05	0.000153213
ENSBTAG00000016094	7.90197	4.04775	1.29668	3.12162	0.00179857	0.0028066
ENSBTAG00000024269	16.0613	4.04788	1.2059	3.35673	0.000788704	0.00127301
ENSBTAG00000021920	7.90411	4.0485	1.30785	3.09554	0.00196457	0.00305533
ENSBTAG00000012342	7.9137	4.0499	1.30973	3.09216	0.00198709	0.00308945
ENSBTAG00000050462	7.9133	4.05068	1.29621	3.12502	0.00177792	0.00277572
ENSBTAG00000021600	7.92778	4.05076	1.30599	3.10168	0.00192426	0.00299522
ENSBTAG00000049724	7.96342	4.05277	1.31128	3.0907	0.00199684	0.00310373
ENSBTAG00000004650	15.743	4.05407	1.22228	3.31681	0.000910516	0.00145827
ENSBTAG00000031332	7.93678	4.05409	1.29777	3.1239	0.00178474	0.0027861
ENSBTAG00000051782	7.95289	4.05487	1.31245	3.08955	0.00200461	0.0031152
ENSBTAG00000017733	7.9903	4.05533	1.34784	3.00877	0.00262307	0.00403557
ENSBTAG00000004749	15.7826	4.05724	1.20969	3.35396	0.000796634	0.00128517
ENSBTAG00000052979	7.96079	4.05792	1.29704	3.1286	0.00175642	0.00274322
ENSBTAG00000050060	7.99098	4.05842	1.30751	3.10393	0.00190968	0.00297425
ENSBTAG00000009315	7.98496	4.05855	1.30781	3.10331	0.0019137	0.00297965
ENSBTAG00000001710	7.96833	4.05884	1.31029	3.09767	0.0019505	0.0030349
ENSBTAG00000017661	7.9816	4.05888	1.32069	3.07329	0.00211713	0.00328406
ENSBTAG00000013611	7.96978	4.05904	1.30321	3.11464	0.00184171	0.00287281
ENSBTAG00000000827	28.1039	4.06073	1.04764	3.87608	0.000106151	0.000186427
ENSBTAG00000015490	7.98002	4.06138	1.29613	3.13348	0.00172749	0.00269855
ENSBTAG00000013029	29.2963	4.06283	1.03509	3.92509	8.66962e-05	0.000153443
ENSBTAG00000012921	8.01263	4.0629	1.3047	3.11404	0.00184544	0.00287809
ENSBTAG00000025424	16.263	4.06359	1.22596	3.31461	0.000917706	0.00146877
ENSBTAG00000023659	8.0234	4.06388	1.30836	3.10609	0.0018958	0.00295434
ENSBTAG00000013192	7.99557	4.06533	1.29486	3.13959	0.00169186	0.00264443
ENSBTAG00000054429	8.03425	4.06665	1.30621	3.11331	0.00185002	0.00288495
ENSBTAG00000051147	8.01593	4.0668	1.30891	3.10701	0.00188987	0.00294539
ENSBTAG00000000868	8.03001	4.06733	1.30097	3.12639	0.00176969	0.00276329
ENSBTAG00000004139	27.4591	4.06742	1.06015	3.83664	0.000124729	0.000217425
ENSBTAG00000006795	8.08769	4.06746	1.35683	2.99777	0.00271963	0.00417895
ENSBTAG00000006372	8.05176	4.06795	1.33003	3.05854	0.00222419	0.00344452
ENSBTAG00000051472	8.07336	4.06827	1.32656	3.06677	0.00216382	0.00335455
ENSBTAG00000006036	8.15169	4.07035	1.35968	2.99361	0.00275698	0.00423313
ENSBTAG00000001465	15.9612	4.07117	1.21184	3.3595	0.000780845	0.00126071
ENSBTAG00000013326	16.3757	4.07323	1.2098	3.36687	0.000760278	0.00122971
ENSBTAG00000014592	8.05453	4.07345	1.29693	3.14084	0.00168463	0.00263363
ENSBTAG00000009214	15.9795	4.07365	1.22302	3.33081	0.000865949	0.00139089
ENSBTAG00000009418	8.05383	4.07483	1.29909	3.13669	0.00170865	0.0026699
ENSBTAG00000003923	8.13125	4.07515	1.36608	2.9831	0.00285347	0.00437671
ENSBTAG00000054833	8.1283	4.07701	1.34304	3.03566	0.00240011	0.00370418
ENSBTAG00000005998	8.09036	4.07883	1.30796	3.11845	0.00181803	0.0028367
ENSBTAG00000013249	8.08504	4.07991	1.29725	3.14505	0.00166057	0.00259678
ENSBTAG00000015925	8.10263	4.08099	1.29753	3.14519	0.00165978	0.00259579
ENSBTAG00000022813	8.13684	4.08376	1.3334	3.06267	0.00219375	0.00339965
ENSBTAG00000031890	8.15363	4.08428	1.34169	3.04413	0.00233352	0.00360657
ENSBTAG00000015075	8.12901	4.08441	1.30841	3.12167	0.0017983	0.00280646
ENSBTAG00000048011	8.15377	4.08471	1.31782	3.0996	0.00193782	0.00301576
ENSBTAG00000011966	16.5283	4.08497	1.21454	3.36339	0.000769903	0.00124428
ENSBTAG00000025146	8.15737	4.0863	1.31333	3.1114	0.00186205	0.00290315
ENSBTAG00000008548	44.5333	4.08751	0.870859	4.69366	2.68366e-06	5.60658e-06
ENSBTAG00000024492	8.13312	4.08872	1.29374	3.16038	0.00157564	0.00246754
ENSBTAG00000009194	16.8067	4.08878	1.23511	3.31046	0.000931439	0.00148957
ENSBTAG00000013486	8.13666	4.08885	1.29762	3.15104	0.0016269	0.00254561
ENSBTAG00000017690	8.17794	4.08985	1.32531	3.08596	0.00202895	0.00315272
ENSBTAG00000013923	8.20056	4.09049	1.33057	3.07424	0.00211037	0.00327452
ENSBTAG00000021361	8.1506	4.09115	1.29326	3.16345	0.00155911	0.00244261
ENSBTAG00000050122	28.7699	4.09358	1.0402	3.93537	8.30698e-05	0.000147234
ENSBTAG00000011580	29.0356	4.09364	1.03031	3.97321	7.09092e-05	0.000126443
ENSBTAG00000051836	8.2004	4.09483	1.31928	3.10383	0.00191031	0.00297495
ENSBTAG00000020750	8.25238	4.09491	1.33345	3.07093	0.00213396	0.00330922
ENSBTAG00000004709	8.17155	4.09571	1.29222	3.16952	0.0015269	0.00239493
ENSBTAG00000001124	8.16784	4.09596	1.29406	3.16519	0.00154983	0.00242925
ENSBTAG00000051797	8.19151	4.09619	1.29971	3.15161	0.00162372	0.00254113
ENSBTAG00000014401	8.20892	4.09655	1.30618	3.13629	0.00171098	0.00267328
ENSBTAG00000004392	8.21369	4.09677	1.33438	3.07016	0.00213946	0.00331742
ENSBTAG00000019129	8.1794	4.09682	1.29188	3.17121	0.00151808	0.00238178
ENSBTAG00000000197	8.26022	4.09786	1.33005	3.08098	0.00206317	0.00320497
ENSBTAG00000011826	16.2455	4.09796	1.22064	3.35722	0.000787295	0.00127087
ENSBTAG00000009983	8.30521	4.09806	1.35629	3.02151	0.00251519	0.00387549
ENSBTAG00000020826	8.2451	4.09808	1.31854	3.10805	0.00188326	0.00293565
ENSBTAG00000048308	28.0812	4.0981	1.05962	3.8675	0.000109957	0.000192881
ENSBTAG00000016155	8.20411	4.09902	1.29517	3.16485	0.00155164	0.00243185
ENSBTAG00000051798	8.29334	4.09921	1.34146	3.05578	0.00224474	0.00347501
ENSBTAG00000001538	8.21012	4.09996	1.29573	3.16421	0.00155505	0.00243695
ENSBTAG00000048825	8.20585	4.10024	1.29359	3.16967	0.00152611	0.00239415
ENSBTAG00000047824	8.2004	4.10063	1.29141	3.17531	0.00149677	0.0023504
ENSBTAG00000005124	8.21299	4.1014	1.30059	3.15348	0.00161335	0.00252562
ENSBTAG00000023843	8.20029	4.10141	1.29308	3.17181	0.00151491	0.00237728
ENSBTAG00000009995	55.1212	4.10176	0.773442	5.30325	1.13758e-07	2.89598e-07
ENSBTAG00000003586	16.3027	4.10243	1.23346	3.32595	0.000881166	0.0014142
ENSBTAG00000001898	8.25395	4.10244	1.32031	3.10717	0.00188889	0.00294414
ENSBTAG00000004854	8.23231	4.10311	1.29765	3.16196	0.00156709	0.00245487
ENSBTAG00000017764	16.3063	4.10312	1.23209	3.33021	0.000867815	0.00139347
ENSBTAG00000010661	8.359	4.10378	1.39209	2.94793	0.00319911	0.00488646
ENSBTAG00000014405	16.3678	4.10601	1.21664	3.37488	0.00073849	0.00119626
ENSBTAG00000016504	8.24853	4.10721	1.2941	3.17379	0.00150463	0.00236183
ENSBTAG00000039671	8.25092	4.10732	1.29724	3.16619	0.00154448	0.00242109
ENSBTAG00000007807	16.8592	4.10742	1.23689	3.32077	0.00089771	0.00143933
ENSBTAG00000048952	8.24955	4.10828	1.29651	3.16872	0.00153114	0.00240087
ENSBTAG00000038682	8.29303	4.10867	1.33472	3.07829	0.00208189	0.00323312
ENSBTAG00000020689	8.26355	4.10966	1.29348	3.17721	0.00148697	0.00233593
ENSBTAG00000048555	8.45705	4.11003	1.43669	2.86076	0.00422627	0.00639678
ENSBTAG00000004802	8.32325	4.11021	1.34766	3.04989	0.00228927	0.00354056
ENSBTAG00000000801	8.26035	4.11166	1.29423	3.17692	0.00148847	0.00233806
ENSBTAG00000053850	8.34553	4.11169	1.32885	3.09417	0.00197363	0.00306912
ENSBTAG00000010830	56.9483	4.11199	0.846152	4.85963	1.17604e-06	2.5761e-06
ENSBTAG00000036101	8.27488	4.11293	1.29113	3.18552	0.00144494	0.00227144
ENSBTAG00000018364	8.29527	4.11447	1.2984	3.16887	0.0015303	0.0023998
ENSBTAG00000050526	8.28087	4.11454	1.29013	3.18924	0.00142648	0.0022433
ENSBTAG00000021103	29.4367	4.11549	1.0334	3.98248	6.81988e-05	0.000121879
ENSBTAG00000018731	8.37789	4.11677	1.33635	3.08061	0.00206579	0.00320874
ENSBTAG00000008294	8.40654	4.11689	1.36315	3.02013	0.00252662	0.00389274
ENSBTAG00000052823	8.35129	4.11904	1.31612	3.1297	0.00174987	0.00273326
ENSBTAG00000000291	28.5387	4.11993	1.03987	3.96197	7.43345e-05	0.000132318
ENSBTAG00000009340	8.32043	4.12057	1.29401	3.18435	0.00145081	0.00228022
ENSBTAG00000015766	16.6189	4.12289	1.27611	3.23084	0.00123428	0.00195071
ENSBTAG00000053161	8.33832	4.12528	1.29472	3.18623	0.00144141	0.00226612
ENSBTAG00000011646	8.35782	4.12586	1.2933	3.19018	0.00142183	0.00223643
ENSBTAG00000044192	17.1221	4.126	1.21616	3.39266	0.00069218	0.00112316
ENSBTAG00000007490	8.39601	4.12678	1.3199	3.1266	0.00176843	0.00276171
ENSBTAG00000016191	16.9653	4.12736	1.20633	3.4214	0.00062299	0.00101609
ENSBTAG00000020469	8.35591	4.12754	1.29023	3.19908	0.00137867	0.00217086
ENSBTAG00000037882	8.35884	4.12773	1.29241	3.19382	0.00140405	0.00220996
ENSBTAG00000046774	8.39325	4.12927	1.30598	3.1618	0.00156795	0.00245598
ENSBTAG00000018156	8.42347	4.12945	1.31192	3.14763	0.00164598	0.00257495
ENSBTAG00000017268	8.3969	4.12997	1.29787	3.18211	0.00146207	0.00229748
ENSBTAG00000051457	8.37326	4.13092	1.29153	3.19847	0.00138158	0.00217522
ENSBTAG00000019779	8.39263	4.13166	1.29514	3.19013	0.00142207	0.00223658
ENSBTAG00000052734	8.41465	4.13276	1.3152	3.1423	0.00167625	0.0026208
ENSBTAG00000024809	8.43665	4.13297	1.31151	3.1513	0.00162543	0.00254355
ENSBTAG00000031673	8.42156	4.13304	1.30496	3.16718	0.00153926	0.00241338
ENSBTAG00000010599	8.39016	4.13323	1.28881	3.20702	0.00134119	0.00211389
ENSBTAG00000007732	8.40166	4.13348	1.29145	3.20065	0.0013712	0.00215951
ENSBTAG00000039582	29.5535	4.13349	1.03815	3.9816	6.84538e-05	0.000122321
ENSBTAG00000000869	8.41774	4.13542	1.29706	3.1883	0.0014311	0.00225034
ENSBTAG00000017775	8.44684	4.13626	1.30258	3.17544	0.00149611	0.0023496
ENSBTAG00000025856	17.047	4.137	1.20778	3.42529	0.000614151	0.00100212
ENSBTAG00000055247	8.62798	4.13739	1.40176	2.95157	0.00316163	0.00483103
ENSBTAG00000018398	8.42551	4.13758	1.29578	3.19312	0.00140746	0.00221467
ENSBTAG00000013586	8.41951	4.13795	1.29414	3.19745	0.00138647	0.00218271
ENSBTAG00000000240	8.44637	4.1398	1.30617	3.16941	0.00152749	0.00239563
ENSBTAG00000009475	8.52536	4.14209	1.35753	3.0512	0.00227931	0.00352549
ENSBTAG00000001403	8.47189	4.14231	1.3069	3.16957	0.00152667	0.0023948
ENSBTAG00000054340	8.5099	4.14444	1.31571	3.14996	0.00163292	0.00255478
ENSBTAG00000001017	30.7983	4.14588	1.02702	4.03681	5.41822e-05	9.78572e-05
ENSBTAG00000002329	8.46923	4.14634	1.29838	3.19347	0.00140575	0.00221241
ENSBTAG00000001306	17.2328	4.14651	1.21442	3.4144	0.000639226	0.00104058
ENSBTAG00000053476	8.49429	4.14677	1.31803	3.14619	0.00165414	0.00258747
ENSBTAG00000033278	8.4887	4.1469	1.29861	3.19334	0.00140636	0.00221316
ENSBTAG00000054689	8.49053	4.14694	1.29836	3.19399	0.00140321	0.00220885
ENSBTAG00000047362	30.162	4.1474	1.03691	3.99975	6.34098e-05	0.000113798
ENSBTAG00000015107	45.3071	4.14762	0.860711	4.81883	1.44404e-06	3.12757e-06
ENSBTAG00000019687	8.50539	4.14768	1.30589	3.17614	0.00149249	0.00234414
ENSBTAG00000054090	8.61492	4.14791	1.36421	3.04052	0.00236173	0.00364773
ENSBTAG00000006805	8.476	4.14794	1.28714	3.22261	0.00127029	0.00200595
ENSBTAG00000006747	8.51304	4.14863	1.31293	3.15982	0.00157864	0.00247201
ENSBTAG00000050675	8.50861	4.14974	1.29341	3.20838	0.00133485	0.00210432
ENSBTAG00000047955	8.50369	4.1509	1.29269	3.21107	0.00132244	0.00208536
ENSBTAG00000011819	8.5096	4.1509	1.29621	3.20234	0.00136316	0.00214747
ENSBTAG00000015014	8.49152	4.15132	1.28846	3.22193	0.00127328	0.0020102
ENSBTAG00000017626	17.2275	4.15163	1.20171	3.45478	0.000550743	0.000903817
ENSBTAG00000000341	16.8278	4.15179	1.20634	3.44164	0.000578189	0.000947129
ENSBTAG00000046821	8.52343	4.15303	1.30165	3.19058	0.00141989	0.00223359
ENSBTAG00000044129	8.51186	4.15309	1.29616	3.20415	0.00135462	0.00213444
ENSBTAG00000052700	8.53622	4.15395	1.29739	3.20178	0.00136583	0.00215147
ENSBTAG00000018864	8.53063	4.15419	1.29616	3.205	0.00135061	0.00212832
ENSBTAG00000014642	8.58491	4.15505	1.3434	3.09293	0.0019819	0.00308169
ENSBTAG00000046607	8.52953	4.15543	1.28805	3.22614	0.0012547	0.00198241
ENSBTAG00000001213	8.65352	4.15649	1.35042	3.07793	0.00208446	0.00323649
ENSBTAG00000004776	8.53289	4.15656	1.29537	3.20879	0.00133296	0.00210154
ENSBTAG00000013755	8.55606	4.15777	1.31423	3.16367	0.00155796	0.00244104
ENSBTAG00000013555	8.55585	4.15907	1.29868	3.20253	0.00136228	0.00214629
ENSBTAG00000005766	8.61801	4.15947	1.3188	3.15398	0.00161063	0.0025216
[truncated: 9,676 more rows]

## Sheet: Angus vs. Nanyang
Gene Id	mean normalised counts	fold change	log2 fold change estimate	Wald statistic	p value	p value adjusted - false discovery rate (FDR)
ENSBTAG00000054051	54981.3	-18.2437	1.13712	-16.0439	6.31155e-58	2.47224e-56
ENSBTAG00000053626	47988.3	-18.0534	1.13943	-15.8442	1.54138e-56	5.78852e-55
ENSBTAG00000053974	44787.4	-17.962	1.13773	-15.7876	3.78751e-56	1.40307e-54
ENSBTAG00000052033	41746.2	-17.8458	1.14882	-15.534	2.04132e-54	7.2393e-53
ENSBTAG00000017743	34704	-16.6334	1.0861	-15.3149	6.08435e-53	2.00521e-51
ENSBTAG00000007090	138631	-16.2502	0.522878	-31.0785	4.70946e-212	1.28602e-208
ENSBTAG00000011392	102033	-16.1065	0.557275	-28.9022	1.12045e-183	1.07087e-180
ENSBTAG00000017509	8578.58	-15.7059	1.13431	-13.8462	1.34092e-43	3.08816e-42
ENSBTAG00000047155	8515.83	-15.6974	1.13333	-13.8506	1.26081e-43	2.91066e-42
ENSBTAG00000018204	26125.5	-15.6884	1.70605	-9.19575	3.7238e-20	2.80238e-19
ENSBTAG00000007782	28772.4	-15.5008	0.749498	-20.6815	5.07867e-95	6.22299e-93
ENSBTAG00000002157	7412.75	-15.496	1.14071	-13.5845	4.9466e-42	1.07448e-40
ENSBTAG00000052709	21370.8	-15.4917	0.855002	-18.1189	2.26205e-73	1.53876e-71
ENSBTAG00000009707	39737	-15.3467	0.672748	-22.812	3.48858e-115	7.17035e-113
ENSBTAG00000006733	6149.1	-15.2299	1.1475	-13.2722	3.35742e-40	6.8201e-39
ENSBTAG00000046333	5321.44	-15.0224	1.15397	-13.018	9.66999e-39	1.84289e-37
ENSBTAG00000009696	40164.5	-14.9359	0.548454	-27.2327	2.66053e-163	1.81629e-160
ENSBTAG00000046838	4892.06	-14.8923	1.16384	-12.7959	1.72883e-37	3.09425e-36
ENSBTAG00000006823	51213.2	-14.8346	0.5104	-29.0646	1.00513e-185	1.13018e-182
ENSBTAG00000002574	4323.46	-14.7054	1.17596	-12.505	7.00994e-36	1.17026e-34
ENSBTAG00000012931	7212.07	-14.462	1.10629	-13.0726	4.7243e-39	9.12171e-38
ENSBTAG00000015204	3209.81	-14.3486	1.14242	-12.5599	3.50984e-36	5.91107e-35
ENSBTAG00000009387	16027.1	-14.314	0.741262	-19.3103	4.3978e-83	3.87392e-81
ENSBTAG00000015214	31378.2	-14.279	0.536355	-26.6223	3.74945e-156	2.10796e-153
ENSBTAG00000010229	3100.82	-14.2734	1.16167	-12.2869	1.06521e-34	1.69116e-33
ENSBTAG00000006253	98304.1	-14.2	0.555421	-25.5662	3.62573e-144	1.54013e-141
ENSBTAG00000019294	2769.14	-14.1439	1.14423	-12.3611	4.24556e-35	6.85422e-34
ENSBTAG00000002898	2797.03	-14.1207	1.16976	-12.0714	1.49572e-33	2.2673e-32
ENSBTAG00000010610	5281.91	-14.08	1.10851	-12.7017	5.7871e-37	1.00473e-35
ENSBTAG00000009703	248113	-14.0798	0.679838	-20.7105	2.78272e-95	3.43173e-93
ENSBTAG00000019554	2615.17	-14.0783	1.13537	-12.3997	2.62174e-35	4.27598e-34
ENSBTAG00000043250	217511	-14.0084	0.459835	-30.4639	7.85154e-204	1.15448e-200
ENSBTAG00000012866	8592.63	-13.9587	1.45583	-9.5881	8.97234e-22	7.44062e-21
ENSBTAG00000018707	29734.7	-13.9261	0.475282	-29.3008	1.0133e-188	1.21058e-185
ENSBTAG00000048585	4420.76	-13.9178	1.04982	-13.2574	4.0897e-40	8.27244e-39
ENSBTAG00000008394	12379.3	-13.9007	1.38732	-10.0198	1.24694e-23	1.14099e-22
ENSBTAG00000008652	2301.31	-13.8983	1.139	-12.2022	3.02499e-34	4.72022e-33
ENSBTAG00000018253	2315.76	-13.8865	1.1534	-12.0396	2.20062e-33	3.31742e-32
ENSBTAG00000021508	4669.09	-13.8658	1.14192	-12.1425	6.28384e-34	9.70239e-33
ENSBTAG00000012897	2198.91	-13.8324	1.1416	-12.1167	8.61527e-34	1.3238e-32
ENSBTAG00000046512	8809.68	-13.7759	0.776451	-17.7421	1.9826e-70	1.24663e-68
ENSBTAG00000020087	2047.41	-13.722	1.15075	-11.9244	8.83234e-33	1.29273e-31
ENSBTAG00000019210	3891.23	-13.7117	1.07478	-12.7576	2.82606e-37	4.99723e-36
ENSBTAG00000007767	2027.99	-13.698	1.15856	-11.8232	2.96073e-32	4.20776e-31
ENSBTAG00000015396	1960.65	-13.6594	1.15309	-11.8459	2.25851e-32	3.23382e-31
ENSBTAG00000015470	3719.81	-13.6552	1.07116	-12.7481	3.19606e-37	5.64106e-36
ENSBTAG00000020223	20082.2	-13.6496	0.509888	-26.7699	7.24286e-158	4.32648e-155
ENSBTAG00000052348	3449.85	-13.6333	1.60158	-8.51243	1.70322e-17	1.09767e-16
ENSBTAG00000018369	137238	-13.5751	0.549124	-24.7214	6.30233e-135	2.15123e-132
ENSBTAG00000038286	1874.39	-13.5407	1.19377	-11.3428	8.05257e-30	1.02208e-28
ENSBTAG00000050626	1797.4	-13.5239	1.16521	-11.6064	3.82231e-31	5.20765e-30
ENSBTAG00000008013	1697.82	-13.4878	1.13477	-11.8859	1.40061e-32	2.02363e-31
ENSBTAG00000021120	1674.2	-13.4541	1.14542	-11.746	7.40588e-32	1.02806e-30
ENSBTAG00000021581	1670.36	-13.4234	1.1656	-11.5163	1.09173e-30	1.44519e-29
ENSBTAG00000038849	1590.2	-13.3832	1.1458	-11.6802	1.60904e-31	2.20479e-30
ENSBTAG00000011869	21538.6	-13.3735	0.669468	-19.9763	8.85306e-89	9.14736e-87
ENSBTAG00000021823	1642.93	-13.3702	1.18747	-11.2593	2.08295e-29	2.58375e-28
ENSBTAG00000054218	4961.6	-13.3506	0.987483	-13.5198	1.19447e-41	2.56254e-40
ENSBTAG00000009749	1536.15	-13.3437	1.14002	-11.7049	1.20354e-31	1.66226e-30
ENSBTAG00000010741	32154	-13.3114	0.428657	-31.0537	1.01793e-211	2.43223e-208
ENSBTAG00000038865	1502.76	-13.3002	1.15003	-11.5651	6.18846e-31	8.2954e-30
ENSBTAG00000014885	9566.09	-13.2824	0.752282	-17.6561	9.13286e-70	5.47256e-68
ENSBTAG00000005333	130363	-13.2784	0.709314	-18.7201	3.39738e-78	2.68351e-76
ENSBTAG00000040028	7442.49	-13.2565	0.693242	-19.1224	1.64334e-81	1.37172e-79
ENSBTAG00000055045	13358.2	-13.1883	0.625482	-21.085	1.09194e-98	1.42962e-96
ENSBTAG00000011548	2665.72	-13.1829	1.08663	-12.1319	7.15776e-34	1.10073e-32
ENSBTAG00000021992	1352.09	-13.1636	1.14417	-11.505	1.24523e-30	1.64042e-29
ENSBTAG00000008842	5610.9	-13.1621	0.813182	-16.186	6.33487e-59	2.57094e-57
ENSBTAG00000018267	2548.64	-13.1397	1.07257	-12.2507	1.66596e-34	2.62746e-33
ENSBTAG00000005085	1357.19	-13.1386	1.16654	-11.2629	2.0004e-29	2.48458e-28
ENSBTAG00000010786	8232.81	-13.1088	0.639988	-20.4829	3.05685e-93	3.58476e-91
ENSBTAG00000032657	1274.36	-13.0543	1.16539	-11.2017	4.00191e-29	4.90048e-28
ENSBTAG00000018790	1252.51	-13.0493	1.15146	-11.3329	9.02068e-30	1.14117e-28
ENSBTAG00000006563	2452.68	-13.0446	1.10645	-11.7897	4.41295e-32	6.19792e-31
ENSBTAG00000000706	1264	-13.036	1.1707	-11.1352	8.45425e-29	1.02022e-27
ENSBTAG00000054182	1257.19	-12.9782	1.20742	-10.7487	6.00725e-27	6.59176e-26
ENSBTAG00000033268	1168.1	-12.9631	1.1447	-11.3244	9.9334e-30	1.25414e-28
ENSBTAG00000011500	1258.61	-12.9456	1.23193	-10.5083	7.90773e-26	8.07458e-25
ENSBTAG00000048756	1140.7	-12.9174	1.15483	-11.1855	4.80051e-29	5.8447e-28
ENSBTAG00000019394	1112.55	-12.8643	1.16888	-11.0057	3.58594e-28	4.20265e-27
ENSBTAG00000051744	1103.33	-12.8622	1.16214	-11.0677	1.79901e-28	2.1359e-27
ENSBTAG00000019585	23091	-12.8566	0.432717	-29.7113	5.49425e-194	7.50162e-191
ENSBTAG00000021218	27408	-12.8169	0.442648	-28.9551	2.42009e-184	2.43474e-181
ENSBTAG00000049190	1063.72	-12.8076	1.16576	-10.9865	4.43937e-28	5.17115e-27
ENSBTAG00000046282	1032.59	-12.7888	1.14889	-11.1315	8.8158e-29	1.06318e-27
ENSBTAG00000023600	1097.46	-12.7702	1.22456	-10.4284	1.83873e-25	1.83921e-24
ENSBTAG00000021970	984.342	-12.74	1.13609	-11.2139	3.48589e-29	4.28231e-28
ENSBTAG00000018395	1834.61	-12.7093	1.05628	-12.0321	2.40894e-33	3.6172e-32
ENSBTAG00000003669	973.373	-12.6951	1.15888	-10.9546	6.31356e-28	7.30089e-27
ENSBTAG00000004990	961.842	-12.6838	1.15511	-10.9806	4.73645e-28	5.50714e-27
ENSBTAG00000033603	938.653	-12.6596	1.14791	-11.0284	2.78741e-28	3.291e-27
ENSBTAG00000010551	6953.04	-12.6482	0.651951	-19.4005	7.64864e-84	6.92909e-82
ENSBTAG00000010693	5897.36	-12.6374	0.650411	-19.4299	4.31487e-84	4.00382e-82
ENSBTAG00000049909	930.758	-12.608	1.17893	-10.6945	1.08014e-26	1.16714e-25
ENSBTAG00000049091	872.469	-12.5711	1.13905	-11.0365	2.54853e-28	3.01268e-27
ENSBTAG00000046332	512768	-12.5615	1.03407	-12.1477	5.9006e-34	9.11803e-33
ENSBTAG00000008920	2716.81	-12.5479	0.90909	-13.8026	2.45654e-43	5.61013e-42
ENSBTAG00000012139	827.608	-12.4869	1.14835	-10.8738	1.53668e-27	1.73911e-26
ENSBTAG00000016754	826.744	-12.4597	1.16862	-10.6619	1.53427e-26	1.64393e-25
ENSBTAG00000052719	832.583	-12.4547	1.1801	-10.554	4.86997e-26	5.06197e-25
ENSBTAG00000010284	829.222	-12.4382	1.18818	-10.4683	1.20745e-25	1.2199e-24
ENSBTAG00000049378	857.887	-12.4295	1.22925	-10.1114	4.91607e-24	4.58538e-23
ENSBTAG00000054952	1482.04	-12.3934	1.0805	-11.47	1.86608e-30	2.43316e-29
ENSBTAG00000002804	1458.02	-12.3852	1.06844	-11.5919	4.52717e-31	6.14172e-30
ENSBTAG00000020569	5114.06	-12.3851	0.673624	-18.3857	1.70895e-75	1.24682e-73
ENSBTAG00000004237	769.003	-12.3523	1.17522	-10.5106	7.71913e-26	7.89044e-25
ENSBTAG00000000434	25216.1	-12.3512	0.459436	-26.8835	3.4264e-159	2.25847e-156
ENSBTAG00000027080	760.966	-12.3449	1.16982	-10.5528	4.92821e-26	5.11971e-25
ENSBTAG00000051072	806.661	-12.3422	1.23207	-10.0174	1.27764e-23	1.1674e-22
ENSBTAG00000025136	2377.79	-12.3352	0.927628	-13.2975	2.39256e-40	4.89656e-39
ENSBTAG00000012991	1568.72	-12.3277	1.15717	-10.6534	1.68178e-26	1.79393e-25
ENSBTAG00000006440	744.395	-12.3084	1.17496	-10.4756	1.11856e-25	1.13368e-24
ENSBTAG00000001865	708.967	-12.2696	1.15301	-10.6414	1.91329e-26	2.03294e-25
ENSBTAG00000017024	736.045	-12.2486	1.20906	-10.1307	4.03796e-24	3.79104e-23
ENSBTAG00000015786	1335.46	-12.2423	1.08838	-11.2482	2.36452e-29	2.92164e-28
ENSBTAG00000002319	2833.55	-12.2132	0.799045	-15.2847	9.67128e-53	3.17095e-51
ENSBTAG00000011734	4090.68	-12.2087	1.29682	-9.41436	4.75977e-21	3.78938e-20
ENSBTAG00000009080	1244.44	-12.1707	1.0645	-11.4332	2.85304e-30	3.69234e-29
ENSBTAG00000045757	68664.7	-12.1622	1.00837	-12.0612	1.6922e-33	2.56108e-32
ENSBTAG00000022699	650.717	-12.1451	1.15913	-10.4778	1.09307e-25	1.10902e-24
ENSBTAG00000014930	4746.25	-12.1322	1.24708	-9.72843	2.28077e-22	1.9489e-21
ENSBTAG00000021009	634.88	-12.1234	1.14949	-10.5468	5.25602e-26	5.44251e-25
ENSBTAG00000027320	655.44	-12.1185	1.18776	-10.2028	1.92559e-24	1.83396e-23
ENSBTAG00000030190	10528.5	-12.1138	1.29377	-9.36322	7.73449e-21	6.07665e-20
ENSBTAG00000014003	1830.29	-12.053	0.889944	-13.5436	8.64629e-42	1.86539e-40
ENSBTAG00000013921	91606.2	-12.0508	1.02056	-11.808	3.55105e-32	5.00578e-31
ENSBTAG00000000395	605.478	-12.0492	1.15738	-10.4108	2.21427e-25	2.20447e-24
ENSBTAG00000045604	597.452	-12.0236	1.16313	-10.3372	4.78183e-25	4.67782e-24
ENSBTAG00000006030	571.307	-11.9901	1.14069	-10.5112	7.66924e-26	7.84783e-25
ENSBTAG00000006541	39652.5	-11.9571	0.381305	-31.3584	7.46812e-216	2.37922e-212
ENSBTAG00000001745	1147.59	-11.9532	1.14417	-10.447	1.51177e-25	1.52012e-24
ENSBTAG00000015690	2334.06	-11.9277	0.77033	-15.4838	4.46099e-54	1.55606e-52
ENSBTAG00000040053	3833.98	-11.9191	0.773362	-15.4121	1.35695e-53	4.62354e-52
ENSBTAG00000007210	550.394	-11.8902	1.1802	-10.0747	7.1451e-24	6.59481e-23
ENSBTAG00000046725	24425.7	-11.8286	1.0864	-10.8879	1.31624e-27	1.49583e-26
ENSBTAG00000019595	510.001	-11.828	1.14593	-10.3218	5.61867e-25	5.47964e-24
ENSBTAG00000003165	503.528	-11.8063	1.14969	-10.2691	9.70686e-25	9.36631e-24
ENSBTAG00000005048	1547.15	-11.8036	0.917183	-12.8694	6.69348e-38	1.22202e-36
ENSBTAG00000017071	505.315	-11.7893	1.16812	-10.0925	5.96299e-24	5.52241e-23
ENSBTAG00000038464	513.037	-11.7864	1.18663	-9.93263	3.00229e-23	2.69052e-22
ENSBTAG00000020928	928.331	-11.7521	1.08536	-10.8278	2.54218e-27	2.8551e-26
ENSBTAG00000047231	23678.7	-11.7514	0.545356	-21.5481	5.52216e-103	8.44448e-101
ENSBTAG00000014581	2568.79	-11.7397	0.726099	-16.1682	8.45478e-59	3.40238e-57
ENSBTAG00000021685	23667.1	-11.7149	0.469702	-24.9412	2.65898e-137	9.7743e-135
ENSBTAG00000006138	876.899	-11.6853	1.07227	-10.8978	1.18141e-27	1.34581e-26
ENSBTAG00000016924	2978.42	-11.68	0.652417	-17.9027	1.12358e-71	7.25582e-70
ENSBTAG00000012870	454.411	-11.6685	1.1478	-10.166	2.81129e-24	2.65372e-23
ENSBTAG00000018214	970.2	-11.6615	1.19099	-9.79138	1.22605e-22	1.06527e-21
ENSBTAG00000002983	446.448	-11.6412	1.14997	-10.123	4.36888e-24	4.09368e-23
ENSBTAG00000002023	448.425	-11.6332	1.16169	-10.014	1.32238e-23	1.20713e-22
ENSBTAG00000033008	22102.4	-11.6073	0.331642	-34.9995	2.28612e-268	1.45664e-264
ENSBTAG00000021466	25033.3	-11.6002	0.507169	-22.8724	8.74753e-116	1.87875e-113
ENSBTAG00000023177	1346.52	-11.5788	0.934627	-12.3887	3.00901e-35	4.89926e-34
ENSBTAG00000021657	427.698	-11.5726	1.15875	-9.98711	1.73571e-23	1.57242e-22
ENSBTAG00000017183	40670	-11.5312	1.0596	-10.8826	1.3952e-27	1.58181e-26
ENSBTAG00000003505	6036.65	-11.507	0.594537	-19.3546	1.86482e-83	1.65795e-81
ENSBTAG00000017719	2210.95	-11.4935	0.72415	-15.8717	9.94556e-57	3.7571e-55
ENSBTAG00000005710	427.743	-11.4858	1.23004	-9.33772	9.84348e-21	7.6674e-20
ENSBTAG00000009059	407.218	-11.4826	1.17776	-9.74956	1.8527e-22	1.59452e-21
ENSBTAG00000044046	388.087	-11.4551	1.14534	-10.0014	1.50229e-23	1.36809e-22
ENSBTAG00000000061	377.424	-11.4201	1.14303	-9.99112	1.66693e-23	1.51226e-22
ENSBTAG00000046046	394.173	-11.4094	1.20178	-9.49372	2.22931e-21	1.80718e-20
ENSBTAG00000020105	1187.24	-11.4068	0.909577	-12.5408	4.46568e-36	7.49442e-35
ENSBTAG00000010716	739.509	-11.4061	1.11829	-10.1997	1.98986e-24	1.89329e-23
ENSBTAG00000019636	717.589	-11.3837	1.1022	-10.3282	5.25506e-25	5.13026e-24
ENSBTAG00000054349	366.922	-11.3534	1.16676	-9.73071	2.23024e-22	1.90743e-21
ENSBTAG00000010529	357.309	-11.3311	1.15479	-9.81227	9.97e-23	8.71805e-22
ENSBTAG00000000044	702.702	-11.3298	1.11506	-10.1606	2.97175e-24	2.80104e-23
ENSBTAG00000027868	677.13	-11.3271	1.0813	-10.4754	1.12066e-25	1.13521e-24
ENSBTAG00000033422	1076.76	-11.313	0.899889	-12.5716	3.02536e-36	5.10864e-35
ENSBTAG00000021132	4806.15	-11.3093	0.548492	-20.6189	1.85745e-94	2.20529e-92
ENSBTAG00000006419	25254.1	-11.3083	0.623466	-18.1377	1.60511e-73	1.10764e-71
ENSBTAG00000011547	1926.12	-11.301	0.751437	-15.0391	4.06962e-51	1.28793e-49
ENSBTAG00000027524	1068.1	-11.2931	0.905144	-12.4766	1.00157e-35	1.66189e-34
ENSBTAG00000001176	343.354	-11.2779	1.15459	-9.76783	1.54736e-22	1.33534e-21
ENSBTAG00000009190	1434.13	-11.2662	0.774096	-14.554	5.51067e-48	1.54452e-46
ENSBTAG00000005259	669.076	-11.2623	1.11605	-10.0913	6.03865e-24	5.58978e-23
ENSBTAG00000020243	631.234	-11.2294	1.08392	-10.36	3.76876e-25	3.70385e-24
ENSBTAG00000006907	218566	-11.2201	0.436038	-25.732	5.13082e-146	2.28083e-143
ENSBTAG00000012653	1401.06	-11.204	0.788692	-14.2058	8.43214e-46	2.12079e-44
ENSBTAG00000000172	318.274	-11.1873	1.14239	-9.7929	1.20778e-22	1.05083e-21
ENSBTAG00000015406	324.019	-11.1752	1.17404	-9.51859	1.75537e-21	1.4327e-20
ENSBTAG00000012467	607.672	-11.1623	1.0977	-10.1688	2.73304e-24	2.58241e-23
ENSBTAG00000000828	605.477	-11.1555	1.10008	-10.1406	3.64828e-24	3.43024e-23
ENSBTAG00000016768	508.392	-11.1385	1.61436	-6.89961	5.21462e-12	2.29619e-11
ENSBTAG00000021393	305.966	-11.1307	1.14471	-9.72358	2.39222e-22	2.0414e-21
ENSBTAG00000003919	310.667	-11.1224	1.17011	-9.50546	1.9916e-21	1.62067e-20
ENSBTAG00000026836	315.323	-11.1183	1.19201	-9.32737	1.0853e-20	8.43312e-20
ENSBTAG00000042458	16722.1	-11.1159	0.478878	-23.2124	3.41504e-119	7.96079e-117
ENSBTAG00000001078	4811.72	-11.1093	0.464721	-23.9054	2.69322e-126	7.05218e-124
ENSBTAG00000019297	301.777	-11.0943	1.1607	-9.55835	1.19654e-21	9.8543e-21
ENSBTAG00000002080	587.797	-11.0831	1.11961	-9.89906	4.20218e-23	3.74474e-22
ENSBTAG00000003658	300.655	-11.0763	1.17197	-9.45099	3.35635e-21	2.70133e-20
ENSBTAG00000014960	1594.41	-11.0681	0.709677	-15.5959	7.75781e-55	2.78742e-53
ENSBTAG00000017866	5026.24	-11.0673	0.452401	-24.4635	3.61317e-132	1.13222e-129
ENSBTAG00000047420	302.669	-11.0657	1.18897	-9.30697	1.31536e-20	1.0167e-19
ENSBTAG00000023806	904.935	-11.0607	0.907846	-12.1835	3.80593e-34	5.90506e-33
ENSBTAG00000013492	301.726	-11.0459	1.20188	-9.19053	3.90922e-20	2.9396e-19
ENSBTAG00000010694	285.512	-11.0308	1.14971	-9.59436	8.44362e-22	7.02655e-21
ENSBTAG00000006999	61690.6	-11.0201	0.387991	-28.4031	1.85342e-177	1.68705e-174
ENSBTAG00000020605	5915.33	-11.0173	0.470797	-23.4015	4.13047e-121	9.99416e-119
ENSBTAG00000002024	286.125	-11.016	1.16598	-9.44786	3.45828e-21	2.77985e-20
ENSBTAG00000001706	281.337	-11.0074	1.15215	-9.55385	1.24968e-21	1.02787e-20
ENSBTAG00000048643	294.537	-10.9999	1.2127	-9.0706	1.18359e-19	8.6816e-19
ENSBTAG00000000731	287.692	-10.9847	1.19853	-9.16511	4.94978e-20	3.69735e-19
ENSBTAG00000005353	57822.3	-10.9832	0.734708	-14.9491	1.57966e-50	4.86236e-49
ENSBTAG00000019733	274.849	-10.9727	1.15472	-9.50245	2.05008e-21	1.66683e-20
ENSBTAG00000001003	5242.88	-10.9689	0.512755	-21.3921	1.5834e-101	2.29294e-99
ENSBTAG00000018352	533.67	-10.9494	1.13172	-9.67498	3.8518e-22	3.25928e-21
ENSBTAG00000022714	271.194	-10.9491	1.1594	-9.44369	3.59879e-21	2.88794e-20
ENSBTAG00000052404	271.588	-10.9216	1.18539	-9.21346	3.15772e-20	2.3867e-19
ENSBTAG00000001961	1462.13	-10.9152	0.736897	-14.8124	1.21792e-49	3.63759e-48
ENSBTAG00000043961	1454.61	-10.9066	0.706756	-15.4319	9.98915e-54	3.42805e-52
ENSBTAG00000009702	270.189	-10.8972	1.20143	-9.07019	1.18813e-19	8.71162e-19
ENSBTAG00000018603	256.777	-10.8808	1.15475	-9.42263	4.39912e-21	3.51103e-20
ENSBTAG00000002227	250.288	-10.8587	1.14296	-9.50051	2.0886e-21	1.69743e-20
ENSBTAG00000012307	1980.15	-10.8565	0.602193	-18.0283	1.16832e-72	7.70086e-71
ENSBTAG00000010085	254.051	-10.838	1.17885	-9.19368	3.79613e-20	2.85569e-19
ENSBTAG00000001503	3095.33	-10.8337	0.501072	-21.621	1.14045e-103	1.77233e-101
ENSBTAG00000010677	2553.91	-10.8234	0.585214	-18.4948	2.27323e-76	1.69077e-74
ENSBTAG00000017233	246.034	-10.8114	1.16357	-9.29157	1.52027e-20	1.17272e-19
ENSBTAG00000046177	6289.98	-10.8053	1.58628	-6.81174	9.64282e-12	4.16172e-11
ENSBTAG00000002924	240.954	-10.7967	1.15242	-9.36878	7.33733e-21	5.7741e-20
ENSBTAG00000048501	242.085	-10.7939	1.16001	-9.30501	1.33978e-20	1.03474e-19
ENSBTAG00000018767	241.516	-10.7877	1.16246	-9.28008	1.69354e-20	1.3027e-19
ENSBTAG00000019658	804.29	-10.786	1.00428	-10.7401	6.59903e-27	7.2204e-26
ENSBTAG00000051540	247.77	-10.7857	1.19498	-9.02581	1.78364e-19	1.29439e-18
ENSBTAG00000002853	2186.88	-10.7845	0.584646	-18.4462	5.59822e-76	4.14767e-74
ENSBTAG00000007244	3243.57	-10.7744	0.507393	-21.2349	4.54767e-100	6.39181e-98
ENSBTAG00000033835	240.739	-10.7668	1.17769	-9.14226	6.11617e-20	4.55082e-19
ENSBTAG00000016026	249.595	-10.7566	1.22945	-8.74913	2.15012e-18	1.46994e-17
ENSBTAG00000014143	6619.95	-10.7558	0.437058	-24.6096	9.95959e-134	3.22674e-131
ENSBTAG00000010579	231.814	-10.7322	1.16275	-9.22996	2.70743e-20	2.05694e-19
ENSBTAG00000018185	232.686	-10.6979	1.19677	-8.93901	3.92683e-19	2.79871e-18
ENSBTAG00000011628	695.29	-10.6973	0.900008	-11.8858	1.40304e-32	2.02562e-31
ENSBTAG00000002216	229.062	-10.6916	1.18346	-9.03424	1.65141e-19	1.20438e-18
ENSBTAG00000004432	723.902	-10.6897	0.934297	-11.4415	2.59485e-30	3.36731e-29
ENSBTAG00000043975	222.628	-10.6866	1.15302	-9.26832	1.89097e-20	1.44873e-19
ENSBTAG00000013662	736.785	-10.6755	1.02652	-10.3997	2.4877e-25	2.46769e-24
ENSBTAG00000019267	1957.88	-10.6688	0.779051	-13.6946	1.09398e-42	2.42874e-41
ENSBTAG00000005762	446.403	-10.6668	1.14491	-9.31674	1.19974e-20	9.29593e-20
ENSBTAG00000012837	225.447	-10.664	1.19016	-8.9602	3.24095e-19	2.31765e-18
ENSBTAG00000016801	221.016	-10.6528	1.17488	-9.06713	1.22188e-19	8.94877e-19
ENSBTAG00000005021	215.547	-10.6424	1.15445	-9.21859	3.0103e-20	2.27798e-19
ENSBTAG00000053071	413.623	-10.6325	1.10482	-9.62377	6.34616e-22	5.32515e-21
ENSBTAG00000011752	5395.43	-10.6281	0.481257	-22.084	4.50851e-108	7.76397e-106
ENSBTAG00000033367	219.544	-10.6207	1.19509	-8.88694	6.28177e-19	4.41943e-18
ENSBTAG00000044027	233.318	-10.6178	1.26894	-8.36743	5.88898e-17	3.66432e-16
ENSBTAG00000013779	211.578	-10.6038	1.16576	-9.09604	9.36858e-20	6.91697e-19
ENSBTAG00000005974	8363.01	-10.5742	0.504305	-20.9679	1.28705e-97	1.65114e-95
ENSBTAG00000037449	223.168	-10.5449	1.27883	-8.24579	1.64072e-16	9.94365e-16
ENSBTAG00000009844	2857.06	-10.5408	0.640296	-16.4623	6.84127e-61	2.91249e-59
ENSBTAG00000000648	198.351	-10.5298	1.15332	-9.12996	6.85219e-20	5.08659e-19
ENSBTAG00000017032	198.716	-10.5246	1.16078	-9.06683	1.22525e-19	8.96999e-19
ENSBTAG00000018747	624.572	-10.5151	0.923237	-11.3894	4.72247e-30	6.05027e-29
ENSBTAG00000040390	196.253	-10.5037	1.16431	-9.0214	1.85696e-19	1.34658e-18
ENSBTAG00000019327	26405.8	-10.4959	0.284733	-36.8622	1.86174e-297	1.77936e-293
ENSBTAG00000005604	196.264	-10.4868	1.17826	-8.9002	5.57486e-19	3.93368e-18
ENSBTAG00000007808	586.352	-10.4279	0.963068	-10.8278	2.54165e-27	2.8551e-26
ENSBTAG00000027442	1454.43	-10.4251	0.61124	-17.0557	3.17295e-65	1.56721e-63
ENSBTAG00000016752	185.56	-10.4251	1.16502	-8.94842	3.60596e-19	2.5729e-18
ENSBTAG00000012305	567.274	-10.4217	0.900901	-11.5681	5.9762e-31	8.02776e-30
ENSBTAG00000002551	183.859	-10.4183	1.1593	-8.98671	2.54737e-19	1.83056e-18
ENSBTAG00000027182	565.974	-10.4181	0.896224	-11.6245	3.09486e-31	4.22257e-30
ENSBTAG00000052213	284.442	-10.4093	1.60158	-6.49938	8.06525e-11	3.22526e-10
ENSBTAG00000008380	190.958	-10.4087	1.21646	-8.55651	1.16332e-17	7.57903e-17
ENSBTAG00000017549	567.373	-10.4071	0.915437	-11.3684	6.00479e-30	7.65721e-29
ENSBTAG00000001603	782.132	-10.4067	0.797365	-13.0514	6.24236e-39	1.19682e-37
ENSBTAG00000002081	181.905	-10.4062	1.15756	-8.98976	2.47776e-19	1.78188e-18
ENSBTAG00000024826	185.927	-10.3916	1.19781	-8.67549	4.11762e-18	2.7685e-17
ENSBTAG00000033107	181.25	-10.3907	1.16828	-8.89404	5.8925e-19	4.15168e-18
ENSBTAG00000024929	2054.64	-10.3868	0.58044	-17.8947	1.29748e-71	8.35063e-70
ENSBTAG00000008868	6062.44	-10.3658	0.409121	-25.3366	1.26171e-141	4.92197e-139
ENSBTAG00000025258	184.23	-10.3615	1.21358	-8.53795	1.3662e-17	8.85254e-17
ENSBTAG00000001788	180.862	-10.3614	1.19242	-8.6894	3.64365e-18	2.46108e-17
ENSBTAG00000004178	555.318	-10.3582	0.941049	-11.0071	3.53196e-28	4.14447e-27
ENSBTAG00000023039	981.572	-10.3546	0.745728	-13.8852	7.78496e-44	1.82141e-42
ENSBTAG00000013103	17317.9	-10.3463	1.19559	-8.6537	4.98569e-18	3.33572e-17
ENSBTAG00000031573	3764.53	-10.3444	1.19429	-8.66156	4.65341e-18	3.12105e-17
ENSBTAG00000020061	348.207	-10.3434	1.14519	-9.03207	1.68461e-19	1.22532e-18
ENSBTAG00000014304	337.075	-10.3414	1.11852	-9.24555	2.34037e-20	1.78374e-19
ENSBTAG00000004570	332.023	-10.3376	1.10211	-9.37978	6.61111e-21	5.2306e-20
ENSBTAG00000004159	183.628	-10.3253	1.24224	-8.31183	9.42345e-17	5.81437e-16
ENSBTAG00000002151	538.295	-10.3143	0.95519	-10.7982	3.51088e-27	3.90404e-26
ENSBTAG00000001417	175.703	-10.3093	1.20307	-8.56919	1.04214e-17	6.82679e-17
ENSBTAG00000044427	32637.5	-10.3037	0.530583	-19.4197	5.26384e-84	4.83742e-82
ENSBTAG00000018167	3665.08	-10.3027	0.52484	-19.6301	8.55566e-86	8.25967e-84
ENSBTAG00000035836	322.741	-10.3025	1.09076	-9.4453	3.54386e-21	2.84506e-20
ENSBTAG00000004836	169.111	-10.3005	1.16445	-8.84582	9.08594e-19	6.35251e-18
ENSBTAG00000019379	252.712	-10.2846	1.5838	-6.4936	8.38116e-11	3.34341e-10
ENSBTAG00000026977	166.419	-10.2809	1.1622	-8.84609	9.06401e-19	6.3395e-18
ENSBTAG00000010389	518.81	-10.2746	0.937579	-10.9587	6.03637e-28	6.99728e-27
ENSBTAG00000000588	169.545	-10.2514	1.2129	-8.45197	2.86427e-17	1.81835e-16
ENSBTAG00000014340	276.547	-10.2387	1.68131	-6.08969	1.1313e-09	4.11275e-09
ENSBTAG00000000698	5624.22	-10.2339	0.370028	-27.6571	2.29218e-168	1.6852e-165
ENSBTAG00000024015	1873.36	-10.2331	0.533886	-19.1671	6.96667e-82	5.86643e-80
ENSBTAG00000004832	158.574	-10.22	1.15596	-8.84116	9.47257e-19	6.61094e-18
ENSBTAG00000012849	10976.6	-10.2162	0.333276	-30.6539	2.34508e-206	4.07511e-203
ENSBTAG00000022244	13025.5	-10.2153	0.368994	-27.6843	1.07864e-168	8.24726e-166
ENSBTAG00000019322	159.094	-10.2109	1.16874	-8.73666	2.40102e-18	1.63971e-17
ENSBTAG00000018966	305.429	-10.1789	1.12932	-9.01332	1.99918e-19	1.44532e-18
ENSBTAG00000011424	127112	-10.1785	0.327972	-31.0347	1.83611e-211	3.8997e-208
ENSBTAG00000050180	322.198	-10.1667	1.82295	-5.57707	2.44602e-08	7.92737e-08
ENSBTAG00000055054	153.863	-10.1541	1.17905	-8.61209	7.17387e-18	4.76472e-17
ENSBTAG00000006676	153.964	-10.1474	1.18812	-8.54071	1.33396e-17	8.65537e-17
ENSBTAG00000017121	1930.49	-10.1298	2.10733	-4.80693	1.53263e-06	4.17802e-06
ENSBTAG00000020844	147.215	-10.1278	1.14736	-8.82701	1.0751e-18	7.48379e-18
ENSBTAG00000013881	287.056	-10.1119	1.11618	-9.05933	1.31253e-19	9.60526e-19
ENSBTAG00000007068	3464.85	-10.1114	0.381111	-26.5314	4.20686e-155	2.29755e-152
ENSBTAG00000022255	146.123	-10.0926	1.17116	-8.61765	6.8345e-18	4.54405e-17
ENSBTAG00000014543	144.985	-10.0917	1.16321	-8.67571	4.10971e-18	2.76415e-17
ENSBTAG00000000233	143.155	-10.0782	1.15775	-8.705	3.17577e-18	2.15113e-17
ENSBTAG00000016341	2369.66	-10.0736	0.619326	-16.2654	1.73786e-59	7.12859e-58
ENSBTAG00000048977	144.181	-10.0733	1.17347	-8.58422	9.1457e-18	6.02014e-17
ENSBTAG00000019244	150.122	-10.0709	1.22525	-8.21945	2.04431e-16	1.23038e-15
ENSBTAG00000019788	450.834	-10.0685	0.932428	-10.7981	3.5131e-27	3.90424e-26
ENSBTAG00000010178	143.293	-10.0644	1.17427	-8.57076	1.02804e-17	6.73674e-17
ENSBTAG00000011847	149.01	-10.0632	1.22468	-8.21699	2.08667e-16	1.25548e-15
ENSBTAG00000020644	140.867	-10.0542	1.15987	-8.66832	4.38551e-18	2.94654e-17
ENSBTAG00000008332	143.278	-10.0464	1.18893	-8.45	2.91304e-17	1.8487e-16
ENSBTAG00000012088	1659.72	-10.0423	0.684123	-14.6791	8.77912e-49	2.54648e-47
ENSBTAG00000024980	142.404	-10.041	1.1884	-8.44913	2.93478e-17	1.86064e-16
ENSBTAG00000010647	145.348	-10.0365	1.21788	-8.2409	1.70917e-16	1.03341e-15
ENSBTAG00000010793	2045.11	-10.0301	0.575367	-17.4325	4.67254e-68	2.61157e-66
ENSBTAG00000012994	150.669	-10.0208	1.27549	-7.8564	3.95318e-15	2.19347e-14
ENSBTAG00000008101	135.667	-10.0127	1.15088	-8.7	3.31894e-18	2.24572e-17
ENSBTAG00000012100	137.731	-10.0091	1.17561	-8.51396	1.68091e-17	1.08439e-16
ENSBTAG00000049845	271.872	-10.0079	1.14684	-8.72658	2.62497e-18	1.78755e-17
ENSBTAG00000052443	260.232	-9.99635	1.10248	-9.06715	1.22171e-19	8.94877e-19
ENSBTAG00000007273	886.39	-9.98874	1.81335	-5.50843	3.62038e-08	1.15128e-07
ENSBTAG00000031135	151.105	-9.98337	1.30992	-7.62136	2.51009e-14	1.30992e-13
ENSBTAG00000029926	144.978	-9.98303	1.26133	-7.91469	2.4786e-15	1.38927e-14
ENSBTAG00000045879	132.165	-9.97879	1.1495	-8.68102	3.92245e-18	2.64192e-17
ENSBTAG00000004347	3156.52	-9.96702	0.432726	-23.0331	2.17242e-117	4.82859e-115
ENSBTAG00000015235	420.406	-9.96044	0.974575	-10.2203	1.60856e-24	1.53584e-23
ENSBTAG00000013598	132.632	-9.95211	1.17887	-8.44204	3.11835e-17	1.97375e-16
ENSBTAG00000018540	142.926	-9.94117	1.28188	-7.75515	8.82357e-15	4.75508e-14
ENSBTAG00000048887	133.818	-9.93916	1.20265	-8.26435	1.40456e-16	8.55174e-16
ENSBTAG00000011733	132.724	-9.93661	1.19587	-8.30911	9.64249e-17	5.94185e-16
ENSBTAG00000055172	722.508	-9.93242	0.776249	-12.7954	1.7394e-37	3.10444e-36
ENSBTAG00000005714	1735.6	-9.93053	0.703588	-14.1141	3.10851e-45	7.63742e-44
ENSBTAG00000019269	5378.45	-9.91836	0.644808	-15.3819	2.16561e-53	7.26968e-52
ENSBTAG00000051054	254.644	-9.91797	1.16129	-8.54051	1.33631e-17	8.66469e-17
ENSBTAG00000010954	592.559	-9.9175	0.917575	-10.8084	3.14151e-27	3.50964e-26
ENSBTAG00000022886	127.515	-9.90522	1.1723	-8.4494	2.92814e-17	1.85705e-16
ENSBTAG00000034373	2099	-9.90117	0.445555	-22.2221	2.09915e-109	3.89565e-107
ENSBTAG00000001288	127.332	-9.89659	1.18005	-8.38662	5.00315e-17	3.13353e-16
ENSBTAG00000013015	130.278	-9.89183	1.21338	-8.15231	3.57051e-16	2.1176e-15
ENSBTAG00000048515	223.464	-9.89058	1.72482	-5.73427	9.79356e-09	3.28716e-08
ENSBTAG00000005419	134.619	-9.87431	1.27081	-7.77011	7.84193e-15	4.24415e-14
ENSBTAG00000014252	235.905	-9.87414	1.10046	-8.97273	2.89248e-19	2.07156e-18
ENSBTAG00000006745	385.053	-9.86071	2.00276	-4.92355	8.49861e-07	2.37155e-06
ENSBTAG00000002744	125.249	-9.84319	1.21043	-8.13201	4.22226e-16	2.49024e-15
ENSBTAG00000012647	234.587	-9.83445	1.13329	-8.6778	4.03503e-18	2.71679e-17
ENSBTAG00000001324	119.074	-9.83355	1.15154	-8.53944	1.34874e-17	8.74231e-17
ENSBTAG00000053678	119.501	-9.82667	1.16424	-8.44039	3.16273e-17	2.00047e-16
ENSBTAG00000007131	377.623	-9.8238	0.911829	-10.7737	4.58065e-27	5.07295e-26
ENSBTAG00000016125	119.599	-9.82199	1.168	-8.40924	4.12692e-17	2.59493e-16
ENSBTAG00000017524	122.518	-9.81873	1.20276	-8.16348	3.25506e-16	1.93652e-15
ENSBTAG00000004423	120.465	-9.81507	1.18584	-8.27687	1.26453e-16	7.72994e-16
ENSBTAG00000022169	649.516	-9.80374	0.70359	-13.9339	3.94393e-44	9.28426e-43
ENSBTAG00000038523	119.01	-9.79802	1.18522	-8.26683	1.37571e-16	8.39079e-16
ENSBTAG00000020393	384.958	-9.78373	2.022	-4.83864	1.30731e-06	3.5899e-06
ENSBTAG00000052115	2599.05	-9.78372	0.442967	-22.0868	4.23673e-108	7.36228e-106
ENSBTAG00000043171	114.451	-9.77777	1.15289	-8.48107	2.23129e-17	1.42837e-16
ENSBTAG00000020489	503.849	-9.77573	0.829566	-11.7842	4.71118e-32	6.60706e-31
ENSBTAG00000049916	24671.4	-9.77559	0.572605	-17.0721	2.39254e-65	1.19721e-63
ENSBTAG00000008121	174.786	-9.7686	1.60859	-6.07277	1.25726e-09	4.55679e-09
ENSBTAG00000011808	120.804	-9.74765	1.25182	-7.78677	6.87416e-15	3.74479e-14
ENSBTAG00000051206	173.844	-9.74238	1.62061	-6.01156	1.83741e-09	6.56733e-09
ENSBTAG00000052248	111.238	-9.72987	1.16326	-8.36434	6.04537e-17	3.76041e-16
ENSBTAG00000014357	344.427	-9.71821	0.918933	-10.5755	3.86953e-26	4.05293e-25
ENSBTAG00000002964	2589.04	-9.71603	0.453775	-21.4116	1.04247e-101	1.53283e-99
ENSBTAG00000010423	1686.32	-9.71295	0.484875	-20.0319	2.90473e-89	3.0341e-87
ENSBTAG00000000329	210.244	-9.70591	1.10644	-8.7722	1.7521e-18	1.20299e-17
ENSBTAG00000052024	222.009	-9.69969	1.19348	-8.12721	4.39284e-16	2.58526e-15
ENSBTAG00000011298	347.399	-9.69474	0.960026	-10.0984	5.61393e-24	5.21258e-23
ENSBTAG00000054745	2188.46	-9.69279	0.601339	-16.1187	1.88626e-58	7.48045e-57
ENSBTAG00000008921	747.334	-9.67629	0.725682	-13.3341	1.46672e-40	3.02768e-39
ENSBTAG00000010392	105.661	-9.66821	1.15438	-8.37523	5.51163e-17	3.44072e-16
ENSBTAG00000019052	1599.78	-9.66319	0.573694	-16.8438	1.16521e-63	5.41922e-62
ENSBTAG00000011185	200.179	-9.64861	1.09811	-8.78653	1.54255e-18	1.0637e-17
ENSBTAG00000038462	2102.23	-9.63443	0.48667	-19.7966	3.18275e-87	3.15225e-85
ENSBTAG00000004720	324.304	-9.62541	0.935122	-10.2932	7.56144e-25	7.3369e-24
ENSBTAG00000008150	7032.81	-9.61865	0.401765	-23.941	1.14618e-126	3.0858e-124
ENSBTAG00000015794	1919.76	-9.61291	0.675653	-14.2276	6.17718e-46	1.56809e-44
ENSBTAG00000020125	1932.28	-9.5993	0.515222	-18.6314	1.78778e-77	1.38916e-75
ENSBTAG00000000802	107.284	-9.59108	1.24989	-7.67356	1.67287e-14	8.85294e-14
ENSBTAG00000019881	113.734	-9.58945	1.32101	-7.25915	3.89523e-13	1.86423e-12
ENSBTAG00000053663	106.719	-9.58615	1.24536	-7.69747	1.38787e-14	7.38358e-14
ENSBTAG00000008240	103.311	-9.57245	1.21948	-7.84961	4.17326e-15	2.31089e-14
ENSBTAG00000027629	4889.21	-9.56839	0.403186	-23.7319	1.6889e-124	4.30445e-122
ENSBTAG00000045633	191.3	-9.56632	1.12599	-8.49594	1.96338e-17	1.26024e-16
ENSBTAG00000004645	196.424	-9.5583	1.15061	-8.30715	9.80315e-17	6.03307e-16
ENSBTAG00000022120	528.08	-9.55583	1.14112	-8.37408	5.5656e-17	3.47214e-16
ENSBTAG00000039091	99.713	-9.54842	1.19317	-8.00257	1.21847e-15	6.98594e-15
ENSBTAG00000017709	96.8573	-9.54255	1.16189	-8.21294	2.15831e-16	1.29696e-15
ENSBTAG00000018598	9082.6	-9.53365	0.437827	-21.7749	4.01172e-105	6.44404e-103
ENSBTAG00000001638	565.624	-9.52824	2.11189	-4.51171	6.43067e-06	1.63874e-05
ENSBTAG00000000328	199.352	-9.51097	1.23625	-7.69337	1.43309e-14	7.61777e-14
ENSBTAG00000027516	184.932	-9.5109	1.12501	-8.45405	2.81362e-17	1.78679e-16
ENSBTAG00000002931	427.913	-9.49121	0.82062	-11.5659	6.1337e-31	8.22776e-30
ENSBTAG00000000310	632.463	-9.49048	1.23176	-7.70481	1.31037e-14	6.98293e-14
ENSBTAG00000008763	108.595	-9.48665	1.35539	-6.99918	2.57463e-12	1.15879e-11
ENSBTAG00000007383	177.813	-9.48234	1.10827	-8.556	1.16854e-17	7.60783e-17
ENSBTAG00000016800	287.905	-9.47325	0.910894	-10.3999	2.48065e-25	2.4629e-24
ENSBTAG00000053457	93.3587	-9.47141	1.18158	-8.01592	1.09318e-15	6.27702e-15
ENSBTAG00000004094	2309.94	-9.47072	0.408157	-23.2036	4.18596e-119	9.64031e-117
ENSBTAG00000015460	412.24	-9.46189	0.848562	-11.1505	7.12037e-29	8.61975e-28
ENSBTAG00000012969	95.247	-9.46003	1.22151	-7.74455	9.59175e-15	5.15307e-14
ENSBTAG00000055189	98.4988	-9.4585	1.26328	-7.48726	7.03237e-14	3.56278e-13
ENSBTAG00000000188	91.0749	-9.45714	1.16288	-8.13255	4.20362e-16	2.48001e-15
ENSBTAG00000046104	95.4537	-9.45677	1.22761	-7.70343	1.32458e-14	7.05274e-14
ENSBTAG00000019070	507.315	-9.44495	0.741573	-12.7364	3.71255e-37	6.52256e-36
ENSBTAG00000021048	176.27	-9.43626	1.14442	-8.24547	1.64507e-16	9.96689e-16
ENSBTAG00000048862	197.269	-9.43452	1.29311	-7.29598	2.96489e-13	1.43116e-12
ENSBTAG00000012514	866.85	-9.42081	0.67523	-13.952	3.05886e-44	7.22745e-43
ENSBTAG00000008272	277.011	-9.41468	0.912839	-10.3136	6.11485e-25	5.95443e-24
ENSBTAG00000014956	1035.12	-9.41399	0.53761	-17.5108	1.18459e-68	6.77948e-67
ENSBTAG00000024801	170.282	-9.40729	1.11486	-8.43809	3.2257e-17	2.03832e-16
ENSBTAG00000026139	87.277	-9.40302	1.15884	-8.11417	4.891e-16	2.86784e-15
ENSBTAG00000013472	15031.4	-9.39088	1.18546	-7.92175	2.34197e-15	1.31397e-14
ENSBTAG00000052736	87.6077	-9.38365	1.18481	-7.91996	2.37594e-15	1.33224e-14
ENSBTAG00000013491	595.481	-9.381	0.654432	-14.3346	1.33069e-46	3.50359e-45
ENSBTAG00000024340	84.6571	-9.35772	1.16294	-8.0466	8.51253e-16	4.92485e-15
ENSBTAG00000047789	290.211	-9.35763	1.04961	-8.91537	4.86204e-19	3.44769e-18
ENSBTAG00000013071	278.887	-9.35487	1.03497	-9.03879	1.58418e-19	1.15622e-18
ENSBTAG00000011986	161.276	-9.34812	1.11103	-8.41395	3.96433e-17	2.49681e-16
ENSBTAG00000013300	677.673	-9.34211	0.633258	-14.7525	2.96638e-49	8.72345e-48
ENSBTAG00000006434	11249.4	-9.33828	0.426419	-21.8993	2.63724e-106	4.34576e-104
ENSBTAG00000032148	160.432	-9.33522	1.11735	-8.35478	6.55573e-17	4.07389e-16
ENSBTAG00000011256	877.07	-9.32571	0.548012	-17.0174	6.10575e-65	2.98495e-63
ENSBTAG00000035844	470.941	-9.32096	0.75619	-12.3262	6.54515e-35	1.04695e-33
ENSBTAG00000001335	1425.46	-9.31622	0.556977	-16.7264	8.41832e-63	3.84048e-61
ENSBTAG00000022150	1772.46	-9.30846	0.772535	-12.0492	1.95731e-33	2.95996e-32
ENSBTAG00000001344	172.066	-9.30761	1.2188	-7.6367	2.22857e-14	1.16946e-13
ENSBTAG00000011802	4987.42	-9.30423	0.505888	-18.3919	1.52633e-75	1.11785e-73
ENSBTAG00000047975	457.546	-9.302	0.712611	-13.0534	6.07734e-39	1.16635e-37
ENSBTAG00000009907	88.808	-9.29997	1.28111	-7.25932	3.89055e-13	1.86292e-12
ENSBTAG00000004824	566.09	-9.28545	0.705361	-13.1641	1.41187e-39	2.77652e-38
ENSBTAG00000010907	1896.14	-9.28168	1.16867	-7.94209	1.98801e-15	1.12628e-14
ENSBTAG00000009238	184.371	-9.28155	1.28933	-7.19877	6.07602e-13	2.86703e-12
ENSBTAG00000015358	92.2175	-9.2807	1.34369	-6.9069	4.9535e-12	2.18322e-11
ENSBTAG00000052759	1337.8	-9.27848	2.16752	-4.28069	1.86316e-05	4.50586e-05
ENSBTAG00000014788	847.11	-9.27415	0.602154	-15.4016	1.59589e-53	5.39918e-52
ENSBTAG00000019093	1159.31	-9.26686	0.486959	-19.0301	9.61184e-81	7.88542e-79
ENSBTAG00000012720	4404.65	-9.26391	0.765033	-12.1092	9.44523e-34	1.44552e-32
ENSBTAG00000037686	82.6755	-9.26018	1.22951	-7.53158	5.01293e-14	2.5614e-13
ENSBTAG00000000442	345.373	-9.2597	0.792663	-11.6818	1.58003e-31	2.16659e-30
ENSBTAG00000017069	550.604	-9.25928	0.657295	-14.0869	4.56891e-45	1.11254e-43
ENSBTAG00000011336	83.3612	-9.24884	1.24811	-7.41029	1.26019e-13	6.27468e-13
ENSBTAG00000049946	77.5333	-9.24029	1.15953	-7.96901	1.59953e-15	9.10239e-15
ENSBTAG00000000286	10540.2	-9.23283	0.435287	-21.2109	7.5775e-100	1.04959e-97
ENSBTAG00000009851	247.887	-9.22522	0.983987	-9.37535	6.89444e-21	5.43901e-20
ENSBTAG00000008271	78.707	-9.22258	1.20043	-7.6827	1.55768e-14	8.26854e-14
ENSBTAG00000007705	340.11	-9.22153	0.804549	-11.4617	2.05357e-30	2.67398e-29
ENSBTAG00000012405	432.548	-9.21722	0.704385	-13.0855	3.98534e-39	7.71831e-38
ENSBTAG00000005247	627.22	-9.21197	0.649288	-14.1878	1.0904e-45	2.7353e-44
ENSBTAG00000026972	78.3405	-9.21183	1.20311	-7.65665	1.90841e-14	1.00605e-13
ENSBTAG00000013744	16776.5	-9.21136	0.397384	-23.18	7.25063e-119	1.64995e-116
ENSBTAG00000048560	77.6202	-9.20693	1.1943	-7.70908	1.26724e-14	6.76252e-14
ENSBTAG00000033657	75.4915	-9.19426	1.16803	-7.87158	3.50199e-15	1.94878e-14
ENSBTAG00000005299	148.221	-9.1886	1.14593	-8.01846	1.07077e-15	6.15016e-15
ENSBTAG00000004175	82.6458	-9.18402	1.29832	-7.07378	1.50774e-12	6.89816e-12
ENSBTAG00000039307	602.802	-9.17528	0.612273	-14.9856	9.12011e-51	2.83926e-49
ENSBTAG00000021706	326.115	-9.1751	0.793971	-11.556	6.887e-31	9.21239e-30
ENSBTAG00000014575	73.9344	-9.17394	1.16119	-7.90047	2.77846e-15	1.55384e-14
ENSBTAG00000044185	420.208	-9.16895	0.774157	-11.8438	2.31778e-32	3.3162e-31
ENSBTAG00000002170	73.8552	-9.16868	1.16593	-7.86386	3.72486e-15	2.06979e-14
ENSBTAG00000009115	74.4151	-9.16776	1.17624	-7.79412	6.48589e-15	3.54425e-14
ENSBTAG00000048493	73.4402	-9.16484	1.16065	-7.89627	2.8737e-15	1.60616e-14
ENSBTAG00000006367	1163.13	-9.16227	0.548144	-16.7151	1.01772e-62	4.62084e-61
ENSBTAG00000054335	79.9934	-9.15522	1.28433	-7.12838	1.01555e-12	4.71287e-12
ENSBTAG00000012211	76.2407	-9.15196	1.22535	-7.46883	8.09135e-14	4.08306e-13
ENSBTAG00000045275	603.595	-9.14915	0.692283	-13.2159	7.10284e-40	1.42168e-38
ENSBTAG00000027569	998.602	-9.13985	1.27355	-7.17666	7.14346e-13	3.35662e-12
ENSBTAG00000003709	145.099	-9.13849	1.18131	-7.73591	1.02664e-14	5.50623e-14
ENSBTAG00000018596	1650.9	-9.12959	0.426511	-21.4053	1.19338e-101	1.74134e-99
ENSBTAG00000004063	76.4773	-9.12464	1.2554	-7.26832	3.63986e-13	1.74507e-12
ENSBTAG00000048354	78.1443	-9.1242	1.28683	-7.09046	1.33668e-12	6.15084e-12
ENSBTAG00000007553	71.2401	-9.11778	1.16588	-7.82051	5.26078e-15	2.89464e-14
ENSBTAG00000011976	253.145	-9.11167	1.67287	-5.44674	5.13021e-08	1.60761e-07
ENSBTAG00000007109	6221.79	-9.10991	0.550703	-16.5423	1.81865e-61	7.84729e-60
ENSBTAG00000008236	72.0075	-9.10897	1.18954	-7.65753	1.89543e-14	9.99757e-14
ENSBTAG00000031217	18627.3	-9.10886	1.07021	-8.51126	1.72057e-17	1.10848e-16
ENSBTAG00000006345	589.888	-9.09362	0.707624	-12.8509	8.49945e-38	1.54436e-36
ENSBTAG00000002938	1170.21	-9.08422	0.520604	-17.4494	3.48047e-68	1.95674e-66
ENSBTAG00000001462	69.0911	-9.07407	1.16991	-7.75618	8.75268e-15	4.71821e-14
ENSBTAG00000006234	386.209	-9.06209	0.713224	-12.7058	5.49055e-37	9.55845e-36
ENSBTAG00000003512	2403.99	-9.0618	0.418662	-21.6447	6.82402e-104	1.06919e-101
ENSBTAG00000003027	81.1002	-9.06158	1.38695	-6.53348	6.42591e-11	2.59247e-10
ENSBTAG00000014328	111.253	-9.06111	1.68976	-5.36235	8.21467e-08	2.52449e-07
ENSBTAG00000053570	714.185	-9.06068	2.16921	-4.17696	2.95437e-05	6.98402e-05
ENSBTAG00000015844	477.909	-9.05884	0.656722	-13.794	2.76853e-43	6.30006e-42
ENSBTAG00000032588	214.426	-9.05411	0.918992	-9.85222	6.70481e-23	5.91974e-22
ENSBTAG00000051860	68.4101	-9.04477	1.18513	-7.63187	2.31364e-14	1.21165e-13
ENSBTAG00000011458	228.962	-9.03948	1.04171	-8.6775	4.04558e-18	2.72293e-17
ENSBTAG00000002392	813.94	-9.03109	0.526734	-17.1455	6.79517e-66	3.47299e-64
ENSBTAG00000007547	629.54	-9.02516	0.581352	-15.5244	2.37121e-54	8.37814e-53
ENSBTAG00000038461	79.5775	-9.02317	1.39638	-6.46185	1.03429e-10	4.0975e-10
ENSBTAG00000010991	78.1808	-9.01043	1.38697	-6.49648	8.22221e-11	3.28459e-10
ENSBTAG00000023147	472.006	-9.00803	0.682572	-13.1972	9.10711e-40	1.81525e-38
ENSBTAG00000043639	68.0903	-9.00449	1.21898	-7.38688	1.50311e-13	7.42813e-13
ENSBTAG00000048728	207.728	-9.00401	0.941359	-9.5649	1.1231e-21	9.27215e-21
ENSBTAG00000026637	70.9819	-8.9955	1.28364	-7.0078	2.42098e-12	1.09144e-11
ENSBTAG00000039581	66.1864	-8.99438	1.19119	-7.55075	4.32753e-14	2.22248e-13
ENSBTAG00000025210	5370.99	-8.99175	0.303492	-29.6276	6.58983e-193	8.39764e-190
ENSBTAG00000047613	127.199	-8.98779	1.15365	-7.79072	6.66275e-15	3.63674e-14
ENSBTAG00000017537	474.46	-8.97847	0.855544	-10.4945	9.16031e-26	9.32868e-25
ENSBTAG00000017836	124.264	-8.97765	1.12109	-8.00796	1.16631e-15	6.69289e-15
ENSBTAG00000054572	126.832	-8.97548	1.1505	-7.80138	6.12362e-15	3.35107e-14
ENSBTAG00000009476	66.7347	-8.97498	1.22457	-7.3291	2.31701e-13	1.12926e-12
ENSBTAG00000006567	70.3696	-8.97371	1.29334	-6.93839	3.96597e-12	1.76138e-11
ENSBTAG00000005431	2906.08	-8.97152	0.406098	-22.092	3.77251e-108	6.61574e-106
ENSBTAG00000054337	68.9264	-8.97025	1.26893	-7.06915	1.55881e-12	7.11809e-12
ENSBTAG00000020080	19794.8	-8.95918	0.352446	-25.42	1.51484e-142	6.16088e-140
ENSBTAG00000026156	63.6305	-8.9571	1.17464	-7.62543	2.43218e-14	1.27129e-13
ENSBTAG00000002261	72.1198	-8.95607	1.33965	-6.68536	2.30355e-11	9.64141e-11
ENSBTAG00000008139	123.311	-8.95516	1.12929	-7.92991	2.1931e-15	1.23443e-14
ENSBTAG00000053911	72.3898	-8.95282	1.34991	-6.63214	3.30844e-11	1.36767e-10
ENSBTAG00000032092	295.275	-8.94662	0.860953	-10.3915	2.70962e-25	2.68504e-24
ENSBTAG00000024869	128.213	-8.94504	1.21108	-7.38598	1.51334e-13	7.4758e-13
ENSBTAG00000002485	8953.09	-8.94263	0.307937	-29.0404	2.03156e-185	2.1574e-182
ENSBTAG00000008704	63.2348	-8.93824	1.184	-7.54918	4.37994e-14	2.24879e-13
ENSBTAG00000008718	66.8661	-8.93579	1.26267	-7.07691	1.474e-12	6.75349e-12
ENSBTAG00000019892	66.5061	-8.93195	1.26289	-7.0726	1.52058e-12	6.95356e-12
ENSBTAG00000016170	621.807	-8.92773	0.659705	-13.5329	9.99866e-42	2.14988e-40
ENSBTAG00000021483	275.336	-8.92605	0.837271	-10.6609	1.55116e-26	1.66109e-25
ENSBTAG00000021407	64.9304	-8.92514	1.23355	-7.23531	4.64458e-13	2.20739e-12
ENSBTAG00000010452	839.158	-8.92441	0.503472	-17.7257	2.65436e-70	1.65271e-68
ENSBTAG00000017122	10609.6	-8.92432	0.371819	-24.0018	2.66505e-127	7.27749e-125
ENSBTAG00000009125	119.344	-8.92379	1.12074	-7.9624	1.6873e-15	9.58763e-15
ENSBTAG00000013929	2256.07	-8.92206	0.369322	-24.158	6.1578e-129	1.78343e-126
ENSBTAG00000047600	62.3886	-8.91821	1.1884	-7.50441	6.17056e-14	3.13781e-13
ENSBTAG00000012393	63.2371	-8.9067	1.21609	-7.32402	2.40648e-13	1.17108e-12
ENSBTAG00000006762	73.0901	-8.90292	1.40295	-6.34588	2.21156e-10	8.53331e-10
ENSBTAG00000009705	618.036	-8.89635	0.753412	-11.8081	3.54588e-32	5.00218e-31
ENSBTAG00000052038	61.2525	-8.89262	1.18563	-7.50034	6.36548e-14	3.23435e-13
ENSBTAG00000006811	61.2659	-8.87604	1.20704	-7.35355	1.9301e-13	9.46239e-13
ENSBTAG00000017812	343.805	-8.87428	0.73921	-12.0051	3.34151e-33	4.97454e-32
ENSBTAG00000020643	71.909	-8.87297	1.40992	-6.29323	3.10919e-10	1.18438e-09
ENSBTAG00000006214	420.185	-8.87265	0.721198	-12.3027	8.76504e-35	1.39736e-33
ENSBTAG00000004048	206.265	-8.86877	1.10259	-8.04358	8.72537e-16	5.04188e-15
ENSBTAG00000028923	61.8577	-8.86219	1.23166	-7.19532	6.23138e-13	2.93961e-12
ENSBTAG00000000053	930.401	-8.86139	0.461943	-19.1829	5.14706e-82	4.37271e-80
ENSBTAG00000019002	118.325	-8.85937	1.16897	-7.57877	3.48848e-14	1.80282e-13
ENSBTAG00000016505	60.0526	-8.85889	1.19243	-7.42926	1.09208e-13	5.4561e-13
ENSBTAG00000054820	59.7374	-8.85266	1.19244	-7.42398	1.13649e-13	5.67205e-13
ENSBTAG00000017616	1445.68	-8.8504	0.513995	-17.2188	1.91775e-66	1.00986e-64
ENSBTAG00000048508	61.7933	-8.84998	1.24555	-7.10526	1.20093e-12	5.54355e-12
ENSBTAG00000004036	112.329	-8.836	1.13424	-7.79021	6.68994e-15	3.64854e-14
ENSBTAG00000000062	112.518	-8.83453	1.13675	-7.77171	7.74316e-15	4.19531e-14
ENSBTAG00000014547	4226.5	-8.82462	0.356065	-24.7837	1.34264e-135	4.6663e-133
ENSBTAG00000052037	59.7293	-8.813	1.23229	-7.15174	8.56853e-13	3.99677e-12
ENSBTAG00000010719	409.928	-8.80928	0.734097	-12.0002	3.54585e-33	5.27463e-32
ENSBTAG00000013674	179.724	-8.80681	0.922538	-9.54628	1.3444e-21	1.1034e-20
ENSBTAG00000013176	398.112	-8.80172	0.705799	-12.4706	1.08043e-35	1.78963e-34
ENSBTAG00000026913	56.7464	-8.79918	1.17666	-7.47807	7.54207e-14	3.81595e-13
ENSBTAG00000012896	58.2067	-8.79811	1.21375	-7.24873	4.2071e-13	2.00796e-12
ENSBTAG00000023939	64.9073	-8.78826	1.36398	-6.44312	1.17041e-10	4.61192e-10
ENSBTAG00000016279	58.2199	-8.7843	1.22737	-7.15699	8.24659e-13	3.8513e-12
ENSBTAG00000047947	124.678	-8.774	1.30733	-6.71137	1.92802e-11	8.12659e-11
ENSBTAG00000017655	1907.79	-8.77369	1.19863	-7.31977	2.48387e-13	1.20751e-12
ENSBTAG00000004840	1563.01	-8.76686	0.547599	-16.0096	1.09445e-57	4.2435e-56
ENSBTAG00000007665	305.227	-8.76608	1.50508	-5.82434	5.73373e-09	1.95995e-08
ENSBTAG00000050076	182.347	-8.76242	1.04609	-8.37632	5.46086e-17	3.41014e-16
ENSBTAG00000020979	55.6865	-8.75937	1.19209	-7.34793	2.01304e-13	9.85639e-13
ENSBTAG00000004838	63.6128	-8.75637	1.36864	-6.39786	1.57565e-10	6.14537e-10
ENSBTAG00000021960	105.03	-8.7528	1.1256	-7.77612	7.47851e-15	4.05652e-14
ENSBTAG00000001851	55.2434	-8.74754	1.19137	-7.34242	2.09769e-13	1.02551e-12
ENSBTAG00000010866	56.2298	-8.74436	1.22265	-7.15195	8.55511e-13	3.99148e-12
ENSBTAG00000001063	55.8219	-8.73914	1.21807	-7.17457	7.25357e-13	3.40334e-12
ENSBTAG00000004459	58.3225	-8.73662	1.28099	-6.82021	9.09046e-12	3.93488e-11
ENSBTAG00000047326	96.5602	-8.73369	1.78111	-4.9035	9.41445e-07	2.61794e-06
ENSBTAG00000015337	103.463	-8.73227	1.12395	-7.76931	7.89178e-15	4.26857e-14
ENSBTAG00000040398	103.414	-8.7314	1.12564	-7.75686	8.70582e-15	4.69427e-14
ENSBTAG00000017077	514.506	-8.72777	0.598881	-14.5735	4.14325e-48	1.16297e-46
ENSBTAG00000014661	54.3607	-8.71432	1.202	-7.24983	4.17292e-13	1.99264e-12
ENSBTAG00000009997	168.445	-8.7062	0.952812	-9.13737	6.39917e-20	4.75954e-19
ENSBTAG00000010361	372.347	-8.70593	0.689291	-12.6303	1.43787e-36	2.46944e-35
ENSBTAG00000053215	54.9565	-8.70593	1.22634	-7.09914	1.25539e-12	5.78514e-12
ENSBTAG00000021308	568.869	-8.70494	0.560322	-15.5356	1.99191e-54	7.07719e-53
ENSBTAG00000027875	102.652	-8.70336	1.14758	-7.58411	3.34783e-14	1.7319e-13
ENSBTAG00000040209	103.258	-8.70032	1.14306	-7.61144	2.7106e-14	1.4118e-13
ENSBTAG00000018300	233.317	-8.69977	0.819071	-10.6215	2.36706e-26	2.50395e-25
ENSBTAG00000002278	7814.13	-8.69719	0.448093	-19.4093	6.43619e-84	5.85846e-82
ENSBTAG00000012818	7802.67	-8.69613	0.432949	-20.0858	9.82063e-90	1.03144e-87
ENSBTAG00000053883	54.2563	-8.69608	1.21844	-7.13706	9.53481e-13	4.43126e-12
ENSBTAG00000050189	101.092	-8.69454	1.12117	-7.7549	8.84157e-15	4.76343e-14
ENSBTAG00000013004	1003.49	-8.69188	0.480851	-18.076	4.92262e-73	3.29006e-71
ENSBTAG00000014540	2816.67	-8.68685	0.366817	-23.6817	5.56778e-124	1.38218e-121
ENSBTAG00000001120	4125.48	-8.68382	0.332588	-26.1099	2.81795e-150	1.34663e-147
ENSBTAG00000045789	53.2348	-8.68039	1.2098	-7.17509	7.22591e-13	3.39119e-12
ENSBTAG00000018245	228.974	-8.67146	0.821922	-10.5502	5.06768e-26	5.25319e-25
ENSBTAG00000048896	99.6327	-8.66503	1.13021	-7.66673	1.76433e-14	9.31891e-14
ENSBTAG00000050113	53.0211	-8.6626	1.22346	-7.08041	1.43734e-12	6.5934e-12
ENSBTAG00000013347	1750.47	-8.6624	1.58646	-5.46019	4.75618e-08	1.49506e-07
ENSBTAG00000040590	52.9848	-8.65019	1.23493	-7.00459	2.47716e-12	1.11624e-11
ENSBTAG00000052783	54.6235	-8.64921	1.27611	-6.77777	1.22047e-11	5.23197e-11
ENSBTAG00000017540	226.134	-8.64904	0.806561	-10.7233	7.90865e-27	8.6139e-26
ENSBTAG00000008886	97.6819	-8.64423	1.12517	-7.6826	1.55889e-14	8.2727e-14
ENSBTAG00000018838	50.549	-8.63746	1.17873	-7.32779	2.33983e-13	1.1398e-12
ENSBTAG00000003564	172.381	-8.63115	2.10653	-4.09733	4.17936e-05	9.68932e-05
ENSBTAG00000013918	158.006	-8.6222	0.946156	-9.11287	8.02277e-20	5.9394e-19
ENSBTAG00000013769	158.718	-8.61526	0.921202	-9.35219	8.585e-21	6.72046e-20
ENSBTAG00000013760	49.3397	-8.60773	1.17635	-7.31733	2.52952e-13	1.22907e-12
ENSBTAG00000011617	168.63	-8.60606	0.995446	-8.64543	5.36029e-18	3.58259e-17
ENSBTAG00000014501	1554.05	-8.60555	0.367827	-23.3956	4.73449e-121	1.13125e-118
ENSBTAG00000010562	1856.72	-8.6042	0.328027	-26.2302	1.20337e-151	5.89804e-149
ENSBTAG00000008248	2045.53	-8.6011	0.489975	-17.5542	5.52641e-69	3.22065e-67
ENSBTAG00000011682	50.3396	-8.59557	1.22197	-7.03422	2.00381e-12	9.08294e-12
ENSBTAG00000046176	5270.93	-8.59554	0.343058	-25.0557	1.51391e-138	5.67419e-136
ENSBTAG00000050495	49.8933	-8.59536	1.20914	-7.10867	1.17169e-12	5.40989e-12
ENSBTAG00000013588	778.538	-8.59495	0.459982	-18.6854	6.50851e-78	5.09878e-76
ENSBTAG00000009191	49.6379	-8.59452	1.20239	-7.14789	8.81249e-13	4.10655e-12
ENSBTAG00000033365	49.1516	-8.592	1.18962	-7.22247	5.10535e-13	2.42096e-12
ENSBTAG00000018071	6521.66	-8.58383	0.450298	-19.0626	5.1673e-81	4.29448e-79
ENSBTAG00000021484	152.405	-8.57167	0.943228	-9.08759	1.01261e-19	7.45608e-19
ENSBTAG00000043657	50.7181	-8.5598	1.2655	-6.76395	1.34282e-11	5.73589e-11
ENSBTAG00000053265	51.3844	-8.55703	1.29001	-6.63329	3.28296e-11	1.35801e-10
ENSBTAG00000012992	47.5785	-8.55477	1.17996	-7.25004	4.16645e-13	1.99055e-12
ENSBTAG00000002914	207.836	-8.54184	0.802501	-10.644	1.85934e-26	1.97671e-25
ENSBTAG00000015457	632.591	-8.54152	0.600339	-14.2278	6.15645e-46	1.5649e-44
ENSBTAG00000015402	630.335	-8.54142	0.638181	-13.384	7.49928e-41	1.55814e-39
ENSBTAG00000011810	927.003	-8.53348	1.11955	-7.62222	2.49344e-14	1.30189e-13
ENSBTAG00000017834	1553.61	-8.52921	1.22544	-6.96014	3.39942e-12	1.51822e-11
ENSBTAG00000002030	47.8236	-8.52875	1.21393	-7.02575	2.12916e-12	9.63743e-12
ENSBTAG00000002471	48.3512	-8.52791	1.23393	-6.91119	4.80601e-12	2.12017e-11
ENSBTAG00000009772	89.4214	-8.52691	1.13174	-7.53433	4.90837e-14	2.50932e-13
ENSBTAG00000001803	47.1939	-8.52664	1.19691	-7.12385	1.04952e-12	4.85872e-12
ENSBTAG00000018229	3982.23	-8.52077	0.317868	-26.806	2.7512e-158	1.69643e-155
ENSBTAG00000010507	92.4277	-8.51889	1.17105	-7.27458	3.47505e-13	1.66899e-12
ENSBTAG00000018460	46.2964	-8.51497	1.18175	-7.20539	5.78781e-13	2.73508e-12
ENSBTAG00000019587	51.0557	-8.51485	1.32237	-6.43907	1.20211e-10	4.73391e-10
ENSBTAG00000004835	48.2039	-8.5143	1.24309	-6.84931	7.42089e-12	3.23121e-11
ENSBTAG00000006691	47.8611	-8.51028	1.23478	-6.89217	5.49489e-12	2.41571e-11
ENSBTAG00000020657	1347.89	-8.50012	0.552029	-15.398	1.68934e-53	5.70525e-52
ENSBTAG00000014835	9975.87	-8.49475	0.349793	-24.2851	2.81771e-130	8.41571e-128
ENSBTAG00000001826	660.15	-8.48877	0.483441	-17.5591	5.07034e-69	2.9639e-67
ENSBTAG00000033515	47.4535	-8.48604	1.25325	-6.77122	1.27697e-11	5.4607e-11
ENSBTAG00000004010	46.2591	-8.48077	1.22219	-6.93902	3.94824e-12	1.75391e-11
ENSBTAG00000001209	651.874	-8.47372	0.503998	-16.813	1.95979e-63	9.07057e-62
ENSBTAG00000003238	558.559	-8.47242	0.560863	-15.106	1.47747e-51	4.7545e-50
ENSBTAG00000050535	153.598	-8.46512	1.03612	-8.17001	3.08369e-16	1.83571e-15
ENSBTAG00000048972	45.0568	-8.46462	1.19588	-7.07812	1.46119e-12	6.69798e-12
ENSBTAG00000000232	46.5184	-8.46111	1.24613	-6.78992	1.12199e-11	4.82604e-11
ENSBTAG00000011173	940.409	-8.45892	0.477725	-17.7067	3.72552e-70	2.28248e-68
ENSBTAG00000003938	407.001	-8.45789	1.52908	-5.53137	3.17742e-08	1.01617e-07
ENSBTAG00000014177	48.1129	-8.45652	1.29744	-6.51785	7.13211e-11	2.86408e-10
ENSBTAG00000054032	46.0062	-8.45292	1.24363	-6.79697	1.06841e-11	4.60074e-11
ENSBTAG00000000782	1843.35	-8.45224	0.397083	-21.2858	1.5358e-100	2.17458e-98
ENSBTAG00000044861	381.222	-8.44851	0.701559	-12.0425	2.12456e-33	3.20528e-32
ENSBTAG00000011171	47.7365	-8.44799	1.30013	-6.49779	8.15094e-11	3.2568e-10
ENSBTAG00000000333	85.1942	-8.44671	1.13886	-7.41678	1.20002e-13	5.98446e-13
ENSBTAG00000052967	50.8892	-8.44604	1.38008	-6.11995	9.36061e-10	3.42577e-09
ENSBTAG00000001021	211.103	-8.44544	0.991625	-8.51677	1.64065e-17	1.05914e-16
ENSBTAG00000030259	364.675	-8.44155	0.611136	-13.8129	2.13155e-43	4.87959e-42
ENSBTAG00000008140	88.1484	-8.43758	1.19541	-7.05831	1.68543e-12	7.6762e-12
ENSBTAG00000049266	45.5456	-8.43341	1.245	-6.77382	1.25428e-11	5.36727e-11
ENSBTAG00000007680	43.4506	-8.42951	1.18291	-7.12609	1.03258e-12	4.78374e-12
ENSBTAG00000017816	195.502	-8.42785	0.825995	-10.2033	1.91687e-24	1.82657e-23
ENSBTAG00000020263	356.226	-8.42391	0.651185	-12.9363	2.80933e-38	5.24929e-37
ENSBTAG00000015840	43.1021	-8.41696	1.18335	-7.11283	1.13688e-12	5.25421e-12
ENSBTAG00000007602	83.1001	-8.41462	1.15061	-7.31318	2.60888e-13	1.26522e-12
ENSBTAG00000034189	94.0287	-8.41065	1.94164	-4.33173	1.47941e-05	3.61576e-05
ENSBTAG00000012149	85.2809	-8.41039	1.87839	-4.47744	7.55435e-06	1.90805e-05
ENSBTAG00000014947	241.854	-8.39759	0.745297	-11.2674	1.90037e-29	2.36495e-28
ENSBTAG00000002878	82.3231	-8.39511	1.14399	-7.33843	2.16117e-13	1.05573e-12
ENSBTAG00000002835	684.236	-8.3925	0.524022	-16.0156	9.94978e-58	3.86565e-56
ENSBTAG00000006305	2826.19	-8.39216	0.41283	-20.3284	7.2146e-92	8.11219e-90
ENSBTAG00000027081	43.8848	-8.39004	1.24288	-6.75049	1.47347e-11	6.27711e-11
ENSBTAG00000014831	1484.14	-8.38885	0.497823	-16.8511	1.02998e-63	4.80198e-62
ENSBTAG00000016662	161.407	-8.37998	2.15082	-3.89618	9.77208e-05	0.000217025
ENSBTAG00000008787	241.041	-8.37821	0.729427	-11.486	1.55089e-30	2.03189e-29
ENSBTAG00000021494	45.2014	-8.37722	1.29668	-6.46053	1.04334e-10	4.13078e-10
ENSBTAG00000051933	44.0866	-8.37649	1.25855	-6.65569	2.81975e-11	1.17351e-10
ENSBTAG00000009654	299.267	-8.37529	0.744014	-11.2569	2.14189e-29	2.6517e-28
ENSBTAG00000013222	670.122	-8.36292	0.483231	-17.3062	4.22058e-67	2.26619e-65
ENSBTAG00000011034	133.06	-8.35473	0.957375	-8.72671	2.62179e-18	1.78602e-17
ENSBTAG00000018199	41.364	-8.34765	1.19878	-6.96346	3.32014e-12	1.48386e-11
ENSBTAG00000005784	92.0407	-8.34626	1.32887	-6.28074	3.36965e-10	1.28079e-09
ENSBTAG00000020717	390.857	-8.33283	0.582163	-14.3136	1.80071e-46	4.70226e-45
ENSBTAG00000015058	128.488	-8.32218	0.970405	-8.57599	9.82373e-18	6.44851e-17
ENSBTAG00000039772	40.52	-8.32177	1.19464	-6.96592	3.26262e-12	1.45883e-11
ENSBTAG00000051343	78.4011	-8.31855	1.17125	-7.10226	1.22732e-12	5.6599e-12
ENSBTAG00000006694	181.292	-8.31739	0.900796	-9.23338	2.62229e-20	1.99383e-19
ENSBTAG00000053034	43.7386	-8.3171	1.30874	-6.35505	2.08355e-10	8.05891e-10
ENSBTAG00000038139	129.122	-8.31534	0.97929	-8.49119	2.04534e-17	1.31153e-16
ENSBTAG00000015086	41.546	-8.31217	1.2415	-6.69526	2.15286e-11	9.03645e-11
ENSBTAG00000049453	40.8017	-8.31036	1.21688	-6.82922	8.53787e-12	3.70659e-11
ENSBTAG00000009405	40.5379	-8.3067	1.21156	-6.85621	7.07098e-12	3.08026e-11
ENSBTAG00000015366	287.168	-8.30642	0.718538	-11.5602	6.5571e-31	8.78339e-30
ENSBTAG00000049589	93.5894	-8.30515	1.99166	-4.16996	3.04652e-05	7.18853e-05
ENSBTAG00000010082	4509.98	-8.30502	0.319427	-25.9997	4.98745e-149	2.32525e-146
ENSBTAG00000001299	40.0731	-8.3026	1.20214	-6.9065	4.96765e-12	2.18895e-11
ENSBTAG00000025718	39.5863	-8.2976	1.18934	-6.97662	3.02368e-12	1.35484e-11
ENSBTAG00000003061	775.385	-8.29342	0.455088	-18.2238	3.34388e-74	2.34133e-72
ENSBTAG00000038700	76.7989	-8.29192	1.16528	-7.11581	1.11261e-12	5.14454e-12
ENSBTAG00000051763	40.548	-8.29162	1.2282	-6.75104	1.46789e-11	6.25753e-11
ENSBTAG00000018723	3270.63	-8.29162	0.342407	-24.2157	1.52127e-129	4.47369e-127
ENSBTAG00000014967	40.2662	-8.2893	1.22494	-6.76712	1.31374e-11	5.61541e-11
ENSBTAG00000025071	40.859	-8.2817	1.25181	-6.61578	3.69602e-11	1.52032e-10
ENSBTAG00000054716	39.846	-8.2799	1.21712	-6.80286	1.02565e-11	4.41959e-11
ENSBTAG00000049770	41.4066	-8.27894	1.27197	-6.50874	7.57849e-11	3.0381e-10
ENSBTAG00000001915	135.77	-8.27615	2.13606	-3.87449	0.00010685	0.000236147
ENSBTAG00000000575	737.423	-8.2745	1.62792	-5.08286	3.71784e-07	1.07644e-06
ENSBTAG00000018358	2087.39	-8.27427	0.3842	-21.5364	7.1051e-103	1.07789e-100
ENSBTAG00000019504	39.2164	-8.26968	1.20271	-6.87589	6.16023e-12	2.69766e-11
ENSBTAG00000002186	74.6784	-8.26747	1.14158	-7.24215	4.41629e-13	2.10412e-12
ENSBTAG00000017200	422.315	-8.26541	0.547474	-15.0973	1.68589e-51	5.40702e-50
ENSBTAG00000048792	38.6018	-8.26032	1.19114	-6.9348	4.06807e-12	1.80462e-11
ENSBTAG00000030599	220.673	-8.25231	0.737902	-11.1835	4.91236e-29	5.97327e-28
ENSBTAG00000047147	855.04	-8.23733	0.455716	-18.0756	4.9648e-73	3.3056e-71
ENSBTAG00000022635	2555.39	-8.23155	0.372552	-22.0951	3.52587e-108	6.24047e-106
ENSBTAG00000003871	47.5428	-8.22139	1.49953	-5.48263	4.19045e-08	1.32354e-07
ENSBTAG00000009212	46.9086	-8.2197	1.48557	-5.53304	3.14727e-08	1.00703e-07
ENSBTAG00000017430	39.6733	-8.21921	1.27557	-6.44358	1.16689e-10	4.59995e-10
ENSBTAG00000001081	2748.53	-8.21751	0.421327	-19.5039	1.01791e-84	9.5379e-83
ENSBTAG00000044017	1550.19	-8.21383	0.50232	-16.3518	4.22428e-60	1.7669e-58
ENSBTAG00000015296	1934.19	-8.21002	0.367903	-22.3157	2.59996e-110	4.96982e-108
ENSBTAG00000013632	42.6644	-8.20757	1.38412	-5.9298	3.03299e-09	1.06397e-08
ENSBTAG00000003319	39.7215	-8.20676	1.29414	-6.34146	2.27591e-10	8.76745e-10
ENSBTAG00000051828	210.912	-8.20675	1.49349	-5.49503	3.90653e-08	1.23775e-07
ENSBTAG00000012505	450.053	-8.20614	0.519174	-15.8062	2.82167e-56	1.04934e-54
ENSBTAG00000012083	41.6255	-8.20517	1.3543	-6.05861	1.37304e-09	4.95856e-09
ENSBTAG00000054011	37.1098	-8.20475	1.19201	-6.88309	5.85662e-12	2.57118e-11
ENSBTAG00000013664	1021.69	-8.20135	0.425867	-19.258	1.20919e-82	1.04587e-80
ENSBTAG00000006877	178.657	-8.20091	0.983637	-8.33734	7.59821e-17	4.70946e-16
ENSBTAG00000047543	72.5506	-8.19949	1.16971	-7.00988	2.3853e-12	1.07561e-11
ENSBTAG00000050245	115.922	-8.19911	2.11681	-3.87332	0.000107361	0.000237221
ENSBTAG00000018161	40.589	-8.19777	1.33276	-6.15097	7.70128e-10	2.84244e-09
ENSBTAG00000043482	37.9063	-8.19461	1.23468	-6.63703	3.20057e-11	1.32508e-10
ENSBTAG00000013319	118.09	-8.18624	0.949239	-8.62401	6.46505e-18	4.3044e-17
ENSBTAG00000004206	37.8954	-8.18623	1.2482	-6.55842	5.43825e-11	2.21081e-10
ENSBTAG00000007262	36.7061	-8.18478	1.19989	-6.82127	9.02397e-12	3.90875e-11
ENSBTAG00000017397	451.517	-8.18313	0.530413	-15.4278	1.0639e-53	3.63801e-52
ENSBTAG00000010285	164.39	-8.18239	0.847272	-9.65734	4.57603e-22	3.86355e-21
ENSBTAG00000015549	410.707	-8.18161	0.738386	-11.0804	1.56184e-28	1.85779e-27
ENSBTAG00000010671	122.865	-8.17535	0.993956	-8.22506	1.95087e-16	1.17525e-15
ENSBTAG00000020985	74.509	-8.1722	1.25558	-6.50871	7.57976e-11	3.0381e-10
ENSBTAG00000010179	1405.15	-8.17051	0.423892	-19.275	8.71356e-83	7.5709e-81
ENSBTAG00000040584	37.1002	-8.16389	1.24197	-6.57332	4.92056e-11	2.00675e-10
ENSBTAG00000047823	36.7486	-8.16124	1.22714	-6.6506	2.91907e-11	1.21195e-10
ENSBTAG00000016729	36.7128	-8.16117	1.22918	-6.63951	3.14722e-11	1.30356e-10
ENSBTAG00000003667	1840.1	-8.16009	0.34112	-23.9214	1.83236e-126	4.86467e-124
ENSBTAG00000013907	112.578	-8.15829	2.11989	-3.84845	0.000118867	0.000261406
ENSBTAG00000010850	38.1702	-8.15814	1.28913	-6.32838	2.47741e-10	9.51875e-10
ENSBTAG00000020956	37.1465	-8.1572	1.24543	-6.54969	5.76565e-11	2.33843e-10
ENSBTAG00000011461	38.4839	-8.15638	1.30185	-6.26522	3.72295e-10	1.40947e-09
ENSBTAG00000014832	35.7862	-8.156	1.19422	-6.82955	8.51841e-12	3.69899e-11
ENSBTAG00000012834	38.4921	-8.15391	1.3053	-6.24677	4.1903e-10	1.58077e-09
ENSBTAG00000019378	38.5914	-8.14829	1.3145	-6.19879	5.68972e-10	2.12089e-09
ENSBTAG00000024091	113.094	-8.14706	0.950312	-8.57304	1.00792e-17	6.60938e-17
ENSBTAG00000049664	35.6693	-8.14701	1.19676	-6.80758	9.92567e-12	4.27993e-11
ENSBTAG00000000074	754.516	-8.14329	0.42394	-19.2086	3.1349e-82	2.67516e-80
ENSBTAG00000002733	36.9759	-8.14161	1.25779	-6.47293	9.61206e-11	3.8135e-10
ENSBTAG00000027197	35.5991	-8.13584	1.20781	-6.73605	1.62745e-11	6.90536e-11
ENSBTAG00000018404	395.196	-8.13238	0.563936	-14.4207	3.83178e-47	1.03599e-45
ENSBTAG00000007094	34.9438	-8.11856	1.19696	-6.78268	1.17967e-11	5.06499e-11
ENSBTAG00000021743	154.902	-8.11839	0.804381	-10.0927	5.94988e-24	5.51294e-23
ENSBTAG00000011613	1060.67	-8.11455	0.398542	-20.3606	3.74082e-92	4.28179e-90
ENSBTAG00000027020	1989.33	-8.10725	0.447923	-18.0997	3.2061e-73	2.15791e-71
ENSBTAG00000054318	111.044	-8.10712	0.943986	-8.58818	8.83563e-18	5.83194e-17
ENSBTAG00000007136	66.0887	-8.10192	1.13757	-7.12213	1.06271e-12	4.91738e-12
ENSBTAG00000032591	37.152	-8.09674	1.31518	-6.15636	7.4437e-10	2.75056e-09
ENSBTAG00000011412	2128.15	-8.09629	0.330415	-24.5034	1.35971e-132	4.33181e-130
ENSBTAG00000046017	329.045	-8.09533	0.614729	-13.1689	1.32454e-39	2.61826e-38
ENSBTAG00000050886	111.332	-8.0854	1.01496	-7.96623	1.63585e-15	9.30081e-15
ENSBTAG00000010464	1740.54	-8.08113	0.706248	-11.4423	2.56837e-30	3.33522e-29
ENSBTAG00000021553	849.333	-8.07536	0.397065	-20.3376	5.97799e-92	6.7615e-90
ENSBTAG00000003322	327.404	-8.0718	0.571046	-14.1351	2.30771e-45	5.69778e-44
ENSBTAG00000009533	2173.81	-8.07159	0.330972	-24.3875	2.31982e-131	7.15217e-129
ENSBTAG00000046193	33.7661	-8.06939	1.20362	-6.70429	2.02388e-11	8.51374e-11
ENSBTAG00000016112	35.6998	-8.06898	1.28452	-6.2817	3.34885e-10	1.27314e-09
ENSBTAG00000049949	407.295	-8.06524	1.32585	-6.08306	1.17907e-09	4.28069e-09
ENSBTAG00000051461	66.6965	-8.06367	1.21419	-6.64118	3.11172e-11	1.28913e-10
ENSBTAG00000045925	34.8402	-8.05063	1.2673	-6.35259	2.11713e-10	8.17885e-10
ENSBTAG00000051197	39.6989	-8.04858	1.44256	-5.57936	2.41406e-08	7.82778e-08
ENSBTAG00000006977	33.4895	-8.04512	1.21917	-6.59883	4.14425e-11	1.69994e-10
ENSBTAG00000034154	33.9588	-8.04298	1.23969	-6.48787	8.7056e-11	3.46754e-10
ENSBTAG00000008807	106.607	-8.03939	0.941985	-8.53453	1.40729e-17	9.10639e-17
ENSBTAG00000033304	627.395	-8.03813	0.557797	-14.4105	4.44437e-47	1.19654e-45
ENSBTAG00000033140	63.3354	-8.03623	1.15923	-6.93238	4.13827e-12	1.83406e-11
ENSBTAG00000018807	33.4238	-8.03497	1.2228	-6.57097	4.99899e-11	2.03744e-10
ENSBTAG00000011908	33.0409	-8.03172	1.21359	-6.61813	3.63768e-11	1.49729e-10
ENSBTAG00000011644	188.848	-8.03121	0.816874	-9.83164	8.22715e-23	7.22711e-22
ENSBTAG00000017869	4777.95	-8.03081	0.282832	-28.3943	2.3772e-177	2.06546e-174
ENSBTAG00000008437	229.241	-8.02389	0.772187	-10.3911	2.72116e-25	2.69508e-24
ENSBTAG00000015654	34.6999	-8.02165	1.29187	-6.20933	5.32109e-10	1.99046e-09
ENSBTAG00000015198	61.8903	-8.0184	1.14235	-7.01924	2.23073e-12	1.00805e-11
ENSBTAG00000050001	36.2112	-8.01781	1.35551	-5.91496	3.31963e-09	1.16026e-08
ENSBTAG00000006730	34.4768	-8.01105	1.2952	-6.18518	6.20322e-10	2.306e-09
ENSBTAG00000050406	33.5508	-8.01087	1.25448	-6.38583	1.70473e-10	6.63529e-10
ENSBTAG00000003440	32.7091	-8.00551	1.22439	-6.53839	6.21858e-11	2.51307e-10
ENSBTAG00000021953	2289.75	-8.00425	0.413495	-19.3575	1.76074e-83	1.58012e-81
ENSBTAG00000015888	512.253	-8.0028	0.603246	-13.2662	3.63385e-40	7.36596e-39
ENSBTAG00000019340	103.101	-8.0022	0.948087	-8.44036	3.1637e-17	2.00047e-16
ENSBTAG00000011021	92.7722	-7.99959	2.1059	-3.79865	0.000145484	0.000316335
ENSBTAG00000012789	264.427	-7.99628	0.611805	-13.07	4.88852e-39	9.42927e-38
ENSBTAG00000037907	235.038	-7.99157	0.830119	-9.62702	6.14866e-22	5.16622e-21
ENSBTAG00000049336	31.8214	-7.99036	1.20112	-6.65244	2.88276e-11	1.19843e-10
ENSBTAG00000007211	1370.83	-7.98976	0.644027	-12.4059	2.42643e-35	3.96421e-34
ENSBTAG00000049122	38.3668	-7.98952	1.45889	-5.47645	4.33939e-08	1.36809e-07
ENSBTAG00000018563	60.8157	-7.98352	1.16026	-6.88082	5.9509e-12	2.60958e-11
ENSBTAG00000002915	31.5447	-7.98	1.19766	-6.66298	2.68333e-11	1.1182e-10
ENSBTAG00000005748	62.2138	-7.97955	1.19832	-6.65897	2.75756e-11	1.14813e-10
ENSBTAG00000007101	62.7104	-7.97946	1.19105	-6.69951	2.09122e-11	8.78541e-11
ENSBTAG00000032531	1685.89	-7.97916	0.472019	-16.9043	4.1818e-64	1.9835e-62
ENSBTAG00000045876	31.8732	-7.97683	1.22045	-6.53597	6.32001e-11	2.55082e-10
ENSBTAG00000006261	31.848	-7.9757	1.21829	-6.54664	5.88453e-11	2.38463e-10
ENSBTAG00000006260	60.411	-7.97257	1.1481	-6.94416	3.80727e-12	1.69365e-11
ENSBTAG00000016644	355.333	-7.97188	0.59143	-13.479	2.07918e-41	4.43071e-40
ENSBTAG00000013117	70.4754	-7.96971	1.38837	-5.74035	9.44792e-09	3.17394e-08
ENSBTAG00000018644	1637.11	-7.96455	0.699449	-11.3869	4.86057e-30	6.21886e-29
ENSBTAG00000036363	32.9437	-7.96298	1.27975	-6.22228	4.89971e-10	1.83787e-09
ENSBTAG00000017043	32.3624	-7.95875	1.26368	-6.29809	3.01328e-10	1.14922e-09
ENSBTAG00000020126	928.311	-7.9534	0.436949	-18.2021	4.96469e-74	3.4635e-72
ENSBTAG00000016450	490.589	-7.9514	0.603367	-13.1784	1.16872e-39	2.31265e-38
ENSBTAG00000018556	64.5661	-7.95002	1.94296	-4.09171	4.28212e-05	9.91914e-05
ENSBTAG00000015163	492.206	-7.94166	0.528118	-15.0377	4.15972e-51	1.31426e-49
ENSBTAG00000052650	490.995	-7.93908	0.512903	-15.4787	4.83099e-54	1.67899e-52
ENSBTAG00000054688	295.163	-7.93542	0.613682	-12.9309	3.01466e-38	5.6165e-37
ENSBTAG00000016171	30.9111	-7.93152	1.2193	-6.50497	7.77082e-11	3.11207e-10
ENSBTAG00000030297	34.7203	-7.92983	1.38626	-5.72028	1.06346e-08	3.56006e-08
ENSBTAG00000051625	58.318	-7.92896	1.14339	-6.93459	4.07407e-12	1.80687e-11
ENSBTAG00000039080	32.8713	-7.92853	1.31478	-6.03033	1.63624e-09	5.86255e-09
ENSBTAG00000024341	105.761	-7.92589	1.1098	-7.14173	9.21635e-13	4.28847e-12
ENSBTAG00000005799	134.434	-7.92242	0.829349	-9.55257	1.26513e-21	1.04013e-20
ENSBTAG00000000516	37.1095	-7.91103	1.4897	-5.31049	1.0933e-07	3.32524e-07
ENSBTAG00000009086	172.115	-7.9049	0.768328	-10.2884	7.94541e-25	7.70165e-24
ENSBTAG00000010543	134.566	-7.90234	0.834495	-9.46961	2.80901e-21	2.27133e-20
ENSBTAG00000026966	30.1366	-7.90193	1.21533	-6.50189	7.93196e-11	3.17527e-10
ENSBTAG00000029906	30.435	-7.89411	1.2382	-6.37546	1.82409e-10	7.08977e-10
ENSBTAG00000019596	246.825	-7.88949	0.644577	-12.2398	1.90486e-34	2.98945e-33
ENSBTAG00000006675	373.178	-7.88339	0.675387	-11.6724	1.76358e-31	2.41481e-30
ENSBTAG00000032509	29.5437	-7.88212	1.20782	-6.5259	6.75935e-11	2.72125e-10
ENSBTAG00000044062	169.68	-7.88097	0.740274	-10.646	1.81979e-26	1.93575e-25
ENSBTAG00000021481	599.885	-7.87898	0.62459	-12.6146	1.75339e-36	2.99518e-35
ENSBTAG00000046902	29.5121	-7.87504	1.2124	-6.4954	8.28153e-11	3.30759e-10
ENSBTAG00000007281	1481.98	-7.87156	0.492912	-15.9695	2.08429e-57	8.06502e-56
ENSBTAG00000004081	97.121	-7.86565	1.10313	-7.13032	1.00139e-12	4.65051e-12
ENSBTAG00000037899	31.001	-7.86438	1.29941	-6.05229	1.42803e-09	5.14935e-09
ENSBTAG00000017458	30.4071	-7.85645	1.27798	-6.14756	7.86854e-10	2.89858e-09
ENSBTAG00000021211	895.566	-7.85439	1.61456	-4.86472	1.14619e-06	3.16018e-06
ENSBTAG00000030493	30.3171	-7.85317	1.28034	-6.13368	8.58717e-10	3.14874e-09
ENSBTAG00000014467	30.1833	-7.85267	1.27717	-6.14848	7.82298e-10	2.88235e-09
ENSBTAG00000015008	30.2226	-7.85119	1.28159	-6.12613	9.00439e-10	3.29793e-09
ENSBTAG00000001770	314.956	-7.85079	0.543131	-14.4547	2.34211e-47	6.39563e-46
ENSBTAG00000002294	77.7753	-7.84994	2.08895	-3.75784	0.000171386	0.000368964
ENSBTAG00000023549	55.8751	-7.84526	1.90303	-4.12251	3.74771e-05	8.74161e-05
ENSBTAG00000042126	30.5346	-7.83837	1.30537	-6.00471	1.91671e-09	6.83544e-09
ENSBTAG00000018347	245.437	-7.83725	0.695495	-11.2686	1.87558e-29	2.33562e-28
ENSBTAG00000001740	29.13	-7.83423	1.24424	-6.2964	3.04634e-10	1.16113e-09
ENSBTAG00000006538	31.1369	-7.82915	1.34734	-5.81084	6.21615e-09	2.11917e-08
ENSBTAG00000015596	382.222	-7.82891	0.52338	-14.9584	1.37386e-50	4.2494e-49
ENSBTAG00000019627	461.293	-7.82024	0.701459	-11.1485	7.27845e-29	8.80554e-28
ENSBTAG00000034645	308.812	-7.81648	0.606961	-12.878	5.98312e-38	1.09652e-36
ENSBTAG00000012212	89.0822	-7.81473	0.97336	-8.02862	9.85754e-16	5.6738e-15
ENSBTAG00000051654	28.122	-7.80623	1.21786	-6.40981	1.45702e-10	5.6955e-10
ENSBTAG00000051910	30.1271	-7.79838	1.3333	-5.84893	4.94752e-09	1.70124e-08
ENSBTAG00000034206	337.456	-7.79586	0.548224	-14.2202	6.86432e-46	1.7379e-44
ENSBTAG00000047998	2910.07	-7.79377	0.506488	-15.3879	1.97418e-53	6.65546e-52
ENSBTAG00000005871	230.661	-7.79125	0.624036	-12.4852	8.98636e-36	1.49239e-34
ENSBTAG00000016002	28.2978	-7.78537	1.24903	-6.23312	4.57234e-10	1.7198e-09
ENSBTAG00000054671	28.9468	-7.78496	1.29078	-6.03121	1.62737e-09	5.83405e-09
ENSBTAG00000019574	624.123	-7.78129	0.429299	-18.1256	2.00288e-73	1.36732e-71
ENSBTAG00000045902	29.4483	-7.77602	1.32501	-5.86866	4.39325e-09	1.51857e-08
ENSBTAG00000009314	27.3888	-7.77519	1.21349	-6.40732	1.48105e-10	5.78467e-10
ENSBTAG00000013306	86.3795	-7.77423	0.968189	-8.02967	9.77373e-16	5.62895e-15
ENSBTAG00000010050	124.688	-7.77373	0.954767	-8.14202	3.88752e-16	2.2992e-15
ENSBTAG00000050914	501.997	-7.77179	0.462615	-16.7997	2.45371e-63	1.13291e-61
ENSBTAG00000052157	28.3686	-7.76604	1.27753	-6.07897	1.20956e-09	4.38975e-09
ENSBTAG00000021342	27.3335	-7.76398	1.22045	-6.36157	1.99699e-10	7.73661e-10
ENSBTAG00000024394	30.819	-7.76355	1.39938	-5.54783	2.89233e-08	9.29659e-08
ENSBTAG00000050905	30.2249	-7.76178	1.36939	-5.66806	1.44427e-08	4.77633e-08
ENSBTAG00000047902	28.114	-7.75966	1.26815	-6.11888	9.42351e-10	3.44747e-09
ENSBTAG00000010462	27.8844	-7.7589	1.26364	-6.14013	8.24533e-10	3.03037e-09
ENSBTAG00000020914	119.409	-7.7551	0.831698	-9.32442	1.11589e-20	8.66029e-20
ENSBTAG00000039319	31.0339	-7.75069	1.41664	-5.47118	4.47038e-08	1.408e-07
ENSBTAG00000012210	85.4385	-7.74732	1.70249	-4.55059	5.34952e-06	1.377e-05
ENSBTAG00000008564	50.8848	-7.74018	1.14715	-6.74733	1.50587e-11	6.408e-11
ENSBTAG00000001093	587.63	-7.73637	0.627571	-12.3275	6.44301e-35	1.03234e-33
ENSBTAG00000002996	1127.89	-7.73213	0.366131	-21.1185	5.38031e-99	7.14199e-97
ENSBTAG00000047815	33.7622	-7.72679	1.53885	-5.02113	5.13671e-07	1.46681e-06
ENSBTAG00000015416	286.723	-7.72312	0.764282	-10.1051	5.24564e-24	4.88409e-23
ENSBTAG00000026344	117.301	-7.72255	0.832194	-9.27975	1.69882e-20	1.3057e-19
ENSBTAG00000048659	29.181	-7.72177	1.3681	-5.64414	1.66006e-08	5.45319e-08
ENSBTAG00000019623	27.3472	-7.72068	1.27521	-6.05443	1.4092e-09	5.08243e-09
ENSBTAG00000007071	414.524	-7.71139	0.548797	-14.0515	7.54727e-45	1.82154e-43
ENSBTAG00000011010	26.6245	-7.70868	1.2425	-6.20418	5.49814e-10	2.05308e-09
ENSBTAG00000015902	29.0599	-7.70239	1.3786	-5.58712	2.30863e-08	7.4961e-08
ENSBTAG00000009725	3087.05	-7.69978	1.1794	-6.52858	6.63983e-11	2.67595e-10
ENSBTAG00000019137	26.3786	-7.6976	1.247	-6.17288	6.70581e-10	2.48751e-09
ENSBTAG00000007421	1513.24	-7.69117	0.490876	-15.6683	2.49335e-55	9.09549e-54
ENSBTAG00000020665	26.9222	-7.69082	1.28425	-5.98857	2.11695e-09	7.52285e-09
ENSBTAG00000004732	3870.84	-7.69067	0.311143	-24.7175	6.93734e-135	2.32644e-132
ENSBTAG00000001274	1022.23	-7.68944	0.42131	-18.2512	2.02245e-74	1.42654e-72
ENSBTAG00000001244	244.743	-7.68942	0.607212	-12.6635	9.4228e-37	1.63002e-35
ENSBTAG00000010184	30.9177	-7.68901	1.46925	-5.23328	1.66527e-07	4.97526e-07
ENSBTAG00000034139	30.0049	-7.6868	1.43395	-5.36059	8.29514e-08	2.5484e-07
ENSBTAG00000016915	1772.1	-7.68498	0.403368	-19.052	6.31956e-81	5.22937e-79
ENSBTAG00000003446	475.03	-7.68416	0.441896	-17.3891	9.98465e-68	5.53207e-66
ENSBTAG00000016221	2805.77	-7.68376	0.308906	-24.8741	1.41859e-136	5.02156e-134
ENSBTAG00000048796	26.045	-7.67868	1.24853	-6.15018	7.73931e-10	2.85427e-09
ENSBTAG00000004356	522.04	-7.67747	0.464595	-16.5251	2.42057e-61	1.0421e-59
ENSBTAG00000015702	118.493	-7.6737	0.903243	-8.49573	1.96695e-17	1.26211e-16
ENSBTAG00000053477	25.419	-7.66315	1.22328	-6.26442	3.74225e-10	1.41621e-09
ENSBTAG00000014619	211.102	-7.6589	0.629171	-12.173	4.32847e-34	6.70492e-33
ENSBTAG00000040409	109.565	-7.65731	1.88262	-4.06737	4.75459e-05	0.000109565
ENSBTAG00000010531	50.6892	-7.65489	1.26103	-6.07036	1.27622e-09	4.62201e-09
ENSBTAG00000001568	185.867	-7.65051	0.81225	-9.41891	4.558e-21	3.6348e-20
ENSBTAG00000043671	26.1129	-7.6504	1.27866	-5.98313	2.18885e-09	7.7726e-09
ENSBTAG00000012809	25.5369	-7.64979	1.24784	-6.13043	8.76444e-10	3.21251e-09
ENSBTAG00000006187	80.598	-7.64654	0.977802	-7.82013	5.27673e-15	2.90258e-14
ENSBTAG00000054930	24.8975	-7.64345	1.21707	-6.2802	3.38138e-10	1.28474e-09
ENSBTAG00000042662	237.413	-7.64251	0.588005	-12.9974	1.26649e-38	2.40646e-37
ENSBTAG00000051359	147.181	-7.6373	0.815131	-9.36941	7.29375e-21	5.74454e-20
ENSBTAG00000009876	61.7619	-7.63664	2.07169	-3.68619	0.000227637	0.000482885
ENSBTAG00000045981	25.4476	-7.636	1.25805	-6.06969	1.28155e-09	4.64042e-09
ENSBTAG00000001649	83.8974	-7.63583	1.00695	-7.58313	3.3731e-14	1.7445e-13
ENSBTAG00000005910	26.5096	-7.63295	1.32638	-5.75472	8.67851e-09	2.92729e-08
ENSBTAG00000021531	24.7164	-7.63058	1.21769	-6.26646	3.69346e-10	1.39914e-09
ENSBTAG00000018236	142.031	-7.62975	0.749703	-10.177	2.51106e-24	2.3809e-23
ENSBTAG00000045943	29.3977	-7.62738	1.46612	-5.20242	1.96708e-07	5.84133e-07
ENSBTAG00000015935	24.7428	-7.62468	1.22548	-6.22178	4.91559e-10	1.84347e-09
ENSBTAG00000012206	326.905	-7.6243	0.578128	-13.1879	1.02994e-39	2.0465e-38
ENSBTAG00000006432	24.6007	-7.62281	1.2221	-6.23746	4.44719e-10	1.6747e-09
ENSBTAG00000004770	3419.14	-7.62018	0.472007	-16.1442	1.24766e-58	4.98933e-57
ENSBTAG00000013688	24.3355	-7.61241	1.21548	-6.26286	3.77985e-10	1.42988e-09
ENSBTAG00000000742	732.734	-7.60956	0.368639	-20.6423	1.14439e-94	1.36719e-92
ENSBTAG00000021298	59.053	-7.60295	2.064	-3.6836	0.000229967	0.000487666
ENSBTAG00000046540	74.8013	-7.60211	2.16039	-3.51886	0.000433403	0.000885759
ENSBTAG00000008509	25.0455	-7.59999	1.27247	-5.97262	2.33472e-09	8.26449e-09
ENSBTAG00000037794	92.1069	-7.5991	1.19805	-6.34291	2.25465e-10	8.69253e-10
ENSBTAG00000008714	24.0916	-7.59267	1.22429	-6.2017	5.58576e-10	2.08539e-09
ENSBTAG00000013336	48.3888	-7.59161	1.23589	-6.14264	8.11635e-10	2.98584e-09
ENSBTAG00000020737	46.0472	-7.58936	1.16255	-6.52819	6.65679e-11	2.68222e-10
ENSBTAG00000048448	25.3354	-7.58473	1.31372	-5.77345	7.76626e-09	2.63073e-08
ENSBTAG00000009520	29.3701	-7.58315	1.50524	-5.03783	4.70839e-07	1.34914e-06
ENSBTAG00000026586	197.224	-7.5817	0.624875	-12.1331	7.04886e-34	1.08485e-32
ENSBTAG00000017489	25.0001	-7.58119	1.29465	-5.8558	4.7472e-09	1.63589e-08
ENSBTAG00000050288	27.4079	-7.57469	1.42626	-5.31087	1.09105e-07	3.31934e-07
ENSBTAG00000030885	108.215	-7.57427	0.871685	-8.68923	3.6489e-18	2.46375e-17
ENSBTAG00000015361	109.524	-7.57255	1.0004	-7.5695	3.7465e-14	1.93135e-13
ENSBTAG00000021717	24.2361	-7.5718	1.25371	-6.03951	1.54583e-09	5.55423e-09
ENSBTAG00000014069	8436.57	-7.57139	0.437723	-17.2972	4.93741e-67	2.64366e-65
ENSBTAG00000052965	23.6454	-7.56966	1.22118	-6.19864	5.69514e-10	2.12249e-09
ENSBTAG00000016805	45.1325	-7.56562	1.16279	-6.50643	7.696e-11	3.08275e-10
ENSBTAG00000023289	105.484	-7.56479	0.823737	-9.18351	4.17273e-20	3.13283e-19
ENSBTAG00000039049	25.627	-7.56384	1.34784	-5.61182	2.00214e-08	6.52753e-08
ENSBTAG00000007657	75.5204	-7.5586	1.03322	-7.31556	2.56312e-13	1.24445e-12
ENSBTAG00000020573	196.805	-7.55137	0.70491	-10.7125	8.89085e-27	9.66166e-26
ENSBTAG00000023032	49.8422	-7.54403	1.99226	-3.78666	0.000152684	0.000330524
ENSBTAG00000053969	358.606	-7.54384	1.46998	-5.13193	2.86785e-07	8.37955e-07
ENSBTAG00000046563	23.36	-7.54365	1.22921	-6.13701	8.40892e-10	3.08812e-09
ENSBTAG00000014911	28.2301	-7.53791	1.50018	-5.02467	5.04309e-07	1.4418e-06
ENSBTAG00000017814	75.4244	-7.53595	0.965688	-7.80371	6.01138e-15	3.29154e-14
ENSBTAG00000042256	137.312	-7.53501	0.854208	-8.82105	1.13391e-18	7.87314e-18
ENSBTAG00000003183	163.963	-7.53471	0.684308	-11.0107	3.39335e-28	3.98672e-27
ENSBTAG00000048916	136.113	-7.53346	0.932874	-8.07554	6.71801e-16	3.90674e-15
ENSBTAG00000026181	28.5756	-7.53298	1.51742	-4.96432	6.89418e-07	1.9414e-06
ENSBTAG00000048534	22.9527	-7.52927	1.2203	-6.17004	6.82736e-10	2.53064e-09
ENSBTAG00000009495	1642.85	-7.51834	0.424338	-17.7178	3.0559e-70	1.8904e-68
ENSBTAG00000007331	191.266	-7.51789	0.671847	-11.1899	4.57022e-29	5.57141e-28
ENSBTAG00000050664	65.9065	-7.51333	2.14428	-3.5039	0.000458504	0.000933863
ENSBTAG00000004413	1738.15	-7.51159	0.304694	-24.6529	3.42948e-134	1.13025e-131
ENSBTAG00000004599	22.6347	-7.5058	1.2245	-6.12969	8.80482e-10	3.22607e-09
ENSBTAG00000013548	23.178	-7.50575	1.26792	-5.91975	3.22441e-09	1.12842e-08
ENSBTAG00000010880	8253.43	-7.49947	0.367145	-20.4264	9.73398e-93	1.12087e-90
ENSBTAG00000014991	1523.08	-7.49481	0.37697	-19.8817	5.86011e-88	5.89558e-86
ENSBTAG00000001392	28.2135	-7.49372	1.53768	-4.8734	1.09696e-06	3.02838e-06
ENSBTAG00000011720	28.2437	-7.49133	1.54102	-4.86127	1.16637e-06	3.21303e-06
ENSBTAG00000045998	23.3789	-7.48364	1.3059	-5.73062	1.00062e-08	3.35619e-08
ENSBTAG00000002110	23.1223	-7.47617	1.29033	-5.79398	6.87377e-09	2.33461e-08
ENSBTAG00000013849	24.3259	-7.47565	1.36637	-5.4712	4.47008e-08	1.408e-07
ENSBTAG00000007141	41.8869	-7.46766	1.15694	-6.45466	1.0846e-10	4.28881e-10
ENSBTAG00000012558	276.134	-7.45792	0.686858	-10.858	1.8265e-27	2.06223e-26
ENSBTAG00000004757	2473.94	-7.45726	0.359107	-20.7661	8.76775e-96	1.0954e-93
ENSBTAG00000006507	72.3498	-7.45363	0.987135	-7.55077	4.32694e-14	2.22248e-13
ENSBTAG00000019382	238.772	-7.45332	0.552376	-13.4932	1.71521e-41	3.66327e-40
ENSBTAG00000005169	22.1999	-7.45149	1.25689	-5.92849	3.05729e-09	1.0721e-08
ENSBTAG00000021911	660.557	-7.45071	0.363968	-20.4708	3.9225e-93	4.57187e-91
ENSBTAG00000026275	43.563	-7.44809	1.26576	-5.88426	3.9983e-09	1.38757e-08
ENSBTAG00000053361	266.356	-7.44275	0.565359	-13.1647	1.40178e-39	2.76237e-38
ENSBTAG00000038733	41.8694	-7.43632	1.21476	-6.12166	9.2607e-10	3.3905e-09
ENSBTAG00000048853	22.8184	-7.4347	1.31714	-5.64458	1.65585e-08	5.44121e-08
ENSBTAG00000009972	40.8298	-7.43448	1.16829	-6.36354	1.97156e-10	7.64429e-10
ENSBTAG00000006491	10377.6	-7.43298	0.266879	-27.8515	1.03282e-170	8.22595e-168
ENSBTAG00000005373	18107.9	-7.43272	0.263131	-28.2472	1.53895e-175	1.279e-172
ENSBTAG00000021287	328.041	-7.43058	0.623212	-11.923	8.97694e-33	1.31188e-31
ENSBTAG00000016152	518.278	-7.42396	0.630313	-11.7782	5.05514e-32	7.06869e-31
ENSBTAG00000021386	22.3194	-7.42385	1.29661	-5.72561	1.03065e-08	3.45508e-08
ENSBTAG00000047191	22.3482	-7.42087	1.30872	-5.67034	1.42516e-08	4.71887e-08
ENSBTAG00000015181	473.416	-7.41786	0.525818	-14.1073	3.42567e-45	8.40586e-44
ENSBTAG00000016455	347.107	-7.41458	0.52495	-14.1244	2.68808e-45	6.61296e-44
ENSBTAG00000001564	30815.4	-7.40475	0.170304	-43.4796	0	0
ENSBTAG00000004411	41.6547	-7.40161	1.24946	-5.92383	3.14536e-09	1.10197e-08
ENSBTAG00000016071	40.2379	-7.39574	1.19335	-6.19744	5.73898e-10	2.138e-09
ENSBTAG00000002739	121.705	-7.39558	0.759613	-9.73598	2.11761e-22	1.81516e-21
ENSBTAG00000003120	248.456	-7.39455	0.694027	-10.6546	1.6603e-26	1.77201e-25
ENSBTAG00000039477	23.5704	-7.39436	1.41329	-5.23202	1.67668e-07	5.00699e-07
ENSBTAG00000007758	21.4188	-7.39394	1.26769	-5.83259	5.45721e-09	1.86977e-08
ENSBTAG00000014470	25.9456	-7.38979	1.53277	-4.82121	1.42687e-06	3.90362e-06
ENSBTAG00000047586	39.364	-7.38578	1.16588	-6.33495	2.37421e-10	9.13505e-10
ENSBTAG00000000745	1396.92	-7.38555	0.477225	-15.476	5.03564e-54	1.74062e-52
ENSBTAG00000001032	34866.4	-7.38459	0.323048	-22.8591	1.1857e-115	2.51828e-113
ENSBTAG00000006081	146.182	-7.37898	0.76292	-9.67203	3.9645e-22	3.35316e-21
ENSBTAG00000007506	21.6025	-7.37472	1.30145	-5.66655	1.45701e-08	4.81598e-08
ENSBTAG00000019423	28.0653	-7.3734	1.63433	-4.51159	6.43437e-06	1.63925e-05
ENSBTAG00000040128	668.702	-7.37117	0.381197	-19.3369	2.62884e-83	2.3264e-81
ENSBTAG00000022158	10938.8	-7.36715	0.410641	-17.9406	5.68388e-72	3.69549e-70
ENSBTAG00000016413	1681.03	-7.36535	0.290349	-25.3673	5.79831e-142	2.30906e-139
ENSBTAG00000031614	70.6003	-7.36199	1.03795	-7.0928	1.31422e-12	6.0504e-12
ENSBTAG00000053347	194.26	-7.35898	0.859019	-8.56673	1.0647e-17	6.9626e-17
ENSBTAG00000009634	24.2571	-7.35343	1.48988	-4.93558	7.99147e-07	2.23525e-06
ENSBTAG00000001468	2377.87	-7.35316	0.290748	-25.2905	4.06645e-141	1.5546e-138
ENSBTAG00000000700	838.509	-7.35307	0.375999	-19.5561	3.6614e-85	3.46473e-83
ENSBTAG00000002880	6460.29	-7.35291	0.375599	-19.5765	2.45393e-85	2.33368e-83
ENSBTAG00000002084	39.6584	-7.35273	1.2221	-6.01645	1.78284e-09	6.37587e-09
ENSBTAG00000016385	25.0252	-7.35116	1.52513	-4.82002	1.4354e-06	3.92529e-06
ENSBTAG00000020046	92.69	-7.3486	0.912509	-8.05318	8.06697e-16	4.67698e-15
ENSBTAG00000039708	195.963	-7.33765	0.580573	-12.6386	1.29297e-36	2.22459e-35
ENSBTAG00000008113	39.9185	-7.33585	1.25985	-5.8228	5.78698e-09	1.97638e-08
ENSBTAG00000012560	26.6715	-7.32875	1.61741	-4.53117	5.86587e-06	1.50223e-05
ENSBTAG00000006686	165.55	-7.32072	0.661013	-11.075	1.65874e-28	1.97059e-27
ENSBTAG00000049496	26.2909	-7.3205	1.60863	-4.55077	5.34492e-06	1.37606e-05
ENSBTAG00000004555	20.564	-7.31867	1.29414	-5.65525	1.55622e-08	5.12883e-08
ENSBTAG00000046585	20.7168	-7.31771	1.30915	-5.58968	2.27487e-08	7.3915e-08
ENSBTAG00000001058	705.384	-7.31656	0.363155	-20.1472	2.84564e-90	3.03879e-88
ENSBTAG00000018303	22.5522	-7.31355	1.43589	-5.09338	3.5173e-07	1.02038e-06
ENSBTAG00000021576	582.994	-7.31083	1.6141	-4.52935	5.9164e-06	1.51456e-05
ENSBTAG00000004885	562.027	-7.30541	0.487253	-14.993	8.15259e-51	2.5422e-49
ENSBTAG00000053615	20.5481	-7.30484	1.30494	-5.59786	2.17014e-08	7.05721e-08
ENSBTAG00000015895	24.2212	-7.30225	1.53048	-4.7712	1.83132e-06	4.95785e-06
ENSBTAG00000048956	243.241	-7.30108	0.579367	-12.6018	2.06308e-36	3.51477e-35
ENSBTAG00000002910	112.211	-7.29751	0.768557	-9.49507	2.20053e-21	1.78537e-20
ENSBTAG00000015177	851.477	-7.29592	0.44739	-16.3077	8.6956e-60	3.58999e-58
ENSBTAG00000010111	61.7624	-7.29392	0.979966	-7.44303	9.84004e-14	4.9407e-13
ENSBTAG00000019630	603.835	-7.2933	0.408904	-17.8362	3.69903e-71	2.3569e-69
ENSBTAG00000005922	19.6141	-7.29209	1.25191	-5.82477	5.71929e-09	1.95606e-08
ENSBTAG00000053401	20.1359	-7.29151	1.29701	-5.62177	1.89007e-08	6.17479e-08
ENSBTAG00000049493	37.8545	-7.28901	1.22943	-5.92876	3.05237e-09	1.07057e-08
ENSBTAG00000054239	3877.16	-7.2834	0.317303	-22.9541	1.34038e-116	2.94499e-114
ENSBTAG00000054260	45.4683	-7.27875	1.41799	-5.13314	2.84952e-07	8.32979e-07
ENSBTAG00000009570	19.8163	-7.27674	1.28052	-5.68263	1.32639e-08	4.40556e-08
ENSBTAG00000002670	60.7932	-7.27624	0.993778	-7.32179	2.44678e-13	1.19008e-12
ENSBTAG00000054039	19.301	-7.27524	1.24206	-5.8574	4.70181e-09	1.62083e-08
ENSBTAG00000016515	61.9747	-7.26799	0.982448	-7.39783	1.38424e-13	6.85842e-13
ENSBTAG00000005946	4137.17	-7.26535	0.357194	-20.34	5.68862e-92	6.4725e-90
ENSBTAG00000008096	59.9681	-7.26345	0.971355	-7.47765	7.56659e-14	3.82734e-13
ENSBTAG00000054174	20.4928	-7.26266	1.34795	-5.38792	7.12765e-08	2.20881e-07
ENSBTAG00000018007	301.315	-7.25928	0.589783	-12.3084	8.16383e-35	1.3026e-33
ENSBTAG00000020984	110.578	-7.25151	0.821834	-8.82357	1.10871e-18	7.70651e-18
ENSBTAG00000037858	20.1631	-7.25139	1.33617	-5.427	5.73088e-08	1.78909e-07
ENSBTAG00000000300	18.9893	-7.24533	1.25656	-5.76602	8.11656e-09	2.74305e-08
ENSBTAG00000019694	19.2799	-7.24368	1.28356	-5.64341	1.66713e-08	5.47356e-08
ENSBTAG00000048346	65.0223	-7.24304	1.07953	-6.70943	1.95385e-11	8.2282e-11
ENSBTAG00000054343	19.2246	-7.24036	1.28133	-5.65068	1.59816e-08	5.26154e-08
ENSBTAG00000011403	1375.64	-7.23963	0.331025	-21.8703	4.97939e-106	8.13513e-104
ENSBTAG00000047144	19.2947	-7.23633	1.28578	-5.62797	1.82347e-08	5.96739e-08
ENSBTAG00000032292	39.4379	-7.23606	1.3139	-5.5073	3.64382e-08	1.158e-07
ENSBTAG00000047083	18.6397	-7.22911	1.24354	-5.81334	6.12369e-09	2.08802e-08
ENSBTAG00000003701	131.929	-7.22179	0.739658	-9.76368	1.61202e-22	1.38926e-21
ENSBTAG00000017448	402.935	-7.22075	0.579062	-12.4697	1.09179e-35	1.80688e-34
ENSBTAG00000015129	20.2169	-7.22061	1.37803	-5.2398	1.60753e-07	4.81066e-07
ENSBTAG00000054772	19.8895	-7.22057	1.35107	-5.34433	9.07509e-08	2.78086e-07
ENSBTAG00000040132	59.2697	-7.21787	1.03893	-6.94744	3.7197e-12	1.657e-11
ENSBTAG00000054846	22.5842	-7.21158	1.52994	-4.71363	2.43337e-06	6.51181e-06
ENSBTAG00000000478	18.8436	-7.20913	1.28366	-5.61609	1.95329e-08	6.3737e-08
ENSBTAG00000006276	390.61	-7.20142	0.565106	-12.7435	3.38953e-37	5.96601e-36
ENSBTAG00000029848	18.5592	-7.19831	1.27427	-5.64896	1.61424e-08	5.31089e-08
ENSBTAG00000050110	128.577	-7.19649	0.676474	-10.6382	1.97822e-26	2.09843e-25
ENSBTAG00000017151	60.831	-7.19601	1.00266	-7.17691	7.13067e-13	3.35143e-12
ENSBTAG00000003494	267.666	-7.19364	0.501026	-14.3578	9.5176e-47	2.51979e-45
ENSBTAG00000018566	82.1528	-7.18896	0.96037	-7.48562	7.12105e-14	3.60675e-13
ENSBTAG00000052359	18.5872	-7.18762	1.29081	-5.56828	2.57266e-08	8.32087e-08
ENSBTAG00000052016	19.8753	-7.18583	1.38692	-5.18115	2.20524e-07	6.5182e-07
ENSBTAG00000049176	18.7842	-7.17581	1.31399	-5.46109	4.73225e-08	1.48827e-07
ENSBTAG00000014508	3554.52	-7.17226	0.322255	-22.2565	9.76086e-110	1.84732e-107
ENSBTAG00000019823	56.5202	-7.16596	0.967776	-7.40457	1.31576e-13	6.53607e-13
ENSBTAG00000008103	1400.19	-7.15912	0.631631	-11.3343	8.87036e-30	1.12364e-28
ENSBTAG00000002888	213.161	-7.15785	0.575707	-12.4331	1.72696e-35	2.84331e-34
ENSBTAG00000014601	2050.1	-7.15443	0.280442	-25.5113	1.47767e-143	6.14037e-141
ENSBTAG00000012518	687.289	-7.15339	0.419491	-17.0525	3.3472e-65	1.64902e-63
ENSBTAG00000004407	36.0107	-7.15219	1.27898	-5.59211	2.24328e-08	7.29133e-08
ENSBTAG00000010555	262.563	-7.15143	0.49284	-14.5106	1.03736e-47	2.86134e-46
ENSBTAG00000016194	3465.63	-7.14877	0.371998	-19.2172	2.65499e-82	2.27579e-80
ENSBTAG00000010634	33.2042	-7.14674	1.17443	-6.08529	1.16279e-09	4.22241e-09
ENSBTAG00000000071	18.8268	-7.14611	1.35706	-5.26586	1.39536e-07	4.20368e-07
ENSBTAG00000000085	42.612	-7.14296	1.49617	-4.77417	1.80446e-06	4.88974e-06
ENSBTAG00000049331	33.1553	-7.14148	1.18337	-6.03485	1.59114e-09	5.71276e-09
ENSBTAG00000024291	18.187	-7.14112	1.30966	-5.45264	4.96282e-08	1.55719e-07
ENSBTAG00000007917	345.039	-7.13865	1.44619	-4.93618	7.96679e-07	2.22867e-06
ENSBTAG00000007694	17.7559	-7.13515	1.27332	-5.6036	2.09951e-08	6.83564e-08
ENSBTAG00000054207	17.4995	-7.1316	1.25534	-5.68101	1.33901e-08	4.44593e-08
ENSBTAG00000046348	42.5057	-7.1309	2.10396	-3.38928	0.000700762	0.00138924
ENSBTAG00000017471	18.2977	-7.13038	1.32575	-5.37839	7.51556e-08	2.31896e-07
ENSBTAG00000050967	98.8905	-7.12697	0.762251	-9.3499	8.77293e-21	6.85587e-20
ENSBTAG00000007773	295.016	-7.12665	0.686862	-10.3757	3.2e-25	3.15299e-24
ENSBTAG00000003775	20.7288	-7.12473	1.50585	-4.73137	2.2301e-06	5.99218e-06
ENSBTAG00000007175	17.4881	-7.11613	1.27489	-5.58176	2.38093e-08	7.72297e-08
ENSBTAG00000044061	78.1265	-7.11575	0.836292	-8.50868	1.7592e-17	1.13223e-16
ENSBTAG00000006349	287.042	-7.11549	0.591278	-12.0341	2.35239e-33	3.53506e-32
ENSBTAG00000000109	60.391	-7.11384	1.07006	-6.64807	2.96963e-11	1.23187e-10
ENSBTAG00000048971	17.1753	-7.11326	1.24961	-5.69236	1.25293e-08	4.16881e-08
ENSBTAG00000051415	17.2431	-7.11308	1.25586	-5.6639	1.47972e-08	4.88764e-08
ENSBTAG00000012605	120.058	-7.11273	0.739796	-9.61444	6.94842e-22	5.80756e-21
ENSBTAG00000016151	145.157	-7.10979	1.84	-3.86403	0.000111534	0.000245873
ENSBTAG00000050233	121.897	-7.10972	0.69755	-10.1924	2.14354e-24	2.03748e-23
ENSBTAG00000039340	2072.32	-7.1091	0.304942	-23.313	3.27599e-120	7.73092e-118
ENSBTAG00000017086	1529.37	-7.10612	0.522364	-13.6038	3.80308e-42	8.29862e-41
ENSBTAG00000012444	59.3919	-7.10332	1.24902	-5.68711	1.29208e-08	4.29533e-08
ENSBTAG00000012681	167.492	-7.10223	0.607343	-11.6939	1.36904e-31	1.88675e-30
ENSBTAG00000018181	205.828	-7.10196	0.584972	-12.1407	6.4283e-34	9.91743e-33
ENSBTAG00000000476	17.0697	-7.09981	1.25694	-5.6485	1.6185e-08	5.32398e-08
ENSBTAG00000014278	96.7139	-7.09585	0.761264	-9.32114	1.15095e-20	8.92873e-20
ENSBTAG00000010976	1025.96	-7.09426	0.319782	-22.1847	4.83141e-109	8.88003e-107
ENSBTAG00000017802	711.204	-7.09374	0.701485	-10.1125	4.8645e-24	4.5425e-23
ENSBTAG00000011150	2464.82	-7.09277	0.49485	-14.3332	1.35758e-46	3.56949e-45
ENSBTAG00000011741	19.0864	-7.08529	1.44425	-4.90585	9.30224e-07	2.58749e-06
ENSBTAG00000011619	450.807	-7.08463	0.401752	-17.6343	1.34273e-69	7.99572e-68
ENSBTAG00000003275	279.345	-7.08317	0.498611	-14.2058	8.43118e-46	2.12079e-44
ENSBTAG00000011381	17.6355	-7.08143	1.33428	-5.3073	1.1126e-07	3.38222e-07
ENSBTAG00000007820	55.4976	-7.08108	1.09342	-6.47606	9.41473e-11	3.73832e-10
ENSBTAG00000022329	43.3902	-7.08065	2.13474	-3.31686	0.000910355	0.00177856
ENSBTAG00000013732	18.4202	-7.08062	1.39988	-5.05803	4.23605e-07	1.21918e-06
ENSBTAG00000050292	17.8014	-7.07892	1.34242	-5.27325	1.34028e-07	4.0441e-07
ENSBTAG00000011076	17.3359	-7.07563	1.30713	-5.41308	6.19482e-08	1.92825e-07
ENSBTAG00000052232	19.9678	-7.07529	1.509	-4.68873	2.74904e-06	7.31456e-06
ENSBTAG00000010008	17.0419	-7.07502	1.28454	-5.50784	3.63266e-08	1.1548e-07
ENSBTAG00000022020	283.551	-7.07439	0.641215	-11.0328	2.6551e-28	3.13673e-27
ENSBTAG00000021980	271.169	-7.07363	0.633755	-11.1615	6.29532e-29	7.63063e-28
ENSBTAG00000003474	32.1319	-7.06609	1.20802	-5.84929	4.9367e-09	1.69782e-08
ENSBTAG00000020159	53.1072	-7.05942	0.985978	-7.15981	8.07874e-13	3.77684e-12
ENSBTAG00000029790	17.5046	-7.0531	1.34602	-5.23998	1.60591e-07	4.80767e-07
ENSBTAG00000012413	16.9727	-7.05118	1.30119	-5.419	5.99326e-08	1.86856e-07
ENSBTAG00000048699	3881.1	-7.0498	0.586478	-12.0206	2.77071e-33	4.15064e-32
ENSBTAG00000016033	75.8962	-7.04867	1.03581	-6.80495	1.01084e-11	4.35677e-11
ENSBTAG00000017165	254.723	-7.04768	0.639815	-11.0152	3.229e-28	3.80064e-27
ENSBTAG00000004126	780.971	-7.0407	0.456	-15.4401	8.79023e-54	3.02204e-52
ENSBTAG00000001303	10774.8	-7.04048	0.282899	-24.8869	1.03199e-136	3.72198e-134
ENSBTAG00000006896	512.728	-7.03639	0.534511	-13.1642	1.41115e-39	2.77652e-38
ENSBTAG00000031632	16.6572	-7.03463	1.29156	-5.44662	5.1337e-08	1.60844e-07
ENSBTAG00000017249	16.3872	-7.03451	1.27105	-5.53442	3.12267e-08	9.9983e-08
ENSBTAG00000012285	378.112	-7.03008	1.56831	-4.48258	7.37445e-06	1.86533e-05
ENSBTAG00000013157	51.4078	-7.02738	0.977436	-7.18961	6.49782e-13	3.06001e-12
ENSBTAG00000005106	37.607	-7.02736	1.5035	-4.67399	2.95398e-06	7.83045e-06
ENSBTAG00000000309	18.5373	-7.02694	1.45797	-4.81969	1.43785e-06	3.93085e-06
ENSBTAG00000054277	17.1224	-7.02675	1.34242	-5.2344	1.6552e-07	4.94733e-07
ENSBTAG00000004848	135.866	-7.02625	0.657537	-10.6857	1.18748e-26	1.27879e-25
ENSBTAG00000000576	17.3415	-7.02529	1.37285	-5.1173	3.09933e-07	9.0283e-07
ENSBTAG00000015307	75.3311	-7.0249	1.02063	-6.88289	5.86498e-12	2.57367e-11
ENSBTAG00000006579	141.718	-7.0207	0.789048	-8.89768	5.70251e-19	4.0193e-18
ENSBTAG00000054231	16.5344	-7.01651	1.30438	-5.37918	7.48267e-08	2.30994e-07
ENSBTAG00000053538	16.3909	-7.01634	1.28648	-5.45391	4.92753e-08	1.54638e-07
ENSBTAG00000040126	21.6706	-7.01324	1.65854	-4.22857	2.35179e-05	5.62705e-05
ENSBTAG00000013163	137.628	-7.01065	0.648335	-10.8133	2.97742e-27	3.33217e-26
ENSBTAG00000005260	18.9999	-7.00948	1.51344	-4.63149	3.63049e-06	9.54038e-06
ENSBTAG00000031503	31.0182	-7.00917	1.21248	-5.78086	7.43184e-09	2.52013e-08
ENSBTAG00000011082	136.934	-7.0072	0.68595	-10.2153	1.69315e-24	1.61499e-23
ENSBTAG00000037921	30.9774	-7.00269	1.24155	-5.64026	1.69796e-08	5.57194e-08
ENSBTAG00000011640	1512.12	-7.00163	0.6929	-10.1048	5.25922e-24	4.89197e-23
ENSBTAG00000005963	19.6216	-7.00156	1.5544	-4.50435	6.6576e-06	1.69229e-05
ENSBTAG00000042282	16.1418	-6.99915	1.28724	-5.43734	5.40829e-08	1.69142e-07
ENSBTAG00000004388	16.2377	-6.99042	1.31091	-5.33249	9.68746e-08	2.96187e-07
ENSBTAG00000035064	15.7724	-6.98745	1.26364	-5.52962	3.20918e-08	1.0253e-07
ENSBTAG00000027766	70.2439	-6.9869	0.852821	-8.19269	2.55441e-16	1.52969e-15
ENSBTAG00000008232	1000.26	-6.98258	0.491333	-14.2115	7.77376e-46	1.96555e-44
ENSBTAG00000006800	15.7939	-6.98066	1.27229	-5.48667	4.09584e-08	1.29506e-07
ENSBTAG00000024420	17.4566	-6.97695	1.43129	-4.87458	1.09041e-06	3.01202e-06
ENSBTAG00000051644	15.6316	-6.97659	1.26	-5.53696	3.07763e-08	9.8673e-08
ENSBTAG00000032521	109.703	-6.97402	0.679606	-10.2619	1.04671e-24	1.00694e-23
ENSBTAG00000048443	15.8832	-6.97303	1.29433	-5.38737	7.14975e-08	2.21432e-07
ENSBTAG00000008301	2037.22	-6.96787	0.345155	-20.1876	1.25774e-90	1.35828e-88
ENSBTAG00000018331	397.477	-6.96471	0.399422	-17.437	4.32421e-68	2.42397e-66
ENSBTAG00000007948	16.397	-6.96423	1.3542	-5.14267	2.70858e-07	7.93722e-07
ENSBTAG00000039028	17.2922	-6.96112	1.42924	-4.8705	1.11316e-06	3.07219e-06
ENSBTAG00000010123	287.581	-6.95914	0.492332	-14.135	2.31011e-45	5.69778e-44
ENSBTAG00000009302	323.332	-6.95872	0.562325	-12.3749	3.57298e-35	5.78793e-34
ENSBTAG00000014381	16.6174	-6.95808	1.37588	-5.05721	4.25443e-07	1.22383e-06
ENSBTAG00000047317	33.6922	-6.95403	2.05603	-3.38227	0.000718904	0.00142329
ENSBTAG00000021245	617.232	-6.95402	0.349995	-19.8689	7.56261e-88	7.56855e-86
ENSBTAG00000024081	876.025	-6.95303	0.395261	-17.591	2.88953e-69	1.69949e-67
ENSBTAG00000013346	74.9834	-6.95165	0.919744	-7.55824	4.08557e-14	2.10217e-13
ENSBTAG00000017390	15.4266	-6.9503	1.27112	-5.46786	4.55495e-08	1.43369e-07
ENSBTAG00000010350	719.433	-6.94915	0.404815	-17.1662	4.75343e-66	2.44252e-64
ENSBTAG00000010152	129.025	-6.949	0.668681	-10.3921	2.69346e-25	2.67041e-24
ENSBTAG00000018307	147.709	-6.94508	0.624417	-11.1225	9.75038e-29	1.17219e-27
ENSBTAG00000011896	189.595	-6.94253	0.690146	-10.0595	8.34114e-24	7.6876e-23
ENSBTAG00000004275	171.445	-6.9422	1.49011	-4.65886	3.17962e-06	8.39944e-06
ENSBTAG00000052562	15.5451	-6.94154	1.29613	-5.3556	8.52717e-08	2.61758e-07
ENSBTAG00000013614	2348.71	-6.94088	0.410942	-16.8902	5.31504e-64	2.50857e-62
ENSBTAG00000051082	3617.18	-6.94086	0.396966	-17.4848	1.87196e-68	1.06496e-66
ENSBTAG00000014829	15.5926	-6.93732	1.30046	-5.33452	9.57979e-08	2.93129e-07
ENSBTAG00000003581	2979.4	-6.9369	0.368461	-18.8267	4.56486e-79	3.68174e-77
ENSBTAG00000050387	50.174	-6.93519	0.998013	-6.94899	3.67901e-12	1.63926e-11
ENSBTAG00000051277	18.2882	-6.93071	1.53633	-4.51122	6.44566e-06	1.64147e-05
ENSBTAG00000053816	17.3832	-6.92813	1.47883	-4.68486	2.80152e-06	7.44799e-06
ENSBTAG00000053825	15.2142	-6.92495	1.27635	-5.42559	5.7764e-08	1.803e-07
ENSBTAG00000019350	15.1149	-6.92393	1.26938	-5.45458	4.90891e-08	1.54079e-07
ENSBTAG00000021133	202.188	-6.9214	0.700668	-9.87829	5.17093e-23	4.58452e-22
ENSBTAG00000002997	28.3307	-6.91767	1.19237	-5.80163	6.56746e-09	2.23336e-08
ENSBTAG00000005108	47.4536	-6.91588	1.03338	-6.69251	2.1937e-11	9.19777e-11
ENSBTAG00000032515	364.347	-6.9151	1.52208	-4.54319	5.54098e-06	1.42303e-05
ENSBTAG00000011761	1010.65	-6.91478	0.382552	-18.0754	4.98044e-73	3.3056e-71
ENSBTAG00000050446	65.9142	-6.91201	0.848989	-8.14146	3.9053e-16	2.309e-15
ENSBTAG00000009126	47.2537	-6.91158	0.998778	-6.92004	4.51525e-12	1.99466e-11
ENSBTAG00000050504	16.9407	-6.9087	1.46189	-4.72588	2.29123e-06	6.1473e-06
ENSBTAG00000025634	15.9424	-6.90567	1.38149	-4.99873	5.77102e-07	1.6401e-06
ENSBTAG00000021191	2157.6	-6.90291	0.287221	-24.0334	1.24429e-127	3.44704e-125
ENSBTAG00000050367	14.7982	-6.89034	1.27529	-5.40298	6.55428e-08	2.03715e-07
ENSBTAG00000035706	15.0433	-6.88724	1.31134	-5.25207	1.50403e-07	4.51539e-07
ENSBTAG00000004249	356.191	-6.88712	0.422223	-16.3116	8.16577e-60	3.38587e-58
ENSBTAG00000021073	198.036	-6.88338	0.586391	-11.7386	8.08567e-32	1.11998e-30
ENSBTAG00000045493	28.4169	-6.8832	1.24443	-5.53119	3.18057e-08	1.017e-07
ENSBTAG00000005800	17.754	-6.87616	1.5565	-4.41771	9.97509e-06	2.48338e-05
ENSBTAG00000053620	14.7579	-6.87527	1.2866	-5.34373	9.10511e-08	2.78962e-07
ENSBTAG00000018663	543.74	-6.87413	0.600457	-11.4482	2.40167e-30	3.12299e-29
ENSBTAG00000010343	45.6818	-6.87076	1.01598	-6.76269	1.35456e-11	5.78341e-11
ENSBTAG00000009894	18.4035	-6.87005	1.59879	-4.29704	1.73095e-05	4.19994e-05
ENSBTAG00000038735	15.971	-6.86533	1.41887	-4.83858	1.30767e-06	3.59036e-06
ENSBTAG00000051596	16.063	-6.86462	1.43702	-4.77698	1.77949e-06	4.82618e-06
ENSBTAG00000003162	797.729	-6.86322	0.324549	-21.1469	2.94628e-99	3.93833e-97
ENSBTAG00000005111	63.6245	-6.85735	0.879315	-7.79851	6.26411e-15	3.42502e-14
ENSBTAG00000011091	27.1918	-6.8564	1.18588	-5.78169	7.39534e-09	2.50909e-08
ENSBTAG00000054035	14.6248	-6.85489	1.29799	-5.28114	1.2838e-07	3.87983e-07
ENSBTAG00000034033	118.37	-6.85391	0.74747	-9.16947	4.75337e-20	3.55619e-19
ENSBTAG00000048002	27.1501	-6.85376	1.19895	-5.71649	1.08746e-08	3.63532e-08
ENSBTAG00000013997	15.1777	-6.85292	1.35684	-5.05064	4.40344e-07	1.26479e-06
ENSBTAG00000016573	16.4578	-6.84857	1.48686	-4.60607	4.10343e-06	1.0711e-05
ENSBTAG00000044202	311.88	-6.84844	0.599553	-11.4226	3.22502e-30	4.15966e-29
ENSBTAG00000049196	14.9025	-6.84684	1.33536	-5.12732	2.93895e-07	8.57288e-07
ENSBTAG00000021467	671.974	-6.84571	0.499153	-13.7147	8.2945e-43	1.85005e-41
ENSBTAG00000050548	14.3657	-6.84432	1.2841	-5.33004	9.81899e-08	3.00016e-07
ENSBTAG00000051262	14.9249	-6.84057	1.34995	-5.06726	4.03583e-07	1.16463e-06
ENSBTAG00000015905	188.149	-6.83813	0.63946	-10.6936	1.09034e-26	1.17751e-25
ENSBTAG00000001083	3154.14	-6.83759	0.224343	-30.4782	5.06344e-204	8.06565e-201
ENSBTAG00000021447	17.3001	-6.83612	1.55679	-4.39118	1.12739e-05	2.79036e-05
ENSBTAG00000021745	500.993	-6.83309	0.408276	-16.7365	7.10811e-63	3.25052e-61
ENSBTAG00000044259	14.2161	-6.8228	1.28943	-5.29132	1.21434e-07	3.67688e-07
ENSBTAG00000048525	14.2138	-6.82184	1.29721	-5.25886	1.44952e-07	4.36271e-07
ENSBTAG00000003200	584.419	-6.82173	0.341669	-19.9659	1.09039e-88	1.12058e-86
ENSBTAG00000015541	1298.03	-6.82159	0.306663	-22.2446	1.2716e-109	2.38301e-107
ENSBTAG00000051137	15.1262	-6.8215	1.38739	-4.91678	8.79805e-07	2.4526e-06
ENSBTAG00000026247	176.566	-6.82123	0.644318	-10.5867	3.43337e-26	3.60401e-25
ENSBTAG00000003291	62.3054	-6.82037	0.840302	-8.11656	4.7957e-16	2.81455e-15
ENSBTAG00000046888	15.579	-6.81793	1.43472	-4.75211	2.01308e-06	5.42966e-06
ENSBTAG00000012079	336.037	-6.81739	0.769409	-8.86055	7.96188e-19	5.58295e-18
ENSBTAG00000037673	97.8062	-6.81737	0.773191	-8.81719	1.17364e-18	8.1342e-18
ENSBTAG00000015426	64.9964	-6.8107	0.902934	-7.54286	4.59791e-14	2.35519e-13
ENSBTAG00000017411	27.4925	-6.80745	1.2639	-5.38606	7.20185e-08	2.229e-07
ENSBTAG00000000853	44.4698	-6.80538	0.996837	-6.82698	8.67226e-12	3.76238e-11
ENSBTAG00000020148	817.522	-6.80347	0.407151	-16.7099	1.10953e-62	5.00205e-61
ENSBTAG00000014011	247.304	-6.80201	0.553617	-12.2865	1.0706e-34	1.6983e-33
ENSBTAG00000018497	465.842	-6.79645	0.413751	-16.4264	1.23733e-60	5.24426e-59
ENSBTAG00000011966	7194.2	-6.79414	0.31715	-21.4225	8.24878e-102	1.22229e-99
ENSBTAG00000052146	62.1913	-6.79061	0.886601	-7.65915	1.8717e-14	9.87786e-14
ENSBTAG00000049066	49.2361	-6.78974	1.10966	-6.11878	9.42968e-10	3.44907e-09
ENSBTAG00000013210	60.9966	-6.78406	0.918734	-7.38414	1.53438e-13	7.57284e-13
ENSBTAG00000014204	827.843	-6.78346	0.319818	-21.2104	7.6585e-100	1.05318e-97
ENSBTAG00000001398	70468.4	-6.78204	0.40691	-16.6672	2.2707e-62	1.0165e-60
ENSBTAG00000018861	25.7347	-6.77235	1.19386	-5.67264	1.40612e-08	4.66144e-08
ENSBTAG00000051803	65.2842	-6.76828	1.03924	-6.51273	7.37975e-11	2.96166e-10
ENSBTAG00000002749	16.062	-6.76759	1.53593	-4.40619	1.05204e-05	2.61301e-05
ENSBTAG00000015273	1613.53	-6.76473	0.452743	-14.9417	1.76514e-50	5.42453e-49
ENSBTAG00000040543	14.4237	-6.76452	1.39058	-4.86454	1.14722e-06	3.16255e-06
ENSBTAG00000040496	14.104	-6.76394	1.34853	-5.01577	5.2821e-07	1.5063e-06
ENSBTAG00000014218	28.0552	-6.76045	1.3363	-5.05908	4.21282e-07	1.21295e-06
ENSBTAG00000009835	25.9558	-6.76016	1.22727	-5.50829	3.62332e-08	1.15202e-07
ENSBTAG00000000626	17.5278	-6.75999	1.64651	-4.10564	4.03205e-05	9.36939e-05
ENSBTAG00000030483	13.6856	-6.7577	1.31231	-5.14945	2.61256e-07	7.66643e-07
ENSBTAG00000014890	14.2134	-6.75584	1.3684	-4.93702	7.93265e-07	2.22075e-06
ENSBTAG00000048415	14.0977	-6.75124	1.36174	-4.9578	7.12948e-07	2.00412e-06
ENSBTAG00000051025	13.5399	-6.74825	1.30052	-5.18887	2.11572e-07	6.26521e-07
ENSBTAG00000002775	13.7043	-6.74819	1.32125	-5.10744	3.2655e-07	9.49643e-07
ENSBTAG00000014064	14.0035	-6.74549	1.35727	-4.96991	6.69849e-07	1.88963e-06
ENSBTAG00000000120	25.1298	-6.74349	1.20719	-5.5861	2.32232e-08	7.5367e-08
ENSBTAG00000033994	27.1276	-6.74305	1.30691	-5.15953	2.47574e-07	7.28058e-07
ENSBTAG00000052496	13.9859	-6.74263	1.36369	-4.9444	7.63788e-07	2.14199e-06
ENSBTAG00000029119	13.9134	-6.74044	1.35827	-4.96253	6.95792e-07	1.95848e-06
ENSBTAG00000012855	1970.55	-6.73839	0.590073	-11.4196	3.33807e-30	4.29389e-29
ENSBTAG00000014001	1222.85	-6.73799	0.530319	-12.7055	5.50926e-37	9.58231e-36
ENSBTAG00000046256	24.7843	-6.73778	1.19125	-5.65604	1.54906e-08	5.10786e-08
ENSBTAG00000015670	25.2404	-6.73719	1.22851	-5.48404	4.15714e-08	1.31388e-07
ENSBTAG00000011459	13.2432	-6.73503	1.2831	-5.24904	1.52891e-07	4.58504e-07
ENSBTAG00000024648	13.7572	-6.73259	1.35137	-4.98205	6.29126e-07	1.77993e-06
ENSBTAG00000050852	50.4396	-6.7316	1.25751	-5.35313	8.64459e-08	2.65235e-07
ENSBTAG00000050737	13.7384	-6.73088	1.35259	-4.97628	6.48173e-07	1.83065e-06
ENSBTAG00000005968	25.7571	-6.7303	1.24919	-5.38772	7.1357e-08	2.21068e-07
ENSBTAG00000003525	196.386	-6.7262	0.527782	-12.7443	3.35472e-37	5.91018e-36
ENSBTAG00000009775	13.2911	-6.72399	1.30232	-5.16307	2.42928e-07	7.15166e-07
ENSBTAG00000004207	803.038	-6.72376	0.409196	-16.4316	1.13568e-60	4.82413e-59
ENSBTAG00000015132	113.483	-6.72145	0.657777	-10.2184	1.63983e-24	1.56492e-23
ENSBTAG00000002640	187.426	-6.71905	0.592423	-11.3416	8.16061e-30	1.0351e-28
ENSBTAG00000049368	478.66	-6.71673	0.399414	-16.8165	1.84894e-63	8.57826e-62
ENSBTAG00000016736	25.3277	-6.71623	1.26042	-5.32857	9.89904e-08	3.02268e-07
ENSBTAG00000005294	74.8479	-6.71608	0.865679	-7.75816	8.61674e-15	4.64755e-14
ENSBTAG00000008593	60.3068	-6.71485	1.01589	-6.60982	3.84789e-11	1.58075e-10
ENSBTAG00000006904	949.486	-6.71417	0.382589	-17.5493	6.02066e-69	3.49802e-67
ENSBTAG00000001687	57.3726	-6.71327	0.861823	-7.78962	6.72129e-15	3.6645e-14
ENSBTAG00000015362	24.8347	-6.71246	1.21388	-5.52976	3.20662e-08	1.02482e-07
ENSBTAG00000027425	13.3461	-6.70792	1.32883	-5.04799	4.46473e-07	1.28143e-06
ENSBTAG00000052731	13.8128	-6.70633	1.39141	-4.8198	1.43701e-06	3.92912e-06
ENSBTAG00000049831	26.2058	-6.69986	1.2974	-5.16406	2.41653e-07	7.1174e-07
ENSBTAG00000043122	13.1918	-6.69575	1.33066	-5.03191	4.85625e-07	1.38984e-06
ENSBTAG00000004653	703.612	-6.69092	0.609014	-10.9865	4.43925e-28	5.17115e-27
ENSBTAG00000047749	13.7991	-6.69082	1.40027	-4.77824	1.7684e-06	4.79884e-06
ENSBTAG00000021905	12.929	-6.68911	1.30383	-5.13034	2.89222e-07	8.44558e-07
ENSBTAG00000014220	25.0083	-6.68812	1.27447	-5.24775	1.53965e-07	4.6158e-07
ENSBTAG00000022947	26.6739	-6.6794	1.34155	-4.97887	6.3957e-07	1.80795e-06
ENSBTAG00000049235	13.3474	-6.67542	1.3639	-4.89435	9.8629e-07	2.73389e-06
ENSBTAG00000048488	105.45	-6.67387	0.649431	-10.2765	8.99445e-25	8.70086e-24
ENSBTAG00000039688	215.75	-6.67263	0.797108	-8.37105	5.71069e-17	3.55917e-16
ENSBTAG00000034693	13.6154	-6.66981	1.41106	-4.72681	2.28074e-06	6.12223e-06
ENSBTAG00000017642	13.614	-6.66194	1.41871	-4.69576	2.65617e-06	7.07732e-06
ENSBTAG00000005464	444.306	-6.66181	0.433096	-15.3818	2.16778e-53	7.26968e-52
ENSBTAG00000018638	119.385	-6.66139	0.660012	-10.0928	5.943e-24	5.50923e-23
ENSBTAG00000002823	736.552	-6.6554	0.328548	-20.257	3.0819e-91	3.36632e-89
ENSBTAG00000013369	1090.53	-6.65357	0.60998	-10.9078	1.05728e-27	1.20656e-26
ENSBTAG00000004860	24.1117	-6.65199	1.23124	-5.4027	6.56466e-08	2.04005e-07
ENSBTAG00000018909	385.98	-6.65039	0.452137	-14.7088	5.66029e-49	1.65691e-47
ENSBTAG00000001545	14.7712	-6.64604	1.5413	-4.31197	1.61808e-05	3.93707e-05
ENSBTAG00000049435	13.066	-6.6449	1.37617	-4.82855	1.37534e-06	3.76911e-06
ENSBTAG00000050005	12.6635	-6.63939	1.32838	-4.99812	5.78912e-07	1.645e-06
ENSBTAG00000016043	12.602	-6.6328	1.33077	-4.98417	6.22277e-07	1.76193e-06
ENSBTAG00000046622	12.4637	-6.62744	1.3172	-5.03147	4.86741e-07	1.39282e-06
ENSBTAG00000038323	14.1722	-6.62635	1.50502	-4.40282	1.06851e-05	2.65219e-05
ENSBTAG00000014382	125.542	-6.62474	0.676529	-9.79224	1.21577e-22	1.05682e-21
ENSBTAG00000011779	23.0685	-6.62347	1.19591	-5.53841	3.05225e-08	9.79087e-08
ENSBTAG00000021971	53.9144	-6.62023	0.850521	-7.78374	7.04106e-15	3.83119e-14
ENSBTAG00000005339	1161.26	-6.61922	0.477864	-13.8517	1.2427e-43	2.87233e-42
ENSBTAG00000017369	54.5421	-6.61607	0.969879	-6.82154	9.00692e-12	3.90402e-11
ENSBTAG00000017187	12.4762	-6.61599	1.3292	-4.97743	6.44355e-07	1.82094e-06
ENSBTAG00000018064	12.572	-6.61311	1.34412	-4.92002	8.65367e-07	2.41376e-06
ENSBTAG00000018530	1419.31	-6.61094	0.371578	-17.7915	8.21883e-71	5.20208e-69
ENSBTAG00000020096	12.9027	-6.61086	1.39705	-4.73202	2.22294e-06	5.97378e-06
ENSBTAG00000003829	24.2952	-6.60932	1.32802	-4.97681	6.46405e-07	1.82647e-06
ENSBTAG00000017938	25.4299	-6.60798	1.34822	-4.90125	9.52294e-07	2.6458e-06
ENSBTAG00000053844	12.4539	-6.60656	1.33777	-4.9385	7.87257e-07	2.2049e-06
ENSBTAG00000030674	101.734	-6.60487	0.802992	-8.22533	1.94661e-16	1.17306e-15
ENSBTAG00000032301	72.9756	-6.60265	0.794757	-8.30777	9.75199e-17	6.004e-16
ENSBTAG00000005308	14.2177	-6.60216	1.54245	-4.28031	1.86637e-05	4.51305e-05
ENSBTAG00000054201	12.1356	-6.60006	1.3044	-5.05984	4.19619e-07	1.20853e-06
ENSBTAG00000008688	522.574	-6.59717	0.563928	-11.6986	1.29566e-31	1.78691e-30
ENSBTAG00000027201	299.409	-6.59398	0.414013	-15.927	4.11803e-57	1.57432e-55
ENSBTAG00000020854	183.47	-6.59333	0.551254	-11.9606	5.71548e-33	8.4299e-32
ENSBTAG00000028809	38.8816	-6.58981	1.04052	-6.33316	2.40187e-10	9.23776e-10
ENSBTAG00000049964	13.3098	-6.58937	1.45662	-4.52375	6.07535e-06	1.554e-05
ENSBTAG00000019368	1354.72	-6.58838	0.378906	-17.3879	1.01874e-67	5.62811e-66
ENSBTAG00000020031	471.675	-6.58339	0.448738	-14.6709	9.8991e-49	2.86265e-47
ENSBTAG00000008300	6861.91	-6.58205	0.508258	-12.9502	2.34277e-38	4.3947e-37
ENSBTAG00000015185	67.7051	-6.57764	0.845925	-7.77568	7.5045e-15	4.06946e-14
ENSBTAG00000011266	1263.92	-6.57695	0.289991	-22.6798	7.08874e-114	1.42633e-111
ENSBTAG00000003699	67.344	-6.57568	0.766022	-8.58419	9.14755e-18	6.02014e-17
ENSBTAG00000016220	295.83	-6.57342	0.479084	-13.7208	7.62216e-43	1.70606e-41
ENSBTAG00000003375	98.3432	-6.57282	0.854788	-7.68942	1.47804e-14	7.85236e-14
ENSBTAG00000049598	39.267	-6.57254	1.0208	-6.43863	1.20555e-10	4.74646e-10
ENSBTAG00000046482	13.1459	-6.56813	1.46476	-4.48409	7.32256e-06	1.85293e-05
ENSBTAG00000050339	22.606	-6.56622	1.22993	-5.33871	9.36087e-08	2.86522e-07
ENSBTAG00000046720	11.8982	-6.56383	1.3173	-4.98278	6.26765e-07	1.77385e-06
ENSBTAG00000017150	12.7741	-6.56192	1.43374	-4.57679	4.72175e-06	1.22448e-05
ENSBTAG00000004792	96.8843	-6.56024	0.662957	-9.89542	4.35781e-23	3.87981e-22
ENSBTAG00000007843	117.367	-6.55724	1.97648	-3.31763	0.000907844	0.00177438
ENSBTAG00000005857	250.303	-6.5564	0.600201	-10.9237	8.88349e-28	1.01742e-26
ENSBTAG00000008192	54.6922	-6.5562	0.990081	-6.62189	3.54643e-11	1.46131e-10
ENSBTAG00000003137	11.7599	-6.55357	1.31238	-4.99367	5.92427e-07	1.68115e-06
ENSBTAG00000011454	172.321	-6.55307	0.76133	-8.60739	7.4745e-18	4.95578e-17
ENSBTAG00000014455	1094.62	-6.5526	0.438323	-14.9493	1.575e-50	4.85583e-49
ENSBTAG00000046917	11.7422	-6.55224	1.30722	-5.01235	5.37697e-07	1.53244e-06
ENSBTAG00000052582	23.9725	-6.55064	1.33645	-4.90152	9.5097e-07	2.64289e-06
ENSBTAG00000023374	11.8354	-6.54846	1.33245	-4.91458	8.89713e-07	2.47841e-06
ENSBTAG00000014636	1148.96	-6.54654	0.371851	-17.6053	2.24389e-69	1.32792e-67
ENSBTAG00000049652	11.6567	-6.54633	1.30342	-5.02243	5.10219e-07	1.45782e-06
ENSBTAG00000002469	220.414	-6.54164	0.474499	-13.7864	3.0764e-43	6.98401e-42
ENSBTAG00000050493	12.0589	-6.54115	1.36908	-4.77776	1.77256e-06	4.80808e-06
ENSBTAG00000018607	12.4399	-6.54104	1.41057	-4.63716	3.53224e-06	9.29498e-06
ENSBTAG00000052369	49431.2	-6.54015	0.391074	-16.7235	8.83203e-63	4.01962e-61
ENSBTAG00000004003	14.8975	-6.53781	1.65287	-3.95544	7.63953e-05	0.000172022
ENSBTAG00000051730	14464.7	-6.53665	0.343255	-19.0431	7.49425e-81	6.17468e-79
ENSBTAG00000007147	1668.06	-6.53265	0.303694	-21.5106	1.23895e-102	1.86477e-100
ENSBTAG00000048757	53.0799	-6.53173	0.92958	-7.02654	2.11723e-12	9.58798e-12
ENSBTAG00000015926	872.495	-6.53032	0.402372	-16.2295	3.11754e-59	1.26791e-57
ENSBTAG00000033096	11.7937	-6.52592	1.35282	-4.82395	1.40745e-06	3.85296e-06
ENSBTAG00000010457	274.749	-6.52535	0.458517	-14.2314	5.84766e-46	1.48839e-44
ENSBTAG00000020238	11.7398	-6.5252	1.34856	-4.83865	1.30726e-06	3.5899e-06
ENSBTAG00000016145	11.7044	-6.52514	1.33676	-4.88132	1.05378e-06	2.91379e-06
ENSBTAG00000006779	52.7452	-6.52417	0.889124	-7.33775	2.17213e-13	1.06055e-12
ENSBTAG00000049788	94.7081	-6.51875	0.651253	-10.0095	1.38394e-23	1.26212e-22
ENSBTAG00000012370	630.976	-6.51722	0.616618	-10.5693	4.13575e-26	4.3223e-25
ENSBTAG00000051202	11.853	-6.517	1.36562	-4.7722	1.82227e-06	4.93522e-06
ENSBTAG00000054037	11.7776	-6.51649	1.36007	-4.7913	1.65705e-06	4.50884e-06
ENSBTAG00000018841	406.599	-6.51598	0.542681	-12.007	3.26403e-33	4.86677e-32
ENSBTAG00000006894	37.6145	-6.51513	1.05356	-6.18389	6.25409e-10	2.32399e-09
ENSBTAG00000007177	210.688	-6.51511	0.558715	-11.6609	2.0196e-31	2.7634e-30
ENSBTAG00000007778	21.899	-6.51395	1.23976	-5.25422	1.48652e-07	4.46633e-07
ENSBTAG00000001618	6813.05	-6.51319	0.199087	-32.7153	9.46332e-235	3.61783e-231
ENSBTAG00000044033	14.2354	-6.51314	1.62899	-3.99828	6.38046e-05	0.000144849
ENSBTAG00000004014	1144.41	-6.51236	0.440529	-14.783	1.88479e-49	5.56843e-48
ENSBTAG00000033662	1537.67	-6.51148	0.252805	-25.757	2.69253e-146	1.22542e-143
ENSBTAG00000032881	360.458	-6.51022	0.54675	-11.9071	1.08646e-32	1.5781e-31
ENSBTAG00000048350	11.8267	-6.50586	1.38348	-4.70253	2.56954e-06	6.857e-06
ENSBTAG00000052433	37.1707	-6.50433	1.04746	-6.20961	5.31149e-10	1.98726e-09
ENSBTAG00000016514	94.3475	-6.50419	0.784203	-8.29401	1.09492e-16	6.7189e-16
ENSBTAG00000008426	11.6417	-6.50019	1.3554	-4.79577	1.62053e-06	4.41133e-06
ENSBTAG00000009998	358.198	-6.49674	0.694325	-9.35692	8.20962e-21	6.44199e-20
ENSBTAG00000047818	11.7939	-6.49593	1.38201	-4.70036	2.59703e-06	6.92746e-06
ENSBTAG00000026283	1357.4	-6.49519	0.400179	-16.2307	3.05904e-59	1.24677e-57
ENSBTAG00000049701	11.3464	-6.49432	1.32529	-4.90029	9.56942e-07	2.6564e-06
ENSBTAG00000007969	140.641	-6.4922	0.862092	-7.53074	5.0452e-14	2.57652e-13
ENSBTAG00000050206	11.6756	-6.49126	1.37926	-4.70634	2.52199e-06	6.73482e-06
ENSBTAG00000015053	5140.18	-6.49126	0.311542	-20.8359	2.04607e-96	2.5901e-94
ENSBTAG00000024772	49.8567	-6.48823	0.876661	-7.40107	1.35093e-13	6.7038e-13
ENSBTAG00000015988	1618.41	-6.4845	0.296085	-21.9008	2.55231e-106	4.24239e-104
ENSBTAG00000051703	22.3102	-6.48154	1.30699	-4.95913	7.08104e-07	1.99226e-06
ENSBTAG00000005301	35.0328	-6.48031	1.06121	-6.1065	1.01838e-09	3.7114e-09
ENSBTAG00000044292	21.0443	-6.47668	1.21757	-5.31936	1.04131e-07	3.17459e-07
ENSBTAG00000038074	11.8111	-6.47455	1.41274	-4.58299	4.58377e-06	1.19047e-05
ENSBTAG00000020542	176.588	-6.47346	0.505587	-12.8039	1.56006e-37	2.79742e-36
ENSBTAG00000053714	20.5756	-6.47038	1.21037	-5.34581	9.00154e-08	2.75877e-07
ENSBTAG00000037526	303.688	-6.46924	0.789941	-8.18952	2.62265e-16	1.56907e-15
ENSBTAG00000004287	62.3006	-6.46865	0.792818	-8.15906	3.3764e-16	2.00497e-15
ENSBTAG00000030686	78.5983	-6.46853	0.740594	-8.73425	2.45286e-18	1.67451e-17
ENSBTAG00000008585	249.261	-6.46369	0.47718	-13.5456	8.41273e-42	1.81706e-40
ENSBTAG00000010947	11.0256	-6.45856	1.31949	-4.89472	9.84436e-07	2.72915e-06
ENSBTAG00000019416	11.2344	-6.45633	1.35129	-4.77791	1.77128e-06	4.80597e-06
ENSBTAG00000045960	11.4705	-6.45598	1.39047	-4.64301	3.43375e-06	9.05077e-06
ENSBTAG00000051087	11.0308	-6.45439	1.33011	-4.85251	1.21906e-06	3.35431e-06
ENSBTAG00000051800	10.9679	-6.45396	1.31704	-4.90034	9.56695e-07	2.6561e-06
ENSBTAG00000054871	11.1629	-6.45207	1.35286	-4.7692	1.84958e-06	5.00492e-06
ENSBTAG00000012721	20.7545	-6.45096	1.2596	-5.12146	3.03187e-07	8.84121e-07
ENSBTAG00000016813	443.892	-6.45054	0.412835	-15.625	4.92038e-55	1.77458e-53
ENSBTAG00000009773	428.394	-6.44996	0.590019	-10.9318	8.12368e-28	9.33759e-27
ENSBTAG00000026501	12.2314	-6.44966	1.48744	-4.33608	1.45047e-05	3.55049e-05
ENSBTAG00000013116	586.821	-6.44882	0.30979	-20.8168	3.05156e-96	3.83754e-94
ENSBTAG00000049886	11.1149	-6.44211	1.35065	-4.76964	1.84551e-06	4.99461e-06
ENSBTAG00000008376	327.318	-6.44149	0.470092	-13.7026	9.79126e-43	2.17881e-41
ENSBTAG00000000512	1424.43	-6.44007	0.393555	-16.3638	3.46578e-60	1.45601e-58
ENSBTAG00000051102	11.2405	-6.43802	1.377	-4.67541	2.93371e-06	7.78005e-06
ENSBTAG00000050612	10.9088	-6.43767	1.32698	-4.85137	1.22614e-06	3.37282e-06
ENSBTAG00000013774	1054.44	-6.43592	0.384066	-16.7573	5.0087e-63	2.30147e-61
ENSBTAG00000013235	358.124	-6.43345	0.476599	-13.4987	1.59267e-41	3.40917e-40
ENSBTAG00000039686	190.266	-6.4328	0.683178	-9.41598	4.68678e-21	3.73438e-20
ENSBTAG00000003632	33.4468	-6.42939	1.03927	-6.18645	6.15356e-10	2.28843e-09
ENSBTAG00000048512	11.2668	-6.42896	1.38975	-4.62598	3.72824e-06	9.78515e-06
ENSBTAG00000021230	11.4465	-6.42208	1.42286	-4.51349	6.37696e-06	1.62636e-05
ENSBTAG00000050986	781.065	-6.42206	0.380907	-16.8599	8.87489e-64	4.16815e-62
ENSBTAG00000012071	11.3488	-6.4172	1.41283	-4.5421	5.56969e-06	1.43001e-05
ENSBTAG00000031188	11.5699	-6.41366	1.45485	-4.40847	1.04103e-05	2.58634e-05
ENSBTAG00000009230	137.566	-6.41269	1.84236	-3.48069	0.000500122	0.00101409
ENSBTAG00000023416	2894.84	-6.40821	0.494443	-12.9605	2.05021e-38	3.86105e-37
ENSBTAG00000016991	317.579	-6.40694	0.416376	-15.3874	1.98875e-53	6.69276e-52
ENSBTAG00000042952	10.6837	-6.40683	1.3317	-4.81101	1.50168e-06	4.09657e-06
ENSBTAG00000002178	311.999	-6.40613	0.651928	-9.82645	8.66211e-23	7.59873e-22
ENSBTAG00000031532	11.473	-6.40607	1.44827	-4.42326	9.72244e-06	2.42283e-05
ENSBTAG00000053952	317.386	-6.40041	0.511889	-12.5035	7.14178e-36	1.19019e-34
ENSBTAG00000044132	11.1389	-6.39781	1.40656	-4.54856	5.40133e-06	1.38922e-05
ENSBTAG00000007841	72.567	-6.39351	0.708939	-9.01841	1.90842e-19	1.38127e-18
ENSBTAG00000010145	15.0336	-6.39327	1.7845	-3.58266	0.000340109	0.000704583
ENSBTAG00000044022	362.941	-6.39092	0.524181	-12.1922	3.42123e-34	5.32114e-33
ENSBTAG00000032782	19.6679	-6.38868	1.23709	-5.16428	2.41362e-07	7.10994e-07
ENSBTAG00000012630	86.3665	-6.38483	0.875397	-7.29364	3.017e-13	1.45595e-12
ENSBTAG00000030278	980.856	-6.38405	0.300992	-21.21	7.71932e-100	1.05396e-97
ENSBTAG00000033726	20.1015	-6.38358	1.25968	-5.06762	4.02818e-07	1.16259e-06
ENSBTAG00000037778	89.6967	-6.38334	0.762575	-8.37077	5.72434e-17	3.56652e-16
ENSBTAG00000052140	541.308	-6.38322	0.475226	-13.432	3.928e-41	8.26004e-40
ENSBTAG00000032538	11.0921	-6.38282	1.42001	-4.4949	6.96012e-06	1.76566e-05
ENSBTAG00000050148	10.6538	-6.37948	1.36569	-4.67124	2.99388e-06	7.93292e-06
ENSBTAG00000009576	1312.69	-6.37816	0.241236	-26.4395	4.82329e-154	2.56103e-151
ENSBTAG00000019633	95.909	-6.3781	0.885776	-7.20058	5.99568e-13	2.83051e-12
ENSBTAG00000012781	501.051	-6.37802	0.324099	-19.6792	3.25011e-86	3.16969e-84
ENSBTAG00000037087	10.479	-6.37724	1.33662	-4.77119	1.83141e-06	4.95785e-06
ENSBTAG00000043028	10.6173	-6.37671	1.35753	-4.69728	2.63653e-06	7.03086e-06
ENSBTAG00000003444	89.1376	-6.37248	0.66158	-9.63221	5.84579e-22	4.91823e-21
ENSBTAG00000016707	661.942	-6.37127	0.420153	-15.1642	6.10761e-52	1.97876e-50
ENSBTAG00000025942	85.7745	-6.37089	0.775347	-8.21682	2.0897e-16	1.25691e-15
[truncated: 9,389 more rows]

## Sheet: Angus vs. Shandong
Gene Id	mean normalised counts	fold change	log2 fold change estimate	Wald statistic	p value	p value adjusted - false discovery rate (FDR)
[truncated: 11,254 more rows]

[truncated: 6 more sheets: Chinese Simmental vs. Luxi, Chinese Simmental vs. Nanyang, Chinese Simmental vs. Shandong, Luxi vs. Nanyang, Luxi vs. Shandong, Nanyang vs. Shandong]
