# Supplementary material for: Integrated Comparative Transcriptome and circRNA-lncRNA-miRNA-mRNA ceRNA Regulatory Network Analyses Identify Molecular Mechanisms Associated with Intramuscular Fat Content in Beef Cattle
Source: Animals (Basel). 2023 Aug 11;13(16):2598. doi: 10.3390/ani13162598 (PMC10451991; doi:10.3390/ani13162598)
Supplement: Supplementary file 1 [file animals-13-02598-s001.zip › Supplemantary Material 2.xlsx]

## Sheet: circRNA
Table S2. The candidate non-coding RNAs (i.e., circRNAs, lncRNAs, and miRNAs) list extracted from transcriptome results using literature mining on intramuscular fat (IMF) content in beef cattle
bta_circ_0001651	Liu, R., Liu, X., Bai, X., Xiao, C. and Dong, Y., 2020. Different expression of lipid metabolism-related genes in Shandong black cattle and Luxi cattle based on transcriptome analysis. Scientific Reports, 10(1), pp.1-14.
bta_circ_0003169	Liu, R., Liu, X., Bai, X., Xiao, C. and Dong, Y., 2020. Different expression of lipid metabolism-related genes in Shandong black cattle and Luxi cattle based on transcriptome analysis. Scientific Reports, 10(1), pp.1-14.
bta_circ_0004158	Liu, R., Liu, X., Bai, X., Xiao, C. and Dong, Y., 2020. Different expression of lipid metabolism-related genes in Shandong black cattle and Luxi cattle based on transcriptome analysis. Scientific Reports, 10(1), pp.1-14.
bta_circ_0006152	Liu, R., Liu, X., Bai, X., Xiao, C. and Dong, Y., 2020. Different expression of lipid metabolism-related genes in Shandong black cattle and Luxi cattle based on transcriptome analysis. Scientific Reports, 10(1), pp.1-14.
bta_circ_0006806	Liu, R., Liu, X., Bai, X., Xiao, C. and Dong, Y., 2020. Different expression of lipid metabolism-related genes in Shandong black cattle and Luxi cattle based on transcriptome analysis. Scientific Reports, 10(1), pp.1-14.
bta_circ_0006807	Liu, R., Liu, X., Bai, X., Xiao, C. and Dong, Y., 2020. Different expression of lipid metabolism-related genes in Shandong black cattle and Luxi cattle based on transcriptome analysis. Scientific Reports, 10(1), pp.1-14.
bta_circ_0006812	Liu, R., Liu, X., Bai, X., Xiao, C. and Dong, Y., 2020. Different expression of lipid metabolism-related genes in Shandong black cattle and Luxi cattle based on transcriptome analysis. Scientific Reports, 10(1), pp.1-14.
bta_circ_0006813	Liu, R., Liu, X., Bai, X., Xiao, C. and Dong, Y., 2020. Different expression of lipid metabolism-related genes in Shandong black cattle and Luxi cattle based on transcriptome analysis. Scientific Reports, 10(1), pp.1-14.
bta_circ_0006814	Liu, R., Liu, X., Bai, X., Xiao, C. and Dong, Y., 2020. Different expression of lipid metabolism-related genes in Shandong black cattle and Luxi cattle based on transcriptome analysis. Scientific Reports, 10(1), pp.1-14.
bta_circ_0006815	Liu, R., Liu, X., Bai, X., Xiao, C. and Dong, Y., 2020. Different expression of lipid metabolism-related genes in Shandong black cattle and Luxi cattle based on transcriptome analysis. Scientific Reports, 10(1), pp.1-14.
bta_circ_0006830	Liu, R., Liu, X., Bai, X., Xiao, C. and Dong, Y., 2020. Different expression of lipid metabolism-related genes in Shandong black cattle and Luxi cattle based on transcriptome analysis. Scientific Reports, 10(1), pp.1-14.
bta_circ_0008835	Liu, R., Liu, X., Bai, X., Xiao, C. and Dong, Y., 2020. Different expression of lipid metabolism-related genes in Shandong black cattle and Luxi cattle based on transcriptome analysis. Scientific Reports, 10(1), pp.1-14.
bta_circ_0008914	Liu, R., Liu, X., Bai, X., Xiao, C. and Dong, Y., 2020. Different expression of lipid metabolism-related genes in Shandong black cattle and Luxi cattle based on transcriptome analysis. Scientific Reports, 10(1), pp.1-14.
bta_circ_0009284	Liu, R., Liu, X., Bai, X., Xiao, C. and Dong, Y., 2020. Different expression of lipid metabolism-related genes in Shandong black cattle and Luxi cattle based on transcriptome analysis. Scientific Reports, 10(1), pp.1-14.
bta_circ_0009944	Liu, R., Liu, X., Bai, X., Xiao, C. and Dong, Y., 2020. Different expression of lipid metabolism-related genes in Shandong black cattle and Luxi cattle based on transcriptome analysis. Scientific Reports, 10(1), pp.1-14.
bta_circ_0009946	Liu, R., Liu, X., Bai, X., Xiao, C. and Dong, Y., 2020. Different expression of lipid metabolism-related genes in Shandong black cattle and Luxi cattle based on transcriptome analysis. Scientific Reports, 10(1), pp.1-14.
bta_circ_0010653	Liu, R., Liu, X., Bai, X., Xiao, C. and Dong, Y., 2020. Different expression of lipid metabolism-related genes in Shandong black cattle and Luxi cattle based on transcriptome analysis. Scientific Reports, 10(1), pp.1-14.
bta_circ_0010874	Liu, R., Liu, X., Bai, X., Xiao, C. and Dong, Y., 2020. Different expression of lipid metabolism-related genes in Shandong black cattle and Luxi cattle based on transcriptome analysis. Scientific Reports, 10(1), pp.1-14.
bta_circ_0010882	Liu, R., Liu, X., Bai, X., Xiao, C. and Dong, Y., 2020. Different expression of lipid metabolism-related genes in Shandong black cattle and Luxi cattle based on transcriptome analysis. Scientific Reports, 10(1), pp.1-14.
bta_circ_0010890	Liu, R., Liu, X., Bai, X., Xiao, C. and Dong, Y., 2020. Different expression of lipid metabolism-related genes in Shandong black cattle and Luxi cattle based on transcriptome analysis. Scientific Reports, 10(1), pp.1-14.
bta_circ_0010896	Liu, R., Liu, X., Bai, X., Xiao, C. and Dong, Y., 2020. Different expression of lipid metabolism-related genes in Shandong black cattle and Luxi cattle based on transcriptome analysis. Scientific Reports, 10(1), pp.1-14.
bta_circ_0012793	Liu, R., Liu, X., Bai, X., Xiao, C. and Dong, Y., 2020. Different expression of lipid metabolism-related genes in Shandong black cattle and Luxi cattle based on transcriptome analysis. Scientific Reports, 10(1), pp.1-14.
bta_circ_0013007	Liu, R., Liu, X., Bai, X., Xiao, C. and Dong, Y., 2020. Different expression of lipid metabolism-related genes in Shandong black cattle and Luxi cattle based on transcriptome analysis. Scientific Reports, 10(1), pp.1-14.
bta_circ_0013008	Liu, R., Liu, X., Bai, X., Xiao, C. and Dong, Y., 2020. Different expression of lipid metabolism-related genes in Shandong black cattle and Luxi cattle based on transcriptome analysis. Scientific Reports, 10(1), pp.1-14.
bta_circ_0013369	Liu, R., Liu, X., Bai, X., Xiao, C. and Dong, Y., 2020. Different expression of lipid metabolism-related genes in Shandong black cattle and Luxi cattle based on transcriptome analysis. Scientific Reports, 10(1), pp.1-14.
bta_circ_0014518	Liu, R., Liu, X., Bai, X., Xiao, C. and Dong, Y., 2020. Different expression of lipid metabolism-related genes in Shandong black cattle and Luxi cattle based on transcriptome analysis. Scientific Reports, 10(1), pp.1-14.
circFGFR4	Adu-Asiamah, P., Leng, Q., Xu, H., Zheng, J., Zhao, Z., An, L. and Zhang, L., 2020. Functions of circular RNAs involved in animal skeletal muscle development–a review. Annals of Animal Science, 20(1), pp.3-10.
circFUT10	Gao, Y., Wang, S., Ma, Y., Lei, Z. and Ma, Y., 2022. Circular RNA regulation of fat deposition and muscle development in cattle. Veterinary Medicine and Science, 8(5), pp.2104-2113.
circRNA5689	Yang, X., Ma, X., Mei, C. and Zan, L., 2022. A genome-wide landscape of mRNAs, lncRNAs, circRNAs and miRNAs during intramuscular adipogenesis in cattle. BMC genomics, 23(1), pp.1-16.
circRNA5755	Yang, X., Ma, X., Mei, C. and Zan, L., 2022. A genome-wide landscape of mRNAs, lncRNAs, circRNAs and miRNAs during intramuscular adipogenesis in cattle. BMC genomics, 23(1), pp.1-16.
circRNA5797	Yang, X., Ma, X., Mei, C. and Zan, L., 2022. A genome-wide landscape of mRNAs, lncRNAs, circRNAs and miRNAs during intramuscular adipogenesis in cattle. BMC genomics, 23(1), pp.1-16.
circRNA5807	Yang, X., Ma, X., Mei, C. and Zan, L., 2022. A genome-wide landscape of mRNAs, lncRNAs, circRNAs and miRNAs during intramuscular adipogenesis in cattle. BMC genomics, 23(1), pp.1-16.
circTTN	Gao, Y., Wang, S., Ma, Y., Lei, Z. and Ma, Y., 2022. Circular RNA regulation of fat deposition and muscle development in cattle. Veterinary Medicine and Science, 8(5), pp.2104-2113.
circUBE2Q2	Zhang, R.M., Pan, Y., Zou, C.X., An, Q., Cheng, J.R., Li, P.J., Zheng, Z.H., Pan, Y., Feng, W.Y., Yang, S.F. and Shi, D.S., 2022. CircUBE2Q2 promotes differentiation of cattle muscle stem cells and is a potential regulatory molecule of skeletal muscle development. BMC genomics, 23(1), p.267.
						Myh1

## Sheet: miRNA
bta-miR-133a	Liu, R., Han, M., Liu, X., Yu, K., Bai, X. and Dong, Y., 2022. Genome-wide identification and characterization of long non-coding RNAs in Longissimus dorsi skeletal muscle of Shandong black cattle and Luxi cattle. Frontiers in Genetics, 13, p.1010.
bta-mir-365	Liu, R., Han, M., Liu, X., Yu, K., Bai, X. and Dong, Y., 2022. Genome-wide identification and characterization of long non-coding RNAs in Longissimus dorsi skeletal muscle of Shandong black cattle and Luxi cattle. Frontiers in Genetics, 13, p.1010.
bta-miR-1	Liu, R., Han, M., Liu, X., Yu, K., Bai, X. and Dong, Y., 2022. Genome-wide identification and characterization of long non-coding RNAs in Longissimus dorsi skeletal muscle of Shandong black cattle and Luxi cattle. Frontiers in Genetics, 13, p.1010.
bta-miR-365-5p	Liu, R., Liu, X., Bai, X., Xiao, C. and Dong, Y., 2020. Different expression of lipid metabolism-related genes in Shandong black cattle and Luxi cattle based on transcriptome analysis. Scientific Reports, 10(1), pp.1-14.

## Sheet: lncRNA
lncRNA BIANCR	Ma, X., Yang, X., Zhang, D., Zhang, W., Wang, X., Xie, K., He, J., Mei, C. and Zan, L., 2023. RNA-seq analysis reveals the critical role of the novel lncRNA BIANCR in intramuscular adipogenesis through the ERK1/2 signaling pathway. Journal of Animal Science and Biotechnology, 14(1), p.21.
LOC100847415	Liu, R., Han, M., Liu, X., Yu, K., Bai, X. and Dong, Y., 2022. Genome-wide identification and characterization of long non-coding RNAs in Longissimus dorsi skeletal muscle of Shandong black cattle and Luxi cattle. Frontiers in Genetics, 13, p.1010.
LOC101903367	Liu, R., Han, M., Liu, X., Yu, K., Bai, X. and Dong, Y., 2022. Genome-wide identification and characterization of long non-coding RNAs in Longissimus dorsi skeletal muscle of Shandong black cattle and Luxi cattle. Frontiers in Genetics, 13, p.1010.
LOC104975788	Liu, R., Han, M., Liu, X., Yu, K., Bai, X. and Dong, Y., 2022. Genome-wide identification and characterization of long non-coding RNAs in Longissimus dorsi skeletal muscle of Shandong black cattle and Luxi cattle. Frontiers in Genetics, 13, p.1010.
LOC112442877	Liu, R., Han, M., Liu, X., Yu, K., Bai, X. and Dong, Y., 2022. Genome-wide identification and characterization of long non-coding RNAs in Longissimus dorsi skeletal muscle of Shandong black cattle and Luxi cattle. Frontiers in Genetics, 13, p.1010.
LOC112444238	Liu, R., Han, M., Liu, X., Yu, K., Bai, X. and Dong, Y., 2022. Genome-wide identification and characterization of long non-coding RNAs in Longissimus dorsi skeletal muscle of Shandong black cattle and Luxi cattle. Frontiers in Genetics, 13, p.1010.
LOC112448962	Liu, R., Han, M., Liu, X., Yu, K., Bai, X. and Dong, Y., 2022. Genome-wide identification and characterization of long non-coding RNAs in Longissimus dorsi skeletal muscle of Shandong black cattle and Luxi cattle. Frontiers in Genetics, 13, p.1010.
LOC112449031	Liu, R., Han, M., Liu, X., Yu, K., Bai, X. and Dong, Y., 2022. Genome-wide identification and characterization of long non-coding RNAs in Longissimus dorsi skeletal muscle of Shandong black cattle and Luxi cattle. Frontiers in Genetics, 13, p.1010.
LOC112449155	Liu, R., Han, M., Liu, X., Yu, K., Bai, X. and Dong, Y., 2022. Genome-wide identification and characterization of long non-coding RNAs in Longissimus dorsi skeletal muscle of Shandong black cattle and Luxi cattle. Frontiers in Genetics, 13, p.1010.
LOC112449549	Liu, R., Han, M., Liu, X., Yu, K., Bai, X. and Dong, Y., 2022. Genome-wide identification and characterization of long non-coding RNAs in Longissimus dorsi skeletal muscle of Shandong black cattle and Luxi cattle. Frontiers in Genetics, 13, p.1010.
LOC515772	Liu, R., Han, M., Liu, X., Yu, K., Bai, X. and Dong, Y., 2022. Genome-wide identification and characterization of long non-coding RNAs in Longissimus dorsi skeletal muscle of Shandong black cattle and Luxi cattle. Frontiers in Genetics, 13, p.1010.
LOC525506	Liu, R., Han, M., Liu, X., Yu, K., Bai, X. and Dong, Y., 2022. Genome-wide identification and characterization of long non-coding RNAs in Longissimus dorsi skeletal muscle of Shandong black cattle and Luxi cattle. Frontiers in Genetics, 13, p.1010.
LOC526226	Liu, R., Han, M., Liu, X., Yu, K., Bai, X. and Dong, Y., 2022. Genome-wide identification and characterization of long non-coding RNAs in Longissimus dorsi skeletal muscle of Shandong black cattle and Luxi cattle. Frontiers in Genetics, 13, p.1010.
MSTRG.10285.2	Yang, X., Ma, X., Mei, C. and Zan, L., 2022. A genome-wide landscape of mRNAs, lncRNAs, circRNAs and miRNAs during intramuscular adipogenesis in cattle. BMC genomics, 23(1), pp.1-16.
MSTRG.10293.1	Yang, X., Ma, X., Mei, C. and Zan, L., 2022. A genome-wide landscape of mRNAs, lncRNAs, circRNAs and miRNAs during intramuscular adipogenesis in cattle. BMC genomics, 23(1), pp.1-16.
MSTRG.10337	Nolte, W., Weikard, R., Brunner, R.M., Albrecht, E., Hammon, H.M., Reverter, A. and Kühn, C., 2019. Biological network approach for the identification of regulatory long non-coding RNAs associated with metabolic efficiency in cattle. Frontiers in Genetics, 10, p.1130.
MSTRG.10451.1	Yang, X., Ma, X., Mei, C. and Zan, L., 2022. A genome-wide landscape of mRNAs, lncRNAs, circRNAs and miRNAs during intramuscular adipogenesis in cattle. BMC genomics, 23(1), pp.1-16.
MSTRG.10862.1	Yang, X., Ma, X., Mei, C. and Zan, L., 2022. A genome-wide landscape of mRNAs, lncRNAs, circRNAs and miRNAs during intramuscular adipogenesis in cattle. BMC genomics, 23(1), pp.1-16.
MSTRG.11792.1	Yang, X., Ma, X., Mei, C. and Zan, L., 2022. A genome-wide landscape of mRNAs, lncRNAs, circRNAs and miRNAs during intramuscular adipogenesis in cattle. BMC genomics, 23(1), pp.1-16.
MSTRG.12913.1	Yang, X., Ma, X., Mei, C. and Zan, L., 2022. A genome-wide landscape of mRNAs, lncRNAs, circRNAs and miRNAs during intramuscular adipogenesis in cattle. BMC genomics, 23(1), pp.1-16.
MSTRG.14115.1	Yang, X., Ma, X., Mei, C. and Zan, L., 2022. A genome-wide landscape of mRNAs, lncRNAs, circRNAs and miRNAs during intramuscular adipogenesis in cattle. BMC genomics, 23(1), pp.1-16.
MSTRG.15601.4	Yang, X., Ma, X., Mei, C. and Zan, L., 2022. A genome-wide landscape of mRNAs, lncRNAs, circRNAs and miRNAs during intramuscular adipogenesis in cattle. BMC genomics, 23(1), pp.1-16.
MSTRG.16045.1	Yang, X., Ma, X., Mei, C. and Zan, L., 2022. A genome-wide landscape of mRNAs, lncRNAs, circRNAs and miRNAs during intramuscular adipogenesis in cattle. BMC genomics, 23(1), pp.1-16.
MSTRG.16187.2	Yang, X., Ma, X., Mei, C. and Zan, L., 2022. A genome-wide landscape of mRNAs, lncRNAs, circRNAs and miRNAs during intramuscular adipogenesis in cattle. BMC genomics, 23(1), pp.1-16.
MSTRG.16614.1	Yang, X., Ma, X., Mei, C. and Zan, L., 2022. A genome-wide landscape of mRNAs, lncRNAs, circRNAs and miRNAs during intramuscular adipogenesis in cattle. BMC genomics, 23(1), pp.1-16.
MSTRG.17681	Nolte, W., Weikard, R., Brunner, R.M., Albrecht, E., Hammon, H.M., Reverter, A. and Kühn, C., 2019. Biological network approach for the identification of regulatory long non-coding RNAs associated with metabolic efficiency in cattle. Frontiers in Genetics, 10, p.1130.
MSTRG.18715.1	Yang, X., Ma, X., Mei, C. and Zan, L., 2022. A genome-wide landscape of mRNAs, lncRNAs, circRNAs and miRNAs during intramuscular adipogenesis in cattle. BMC genomics, 23(1), pp.1-16.
MSTRG.19454.1	Yang, X., Ma, X., Mei, C. and Zan, L., 2022. A genome-wide landscape of mRNAs, lncRNAs, circRNAs and miRNAs during intramuscular adipogenesis in cattle. BMC genomics, 23(1), pp.1-16.
MSTRG.19644.1	Yang, X., Ma, X., Mei, C. and Zan, L., 2022. A genome-wide landscape of mRNAs, lncRNAs, circRNAs and miRNAs during intramuscular adipogenesis in cattle. BMC genomics, 23(1), pp.1-16.
MSTRG.20293.2	Yang, X., Ma, X., Mei, C. and Zan, L., 2022. A genome-wide landscape of mRNAs, lncRNAs, circRNAs and miRNAs during intramuscular adipogenesis in cattle. BMC genomics, 23(1), pp.1-16.
MSTRG.20646.1	Yang, X., Ma, X., Mei, C. and Zan, L., 2022. A genome-wide landscape of mRNAs, lncRNAs, circRNAs and miRNAs during intramuscular adipogenesis in cattle. BMC genomics, 23(1), pp.1-16.
MSTRG.20716.2	Yang, X., Ma, X., Mei, C. and Zan, L., 2022. A genome-wide landscape of mRNAs, lncRNAs, circRNAs and miRNAs during intramuscular adipogenesis in cattle. BMC genomics, 23(1), pp.1-16.
MSTRG.20966.1	Yang, X., Ma, X., Mei, C. and Zan, L., 2022. A genome-wide landscape of mRNAs, lncRNAs, circRNAs and miRNAs during intramuscular adipogenesis in cattle. BMC genomics, 23(1), pp.1-16.
MSTRG.21819.1	Yang, X., Ma, X., Mei, C. and Zan, L., 2022. A genome-wide landscape of mRNAs, lncRNAs, circRNAs and miRNAs during intramuscular adipogenesis in cattle. BMC genomics, 23(1), pp.1-16.
MSTRG.22366.1	Yang, X., Ma, X., Mei, C. and Zan, L., 2022. A genome-wide landscape of mRNAs, lncRNAs, circRNAs and miRNAs during intramuscular adipogenesis in cattle. BMC genomics, 23(1), pp.1-16.
MSTRG.22368.1	Yang, X., Ma, X., Mei, C. and Zan, L., 2022. A genome-wide landscape of mRNAs, lncRNAs, circRNAs and miRNAs during intramuscular adipogenesis in cattle. BMC genomics, 23(1), pp.1-16.
MSTRG.22369.1	Yang, X., Ma, X., Mei, C. and Zan, L., 2022. A genome-wide landscape of mRNAs, lncRNAs, circRNAs and miRNAs during intramuscular adipogenesis in cattle. BMC genomics, 23(1), pp.1-16.
MSTRG.2352.1	Yang, X., Ma, X., Mei, C. and Zan, L., 2022. A genome-wide landscape of mRNAs, lncRNAs, circRNAs and miRNAs during intramuscular adipogenesis in cattle. BMC genomics, 23(1), pp.1-16.
MSTRG.2819	Nolte, W., Weikard, R., Brunner, R.M., Albrecht, E., Hammon, H.M., Reverter, A. and Kühn, C., 2019. Biological network approach for the identification of regulatory long non-coding RNAs associated with metabolic efficiency in cattle. Frontiers in Genetics, 10, p.1130.
MSTRG.3767.1	Yang, X., Ma, X., Mei, C. and Zan, L., 2022. A genome-wide landscape of mRNAs, lncRNAs, circRNAs and miRNAs during intramuscular adipogenesis in cattle. BMC genomics, 23(1), pp.1-16.
MSTRG.3939.1	Yang, X., Ma, X., Mei, C. and Zan, L., 2022. A genome-wide landscape of mRNAs, lncRNAs, circRNAs and miRNAs during intramuscular adipogenesis in cattle. BMC genomics, 23(1), pp.1-16.
MSTRG.5117.1	Yang, X., Ma, X., Mei, C. and Zan, L., 2022. A genome-wide landscape of mRNAs, lncRNAs, circRNAs and miRNAs during intramuscular adipogenesis in cattle. BMC genomics, 23(1), pp.1-16.
MSTRG.5279.1	Yang, X., Ma, X., Mei, C. and Zan, L., 2022. A genome-wide landscape of mRNAs, lncRNAs, circRNAs and miRNAs during intramuscular adipogenesis in cattle. BMC genomics, 23(1), pp.1-16.
MSTRG.5283	Nolte, W., Weikard, R., Brunner, R.M., Albrecht, E., Hammon, H.M., Reverter, A. and Kühn, C., 2019. Biological network approach for the identification of regulatory long non-coding RNAs associated with metabolic efficiency in cattle. Frontiers in Genetics, 10, p.1130.
MSTRG.5458.1	Yang, X., Ma, X., Mei, C. and Zan, L., 2022. A genome-wide landscape of mRNAs, lncRNAs, circRNAs and miRNAs during intramuscular adipogenesis in cattle. BMC genomics, 23(1), pp.1-16.
MSTRG.6093.1	Yang, X., Ma, X., Mei, C. and Zan, L., 2022. A genome-wide landscape of mRNAs, lncRNAs, circRNAs and miRNAs during intramuscular adipogenesis in cattle. BMC genomics, 23(1), pp.1-16.
MSTRG.6499.1	Yang, X., Ma, X., Mei, C. and Zan, L., 2022. A genome-wide landscape of mRNAs, lncRNAs, circRNAs and miRNAs during intramuscular adipogenesis in cattle. BMC genomics, 23(1), pp.1-16.
MSTRG.6618.1	Yang, X., Ma, X., Mei, C. and Zan, L., 2022. A genome-wide landscape of mRNAs, lncRNAs, circRNAs and miRNAs during intramuscular adipogenesis in cattle. BMC genomics, 23(1), pp.1-16.
MSTRG.7718.1	Yang, X., Ma, X., Mei, C. and Zan, L., 2022. A genome-wide landscape of mRNAs, lncRNAs, circRNAs and miRNAs during intramuscular adipogenesis in cattle. BMC genomics, 23(1), pp.1-16.
MSTRG.7800.1	Yang, X., Ma, X., Mei, C. and Zan, L., 2022. A genome-wide landscape of mRNAs, lncRNAs, circRNAs and miRNAs during intramuscular adipogenesis in cattle. BMC genomics, 23(1), pp.1-16.
MSTRG.7874.1	Yang, X., Ma, X., Mei, C. and Zan, L., 2022. A genome-wide landscape of mRNAs, lncRNAs, circRNAs and miRNAs during intramuscular adipogenesis in cattle. BMC genomics, 23(1), pp.1-16.
MSTRG.7965	Nolte, W., Weikard, R., Brunner, R.M., Albrecht, E., Hammon, H.M., Reverter, A. and Kühn, C., 2019. Biological network approach for the identification of regulatory long non-coding RNAs associated with metabolic efficiency in cattle. Frontiers in Genetics, 10, p.1130.
MSTRG.8140	Nolte, W., Weikard, R., Brunner, R.M., Albrecht, E., Hammon, H.M., Reverter, A. and Kühn, C., 2019. Biological network approach for the identification of regulatory long non-coding RNAs associated with metabolic efficiency in cattle. Frontiers in Genetics, 10, p.1130.
MSTRG.8142	Nolte, W., Weikard, R., Brunner, R.M., Albrecht, E., Hammon, H.M., Reverter, A. and Kühn, C., 2019. Biological network approach for the identification of regulatory long non-coding RNAs associated with metabolic efficiency in cattle. Frontiers in Genetics, 10, p.1130.
MSTRG.8171.1	Yang, X., Ma, X., Mei, C. and Zan, L., 2022. A genome-wide landscape of mRNAs, lncRNAs, circRNAs and miRNAs during intramuscular adipogenesis in cattle. BMC genomics, 23(1), pp.1-16.
MSTRG.8974	Nolte, W., Weikard, R., Brunner, R.M., Albrecht, E., Hammon, H.M., Reverter, A. and Kühn, C., 2019. Biological network approach for the identification of regulatory long non-coding RNAs associated with metabolic efficiency in cattle. Frontiers in Genetics, 10, p.1130.
MSTRG.9461.1	Yang, X., Ma, X., Mei, C. and Zan, L., 2022. A genome-wide landscape of mRNAs, lncRNAs, circRNAs and miRNAs during intramuscular adipogenesis in cattle. BMC genomics, 23(1), pp.1-16.
