# Supplementary material for: Integrated Comparative Transcriptome and circRNA-lncRNA-miRNA-mRNA ceRNA Regulatory Network Analyses Identify Molecular Mechanisms Associated with Intramuscular Fat Content in Beef Cattle
Source: Animals (Basel). 2023 Aug 11;13(16):2598. doi: 10.3390/ani13162598 (PMC10451991; doi:10.3390/ani13162598)
Supplement: Supplementary file 1 [file animals-13-02598-s001.zip › Supplemantary Material 3.xlsx]

## Sheet: Bet. 10 and 9 breeds (2)
Table S3. The common differentially expressed RNAs between eight comparative groups of beef cattle breeds from RNA-Seq analysis on intramuscular fat (IMF).
Gene Id	gene	locus	annotation	description	Gene type
ENSBTAG00000052369	Novel gene	NKLS02002005.1:77605-79758:-1		novel gene (Cattle Gene)	LncRNA
ENSBTAG00000050196	Novel gene.	21:65882781-65888822:1		novel gene (Cattle Gene)	LncRNA
ENSBTAG00000029846	bta-mir-27b	8:81617234-81617337:1	Bta-mir-27b	bta-mir-27b (Cattle Gene)	MiRNA
ENSBTAG00000036363	bta-mir-133a-1	13:54735656-54735750:-1	Bta-mir-133a-1	bta-mir-133a-1 (Cattle Gene)	MiRNA
ENSBTAG00000029906	bta-mir-133a-2	24:34456691-34456777:1	Bta-mir-133a-2	bta-mir-133a-2 (Cattle Gene)	MiRNA
ENSBTAG00000036371	MIR193B	25:13248826-13248935:1	MicroRNA 193b	MIR193B (Cattle Gene)	MiRNA
ENSBTAG00000029925	bta-mir-125b-1	15:32763901-32763988:-1	Bta-mir-125b-1	bta-mir-125b-1 (Cattle Gene)	MiRNA
ENSBTAG00000047296	bta-mir-378d	19:8484500-8484590:-1	Bta-mir-378d	bta-mir-378d (Cattle Gene)	MiRNA
ENSBTAG00000029926	MIR1-2	24:34453354-34453464:1	MicroRNA 1-2	MIR1-2 (Cattle Gene)	MiRNA
ENSBTAG00000036422	bta-mir-95	6:114336289-114336369:-1	Bta-mir-95	bta-mir-95 (Cattle Gene)	MiRNA
ENSBTAG00000038242	MIR1296	28:19489827-19489932:-1	MicroRNA 1296	MIR1296 (Cattle Gene)	MiRNA
ENSBTAG00000036400	bta-mir-206	23:24567204-24567289:1	Bta-mir-206	bta-mir-206 (Cattle Gene)	MiRNA
ENSBTAG00000029848	bta-mir-365-1	25:13253584-13253670:1	Bta-mir-365-1	bta-mir-365-1 (Cattle Gene)	MiRNA
ENSBTAG00000053334	Y_RNA	6:29990590-29990701:1	Y RNA	Y_RNA (Cattle Gene)	Misc RNA
ENSBTAG00000048699	Novel gene	29:43675284-43675387:1		novel gene (Cattle Gene)	Misc RNA
ENSBTAG00000050180	Metazoa_SRP	10:42834493-42834792:-1	Metazoan signal recognition particle RNA	Metazoa_SRP (Cattle Gene)	Misc RNA
ENSBTAG00000048346	Metazoa_SRP	9:2054428-2054727:1	Metazoan signal recognition particle RNA	Metazoa_SRP (Cattle Gene)	Misc RNA
ENSBTAG00000043567	Novel gene	MT:431-1385:1		novel gene (Cattle Gene)	Mt rRNA
ENSBTAG00000043557	Novel gene	MT:5551-5617:-1		novel gene (Cattle Gene)	Mt tRNA
ENSBTAG00000043547	Novel gene	MT:5376-5444:-1		novel gene (Cattle Gene)	Mt tRNA
ENSBTAG00000013641	BAG3	26:39775458-39798891:1	BAG cochaperone 3	BAG3 (Cattle Gene)	Protein coding
ENSBTAG00000003876	MCU	28:28709027-28902834:1	Mitochondrial calcium uniporter	MCU (Cattle Gene)	Protein coding
ENSBTAG00000019927	CYB5R1	16:79860458-79865626:1	Cytochrome b5 reductase 1	CYB5R1 (Cattle Gene)	Protein coding
ENSBTAG00000012265	VWF	5:104221024-104345680:1	Von Willebrand factor	VWF (Cattle Gene)	Protein coding
ENSBTAG00000012927	ALDOA	25:26212553-26218476:-1	Aldolase, fructose-bisphosphate A	ALDOA (Cattle Gene)	Protein coding
ENSBTAG00000000746	KAT2B	1:157277141-157374828:1	Lysine acetyltransferase 2B	KAT2B (Cattle Gene)	Protein coding
ENSBTAG00000006907	NEB	2:44434401-44651653:1	Nebulin	NEB (Cattle Gene)	Protein coding
ENSBTAG00000022058	ACACB	17:63845551-63976145:-1	Acetyl-CoA carboxylase beta	ACACB (Cattle Gene)	Protein coding
ENSBTAG00000013290	DYSF	11:12899573-13123869:-1	Dysferlin	DYSF (Cattle Gene)	Protein coding
ENSBTAG00000017574	LMNA	3:14642915-14670926:-1	Lamin A/C	LMNA (Cattle Gene)	Protein coding
ENSBTAG00000013495	WDFY3	6:99508632-99723220:-1	WD repeat and FYVE domain containing 3	WDFY3 (Cattle Gene)	Protein coding
ENSBTAG00000001303	HSPB8	17:56156718-56169968:-1	Heat shock protein family B (small) member 8	HSPB8 (Cattle Gene)	Protein coding
ENSBTAG00000019915	GSN	8:110686132-110733968:1	Gelsolin	GSN (Cattle Gene)	Protein coding
ENSBTAG00000039958	GYS1	18:55541702-55558358:-1	Glycogen synthase 1	GYS1 (Cattle Gene)	Protein coding
ENSBTAG00000014884	HIPK3	15:63908514-63962613:1	Homeodomain interacting protein kinase 3	HIPK3 (Cattle Gene)	Protein coding
ENSBTAG00000010830	LRP1	5:56230519-56310118:-1	LDL receptor related protein 1	LRP1 (Cattle Gene)	Protein coding
ENSBTAG00000000494	PDE4D	20:20014955-20315593:1	Phosphodiesterase 4D	PDE4D (Cattle Gene)	Protein coding
ENSBTAG00000015053	CFL2	21:45099213-45101864:-1	Cofilin 2	CFL2 (Cattle Gene)	Protein coding
ENSBTAG00000013343	FTL	18:55538469-55540364:1	Ferritin light chain	FTL (Cattle Gene)	Protein coding
ENSBTAG00000012720	ANKRD2	26:18762488-18771573:1	Ankyrin repeat domain 2	ANKRD2 (Cattle Gene)	Protein coding
ENSBTAG00000018369	MYL2	17:54706765-54714580:-1	Myosin light chain 2	MYL2 (Cattle Gene)	Protein coding
ENSBTAG00000030974	TUBA4A	2:107196605-107203963:-1	Tubulin alpha 4a	TUBA4A (Cattle Gene)	Protein coding
ENSBTAG00000006253	FLNC	4:92797675-92825735:1	Filamin C	FLNC (Cattle Gene)	Protein coding
ENSBTAG00000002157	LMOD2	4:87959332-87968300:1	Leiomodin 2	LMOD2 (Cattle Gene)	Protein coding
ENSBTAG00000016024	MYL12A	24:37407892-37413272:1	Myosin, light chain 12A, regulatory, non-sarcomeric	MYL12A (Cattle Gene)	Protein coding
ENSBTAG00000000111	UGP2	11:62288610-62345665:1	UDP-glucose pyrophosphorylase 2	UGP2 (Cattle Gene)	Protein coding
ENSBTAG00000011969	HSPB1	25:34345339-34347009:1	Heat shock protein family B (small) member 1	HSPB1 (Cattle Gene)	Protein coding
ENSBTAG00000014874	FYTTD1	1:70342777-70373184:-1	Forty-two-three domain containing 1	FYTTD1 (Cattle Gene)	Protein coding
ENSBTAG00000010741	KLHL41	2:26734655-26750934:-1	Kelch like family member 41	KLHL41 (Cattle Gene)	Protein coding
ENSBTAG00000021685	EEF1A2	13:54151514-54159711:1	Eukaryotic translation elongation factor 1 alpha 2	EEF1A2 (Cattle Gene)	Protein coding
ENSBTAG00000009696	ACTN2	28:9321730-9403358:1	Actinin alpha 2	ACTN2 (Cattle Gene)	Protein coding
ENSBTAG00000015228	CD74	7:61747923-61755685:-1	CD74 molecule	CD74 (Cattle Gene)	Protein coding
ENSBTAG00000019327	NRAP	26:34061695-34145490:-1	Nebulin related anchoring protein	NRAP (Cattle Gene)	Protein coding
ENSBTAG00000007782	MYOT	7:49334671-49357200:1	Myotilin	MYOT (Cattle Gene)	Protein coding
ENSBTAG00000014885	MYOM3	2:128788187-128839063:1	Myomesin 3	MYOM3 (Cattle Gene)	Protein coding
ENSBTAG00000014262	BZW2	4:25130690-25193513:1	Basic leucine zipper and W2 domains 2	BZW2 (Cattle Gene)	Protein coding
ENSBTAG00000023343	RPL28	18:62099120-62101918:-1	Ribosomal protein L28	RPL28 (Cattle Gene)	Protein coding
ENSBTAG00000014143	ASB5	27:7720264-7761066:-1	Ankyrin repeat and SOCS box containing 5	ASB5 (Cattle Gene)	Protein coding
ENSBTAG00000018267	TRIM54	11:72337029-72358244:-1	Tripartite motif containing 54	TRIM54 (Cattle Gene)	Protein coding
ENSBTAG00000021132	SYNPO2L	28:29626166-29634566:-1	Synaptopodin 2 like	SYNPO2L (Cattle Gene)	Protein coding
ENSBTAG00000055045	HSPB7	2:136053155-136057934:1	Heat shock protein family B (small) member 7	HSPB7 (Cattle Gene)	Protein coding
ENSBTAG00000009663	YBX3	5:98853392-98878560:1	Y-box binding protein 3	YBX3 (Cattle Gene)	Protein coding
ENSBTAG00000000434	CRYAB	15:22242326-22246349:-1	Crystallin alpha B	CRYAB (Cattle Gene)	Protein coding
ENSBTAG00000015204	SMPX	X:121527929-121581314:1	Small muscle protein X-linked	SMPX (Cattle Gene)	Protein coding
ENSBTAG00000017462	ATF4	5:110946624-110948715:1	Activating transcription factor 4	ATF4 (Cattle Gene)	Protein coding
ENSBTAG00000047155	C28H10orf71	28:43547662-43551966:1	Chromosome 28 C10orf71 homolog	C28H10orf71 (Cattle Gene)	Protein coding
ENSBTAG00000007094	MINAR1	21:25613353-25624430:1	Membrane integral NOTCH2 associated receptor 1	MINAR1 (Cattle Gene)	Protein coding
ENSBTAG00000015942	DNAJA4	21:30652951-30669870:1	DnaJ heat shock protein family (Hsp40) member A4	DNAJA4 (Cattle Gene)	Protein coding
ENSBTAG00000005353	DES	2:107351796-107358964:1	Desmin	DES (Cattle Gene)	Protein coding
ENSBTAG00000017416	KPNA4	1:106924853-107002190:1	Karyopherin subunit alpha 4	KPNA4 (Cattle Gene)	Protein coding
ENSBTAG00000046332	ACTA1	28:1400372-1403383:-1	Actin alpha 1, skeletal muscle	ACTA1 (Cattle Gene)	Protein coding
ENSBTAG00000020376	PAIP1	20:31266844-31294238:1	Poly(A) binding protein interacting protein 1	PAIP1 (Cattle Gene)	Protein coding
ENSBTAG00000038079	C16H1orf21	16:65437883-65655684:1	Chromosome 16 C1orf21 homolog	C16H1orf21 (Cattle Gene)	Protein coding
ENSBTAG00000003345	FAT4	17:32347951-32529264:-1	FAT atypical cadherin 4	FAT4 (Cattle Gene)	Protein coding
ENSBTAG00000006614	TMCC1	22:55948231-56101053:1	Transmembrane and coiled-coil domain family 1	TMCC1 (Cattle Gene)	Protein coding
ENSBTAG00000007622	CTSD	29:49712700-49722179:1	Cathepsin D	CTSD (Cattle Gene)	Protein coding
ENSBTAG00000048958	STARD9	10:37950148-38016333:1	StAR related lipid transfer domain containing 9	novel gene (Cattle Gene)	Protein coding
ENSBTAG00000009554	EHBP1L1	29:43758719-43774081:1	EH domain binding protein 1 like 1	EHBP1L1 (Cattle Gene)	Protein coding
ENSBTAG00000002411	CTNND1	15:80967264-81012627:1	Catenin delta 1	CTNND1 (Cattle Gene)	Protein coding
ENSBTAG00000005534	ENO3	19:26437553-26447840:-1	Enolase 3	ENO3 (Cattle Gene)	Protein coding
ENSBTAG00000019147	RPS20	14:23278316-23279689:-1	Ribosomal protein S20	RPS20 (Cattle Gene)	Protein coding
ENSBTAG00000019338	IL13RA1	X:3168607-3246931:1	Interleukin 13 receptor subunit alpha 1	IL13RA1 (Cattle Gene)	Protein coding
ENSBTAG00000016629	ADCY9	25:3246956-3349173:-1	Adenylate cyclase 9	ADCY9 (Cattle Gene)	Protein coding
ENSBTAG00000007300	FHL3	3:107959452-107967135:1	Four and a half LIM domains 3	FHL3 (Cattle Gene)	Protein coding
ENSBTAG00000019866	NRP1	13:19635324-19782189:1	Neuropilin 1	NRP1 (Cattle Gene)	Protein coding
ENSBTAG00000004679	WARS1	21:65238068-65267367:-1	Tryptophanyl-tRNA synthetase 1	WARS1 (Cattle Gene)	Protein coding
ENSBTAG00000008294	KCNJ2	19:60608545-60618841:-1	Potassium inwardly rectifying channel subfamily J member 2	KCNJ2 (Cattle Gene)	Protein coding
ENSBTAG00000018488	AFF1	6:101852659-102045732:1	AF4/FMR2 family member 1	AFF1 (Cattle Gene)	Protein coding
ENSBTAG00000002006	THBS1	10:35209595-35224867:1	Thrombospondin 1	THBS1 (Cattle Gene)	Protein coding
ENSBTAG00000011465	MYBPH	16:957169-965458:-1	Myosin binding protein H	MYBPH (Cattle Gene)	Protein coding
ENSBTAG00000006505	S100A9	3:17115128-17117984:-1	S100 calcium binding protein A9	S100A9 (Cattle Gene)	Protein coding
ENSBTAG00000008022	PTGFRN	3:26252748-26331248:-1	Prostaglandin F2 receptor inhibitor	PTGFRN (Cattle Gene)	Protein coding
ENSBTAG00000052516	CDA	2:132018286-132042156:-1	Cytidine deaminase	CDA (Cattle Gene)	Protein coding
ENSBTAG00000026111	LBH	11:69617500-69644870:-1	LBH regulator of WNT signaling pathway	LBH (Cattle Gene)	Protein coding
ENSBTAG00000009768	IFIT3	26:11043454-11054461:1	Interferon induced protein with tetratricopeptide repeats 3	IFIT3 (Cattle Gene)	Protein coding
ENSBTAG00000011515	SELL	16:37340131-37366443:-1	Selectin L	SELL (Cattle Gene)	Protein coding
ENSBTAG00000007881	IFIT1	26:11068424-11074395:1	Interferon induced protein with tetratricopeptide repeats 1	IFIT1 (Cattle Gene)	Protein coding
ENSBTAG00000021029	PRR5L	15:66763111-66918831:1	Proline rich 5 like	PRR5L (Cattle Gene)	Protein coding
ENSBTAG00000016944	ADORA2A	17:71592531-71608102:-1	Adenosine A2a receptor	ADORA2A (Cattle Gene)	Protein coding
ENSBTAG00000003901	DNMT3B	13:62142537-62176363:1	DNA methyltransferase 3 beta	DNMT3B (Cattle Gene)	Protein coding
ENSBTAG00000005029	TAL1	3:99005834-99022661:1	TAL bHLH transcription factor 1, erythroid differentiation factor	TAL1 (Cattle Gene)	Protein coding
ENSBTAG00000031231	IRF1	7:21938614-21946679:1	Interferon regulatory factor 1	IRF1 (Cattle Gene)	Protein coding
ENSBTAG00000001219	Novel gene	21:67102-78036:-1		novel gene (Cattle Gene)	Protein coding
ENSBTAG00000015212	IFNAR2	1:2315596-2350090:-1	Interferon alpha and beta receptor subunit 2	IFNAR2 (Cattle Gene)	Protein coding
ENSBTAG00000049487	LOC509972	5:100127740-100143640:1	C-type lectin domain family 2 member D11-like	novel gene (Cattle Gene)	Protein coding
ENSBTAG00000011019	LOC618367	29:41863567-41932878:1		novel gene (Cattle Gene)	Protein coding
ENSBTAG00000013108	HK2	11:9743172-9810098:-1	Hexokinase 2	HK2 (Cattle Gene)	Protein coding
ENSBTAG00000001143	LOC512486	3:54148968-54165067:-1	interferon-induced guanylate-binding protein 1	novel gene (Cattle Gene)	Protein coding
ENSBTAG00000003707	GRAP	19:34193450-34214693:1	GRB2-related adaptor protein [	GRAP (Cattle Gene)	Protein coding
ENSBTAG00000012638	S100A12	3:17102722-17104173:1	S100 calcium binding protein A12	S100A12 (Cattle Gene)	Protein coding
ENSBTAG00000006490	BOLA-DOA	23:7315559-7323441:-1	Major histocompatibility complex, class II, DO alpha	BOLA-DOA (Cattle Gene)	Protein coding
ENSBTAG00000020602	IDO1	27:35026772-35040351:1	Indoleamine 2,3-dioxygenase 1	IDO1 (Cattle Gene)	Protein coding
ENSBTAG00000016357	VNN2	9:70885902-70916052:-1	Vanin 2	VNN2 (Cattle Gene)	Protein coding
ENSBTAG00000054404	SNN	25:10362511-10362774:1	Stannin	SNN (Cattle Gene)	Protein coding
ENSBTAG00000007103	ITGAL	25:26654119-26703485:1	Integrin subunit alpha L	ITGAL (Cattle Gene)	Protein coding
ENSBTAG00000050510	LOC112442215	18:57596844-57625017:-1	sialic acid-binding Ig-like lectin 14	novel gene (Cattle Gene)	Protein coding
ENSBTAG00000006360	CD180	20:12417798-12432414:1	CD180 molecule	CD180 (Cattle Gene)	Protein coding
ENSBTAG00000003741	NEURL1	26:24085526-24160165:1	Neuralized E3 ubiquitin protein ligase 1	NEURL1 (Cattle Gene)	Protein coding
ENSBTAG00000002096	FCGR3A	3:8000299-8008181:1	Fc fragment of IgG, low affinity IIIa, receptor (CD16a)	FCGR3A (Cattle Gene)	Protein coding
ENSBTAG00000022890	MBP	24:2224463-2328579:1	Myelin basic protein	MBP (Cattle Gene)	Protein coding
ENSBTAG00000004114	MAP3K11	29:43778592-43795152:-1	Mitogen-activated protein kinase kinase kinase 11	MAP3K11 (Cattle Gene)	Protein coding
ENSBTAG00000002882	LMNB1	7:27122942-27175858:-1	Lamin B1	LMNB1 (Cattle Gene)	Protein coding
ENSBTAG00000034918	IFIT2	26:11028206-11035934:1	Interferon induced protein with tetratricopeptide repeats 2	IFIT2 (Cattle Gene)	Protein coding
ENSBTAG00000007901	ADGRE1	7:17557794-17633496:-1	Adhesion G protein-coupled receptor E1	ADGRE1 (Cattle Gene)	Protein coding
ENSBTAG00000012962	SARS1	3:34170143-34190011:-1	Seryl-tRNA synthetase 1	SARS1 (Cattle Gene)	Protein coding
ENSBTAG00000017670	LOC511531	3:54901260-54983375:1	guanylate-binding protein 1	novel gene (Cattle Gene)	Protein coding
ENSBTAG00000017691	KIAA0040	16:56399984-56400286:-1	KIAA0040	KIAA0040 (Cattle Gene)	Protein coding
ENSBTAG00000013569	CD38	6:110986237-111044215:1	CD38 molecule	CD38 (Cattle Gene)	Protein coding
ENSBTAG00000031814	SDS	17:61030240-61040569:1	Serine dehydratase	SDS (Cattle Gene)	Protein coding
ENSBTAG00000010888	VSIR	28:27894350-27920827:-1	V-set immunoregulatory receptor	VSIR (Cattle Gene)	Protein coding
ENSBTAG00000053386	RAB43	22:59023720-59041767:-1	RAB43, member RAS oncogene family	RAB43 (Cattle Gene)	Protein coding
ENSBTAG00000038397	BOLA-DRB2	23:25795675-25809471:1	histocompatibility complex, class II, DR beta 2	novel gene (Cattle Gene)	Protein coding
ENSBTAG00000004580	MS4A1	15:83282746-83298109:1	Membrane spanning 4-domains A1	MS4A1 (Cattle Gene)	Protein coding
ENSBTAG00000001051	OSCAR	18:63283496-63290397:1	Osteoclast associated Ig-like receptor	OSCAR (Cattle Gene)	Protein coding
ENSBTAG00000012640	S100A8	3:17085577-17086827:1	S100 calcium binding protein A8	S100A8 (Cattle Gene)	Protein coding
ENSBTAG00000052233	Novel gene.	17:70829330-70829761:1		novel gene (Cattle Gene)	Protein coding
ENSBTAG00000048049	Novel gene.	21:198678-206914:-1		novel gene (Cattle Gene)	Protein coding
ENSBTAG00000026779	LYZ	5:44506989-44515796:-1	Lysozyme	LYZ (Cattle Gene)	Protein coding
ENSBTAG00000021273	SEMA4B	21:21590158-21616772:1	Semaphorin 4B	SEMA4B (Cattle Gene)	Protein coding
ENSBTAG00000011321	NUGGC	8:10720463-10767022:1	Nuclear GTPase, germinal center associated	NUGGC (Cattle Gene)	Protein coding
ENSBTAG00000004826	ACP5	7:15911386-15915021:-1	Acid phosphatase 5, tartrate resistant	ACP5 (Cattle Gene)	Protein coding
ENSBTAG00000023283	JAML	15:28881527-28912759:-1	Junction adhesion molecule like	JAML (Cattle Gene)	Protein coding
ENSBTAG00000020649	CIITA	25:9542154-9600304:1	Class II major histocompatibility complex transactivator	CIITA (Cattle Gene)	Protein coding
ENSBTAG00000020203	TMEM151A	29:44345167-44350015:1	Transmembrane protein 151A	TMEM151A (Cattle Gene)	Protein coding
ENSBTAG00000037527	OAS1Z	17:61394801-61402638:-1	2,,5,-oligoadenylate synthetase 1, 40/46kDa	OAS1Z (Cattle Gene)	Protein coding
ENSBTAG00000013334	CSF3R	3:109418279-109429587:1	Colony stimulating factor 3 receptor	CSF3R (Cattle Gene)	Protein coding
ENSBTAG00000008690	SLC6A9	3:102033426-102065123:1	Solute carrier family 6 member 9	SLC6A9 (Cattle Gene)	Protein coding
ENSBTAG00000006282	POU2AF1	15:21635824-21660814:-1	POU class 2 homeobox associating factor 1	POU2AF1 (Cattle Gene)	Protein coding
ENSBTAG00000019844	ZNF467	4:112614754-112621523:-1	Zinc finger protein 467	ZNF467 (Cattle Gene)	Protein coding
ENSBTAG00000001662	EHD3	11:68659832-68688786:-1	EH domain containing 3	EHD3 (Cattle Gene)	Protein coding
ENSBTAG00000043577	ND4	MT:10529-11906:1	NADH dehydrogenase subunit 4	ND4 (Cattle Gene)	Protein coding
ENSBTAG00000043584	ATP6	MT:8290-8970:1	ATP synthase F0 subunit 6	ATP6 (Cattle Gene)	Protein coding
ENSBTAG00000043571	ND2	MT:4266-5307:1	NADH dehydrogenase subunit 2	ND2 (Cattle Gene)	Protein coding
ENSBTAG00000043563	ND5	MT:12109-13929:1	NADH dehydrogenase subunit 5	ND5 (Cattle Gene)	Protein coding
ENSBTAG00000014906	VCAN	7:83356440-83476139:1	Versican	VCAN (Cattle Gene)	Protein coding
ENSBTAG00000013631	GLUL	16:63468038-63478788:-1	Glutamate-ammonia ligase	GLUL (Cattle Gene)	Protein coding
ENSBTAG00000038107	MAPKAPK2	16:4464620-4514607:1	MAPK activated protein kinase 2	MAPKAPK2 (Cattle Gene)	Protein coding
ENSBTAG00000017280	C3	7:17773675-17810616:1	Complement C3	C3 (Cattle Gene)	Protein coding
ENSBTAG00000006999	RYR1	18:48237459-48365215:1	Ryanodine receptor 1	RYR1 (Cattle Gene)	Protein coding
ENSBTAG00000001444	TNXB	23:27279346-27326827:1	Tenascin XB	TNXB (Cattle Gene)	Protein coding
ENSBTAG00000008868	CAPN3	10:37711578-37766813:1	Calpain 3	CAPN3 (Cattle Gene)	Protein coding
ENSBTAG00000047491	CACNA1S	16:79599108-79660665:-1	Calcium voltage-gated channel subunit alpha1 S	CACNA1S (Cattle Gene)	Protein coding
ENSBTAG00000038652	LOC510193	5:74561455-74585374:1	apolipoprotein L, 3-like	novel gene (Cattle Gene)	Protein coding
ENSBTAG00000021766	HBEGF	7:51533600-51544783:-1	Heparin binding EGF like growth factor	HBEGF (Cattle Gene)	Protein coding
ENSBTAG00000017715	HOMER2	21:23113622-23204335:-1	Homer scaffold protein 2	HOMER2 (Cattle Gene)	Protein coding
ENSBTAG00000021752	DNAJB4	3:66664210-66707306:-1	DnaJ heat shock protein family (Hsp40) member B4	DNAJB4 (Cattle Gene)	Protein coding
ENSBTAG00000012519	XDH	11:14164544-14269931:-1	Xanthine dehydrogenase	XDH (Cattle Gene)	Protein coding
ENSBTAG00000043556	COX2	MT:7374-8057:1	Cytochrome c oxidase subunit II	COX2 (Cattle Gene)	Protein coding
ENSBTAG00000031252	CD82	15:74642574-74699576:1	CD82 molecule	CD82 (Cattle Gene)	Protein coding
ENSBTAG00000001120	CORO6	19:20865348-20873587:-1	Coronin 6	CORO6 (Cattle Gene)	Protein coding
ENSBTAG00000030190	COL6A3	3:116782465-116855219:-1	Collagen type VI alpha 3 chain	COL6A3 (Cattle Gene)	Protein coding
ENSBTAG00000012931	PLN	9:32402831-32413602:-1	Phospholamban	PLN (Cattle Gene)	Protein coding
ENSBTAG00000005333	MB	5:73814162-73829888:-1	Myoglobin	MB (Cattle Gene)	Protein coding
ENSBTAG00000011505	RABEP1	19:26149862-26246571:-1	Rabaptin, RAB GTPase binding effector protein 1	RABEP1 (Cattle Gene)	Protein coding
ENSBTAG00000006531	DIP2C	13:46527612-46818194:1	Disco interacting C	DIP2C (Cattle Gene)	Protein coding
ENSBTAG00000006744	TMEM131	11:3113419-3298177:-1	Transmembrane protein 131	TMEM131 (Cattle Gene)	Protein coding
ENSBTAG00000002203	NDUFS2	3:8290744-8300810:-1	NADH:ubiquinone oxidoreductase core subunit S2	NDUFS2 (Cattle Gene)	Protein coding
ENSBTAG00000009703	MYH7	10:21490410-21510517:1	Myosin heavy chain 7	MYH7 (Cattle Gene)	Protein coding
ENSBTAG00000006429	ACO2	5:112568047-112617811:1	Aconitase 2	ACO2 (Cattle Gene)	Protein coding
ENSBTAG00000003954	ASH1L	3:15121790-15298435:1	ASH1 like histone lysine methyltransferase	ASH1L (Cattle Gene)	Protein coding
ENSBTAG00000007454	RPL10	X:37450195-37453599:1	Ribosomal protein L10 [	RPL10 (Cattle Gene)	Protein coding
ENSBTAG00000011963	RPS19	18:51355174-51363304:-1	Ribosomal protein S19	RPS19 (Cattle Gene)	Protein coding
ENSBTAG00000034493	ILRUN	23:8638856-8743421:-1	Inflammation and lipid regulator with UBA-like and NBR1-like domains	ILRUN (Cattle Gene)	Protein coding
ENSBTAG00000006995	SPTBN1	11:37177107-37389119:1	Spectrin beta, non-erythrocytic 1	SPTBN1 (Cattle Gene)	Protein coding
ENSBTAG00000013411	ENO1	16:44553028-44566771:1	Enolase 1	ENO1 (Cattle Gene)	Protein coding
ENSBTAG00000013602	BRWD1	1:139238832-139362519:-1	Bromodomain and WD repeat domain containing 1	BRWD1 (Cattle Gene)	Protein coding
ENSBTAG00000016444	RETREG1	20:56526791-56683260:1	Reticulophagy regulator 1	RETREG1 (Cattle Gene)	Protein coding
ENSBTAG00000009665	UTRN	9:81658039-82206913:1	Utrophin	UTRN (Cattle Gene)	Protein coding
ENSBTAG00000010083	HADHB	11:73226234-73256305:-1	Hydroxyacyl-CoA dehydrogenase trifunctional multienzyme complex subunit beta	HADHB (Cattle Gene)	Protein coding
ENSBTAG00000027932	BIRC6	11:14960980-15176529:1	Baculoviral IAP repeat containing 6	BIRC6 (Cattle Gene)	Protein coding
ENSBTAG00000017509	MYPN	28:24593260-24679611:1	Myopalladin	MYPN (Cattle Gene)	Protein coding
ENSBTAG00000025320	AKAP1	19:7931747-7965102:1	A-kinase anchoring protein 1	AKAP1 (Cattle Gene)	Protein coding
ENSBTAG00000005620	RPS3	15:54593621-54598584:1	Ribosomal protein S3	RPS3 (Cattle Gene)	Protein coding
ENSBTAG00000017181	MACROD1	29:42323907-42478140:-1	Mono-ADP ribosylhydrolase 1	MACROD1 (Cattle Gene)	Protein coding
ENSBTAG00000008314	SDHB	2:135548907-135578120:1	Succinate dehydrogenase complex iron sulfur subunit B	SDHB (Cattle Gene)	Protein coding
ENSBTAG00000013653	NFE2L1	19:38420711-38433852:-1	NFE2 like bZIP transcription factor 1	NFE2L1 (Cattle Gene)	Protein coding
ENSBTAG00000038920	VPS13C	10:48035067-48214587:1	Vacuolar protein sorting 13 homolog C	VPS13C (Cattle Gene)	Protein coding
ENSBTAG00000014820	OXA1L	10:22026651-22042635:-1	OXA1L mitochondrial inner membrane protein	OXA1L (Cattle Gene)	Protein coding
ENSBTAG00000046333	C6H4orf54	6:24975010-24980385:1	Chromosome 6 C4orf54 homolog	C6H4orf54 (Cattle Gene)	Protein coding
ENSBTAG00000000695	UBAP2	8:75335452-75454151:-1	Ubiquitin associated protein 2	UBAP2 (Cattle Gene)	Protein coding
ENSBTAG00000020223	CASQ1	3:9474927-9484746:-1	Calsequestrin 1	CASQ1 (Cattle Gene)	Protein coding
ENSBTAG00000014068	VDAC3	27:37235271-37246636:1	Voltage dependent anion channel 3	VDAC3 (Cattle Gene)	Protein coding
ENSBTAG00000012357	VPS13B	14:64454510-65258852:-1	Vacuolar protein sorting 13 homolog B	VPS13B (Cattle Gene)	Protein coding
ENSBTAG00000015038	HADHA	11:73256623-73298910:1	Hydroxyacyl-CoA dehydrogenase trifunctional multienzyme complex subunit alpha	HADHA (Cattle Gene)	Protein coding
ENSBTAG00000053726	EIF4EBP2	28:26606343-26631731:1	Eukaryotic translation initiation factor 4E binding protein 2	EIF4EBP2 (Cattle Gene)	Protein coding
ENSBTAG00000039374	IPO5	12:75029683-75069614:1	Importin 5	IPO5 (Cattle Gene)	Protein coding
ENSBTAG00000039684	CAVIN1	19:42507157-42521900:-1	Caveolae associated protein 1	CAVIN1 (Cattle Gene)	Protein coding
ENSBTAG00000020262	PSME4	11:36572842-36673067:-1	Proteasome activator subunit 4	PSME4 (Cattle Gene)	Protein coding
ENSBTAG00000011182	PDLIM1	26:16743883-16784813:-1	PDZ and LIM domain 1	PDLIM1 (Cattle Gene)	Protein coding
ENSBTAG00000019210	ADCY2	20:65388705-65842986:-1	Adenylate cyclase 2	ADCY2 (Cattle Gene)	Protein coding
ENSBTAG00000008683	LDHA	29:26290893-26301350:-1	Lactate dehydrogenase A	LDHA (Cattle Gene)	Protein coding
ENSBTAG00000021237	DST	23:3622403-3767049:1	dystonin	novel gene (Cattle Gene)	Protein coding
ENSBTAG00000010786	TACC2	26:41877231-42112620:1	Transforming acidic coiled-coil containing protein 2	TACC2 (Cattle Gene)	Protein coding
ENSBTAG00000006122	HUWE1	X:90965898-91123238:-1	HECT, UBA and WWE domain containing E3 ubiquitin protein ligase 1	HUWE1 (Cattle Gene)	Protein coding
ENSBTAG00000018278	ATP5PO	1:1643628-1651039:1	ATP synthase peripheral stalk subunit OSCP	ATP5PO (Cattle Gene)	Protein coding
ENSBTAG00000011392	MYBPC1	5:65398362-65500279:1	Myosin binding protein C1	MYBPC1 (Cattle Gene)	Protein coding
ENSBTAG00000013315	ATP5F1B	5:56789495-56795018:1	ATP synthase F1 subunit beta	ATP5F1B (Cattle Gene)	Protein coding
ENSBTAG00000014731	GAPDH	5:103870384-103874824:-1	Glyceraldehyde-3-phosphate dehydrogenase	GAPDH (Cattle Gene)	Protein coding
ENSBTAG00000003418	MSN	X:94696646-94769333:-1	Moesin	MSN (Cattle Gene)	Protein coding
ENSBTAG00000013921	CKM	18:52956472-52966223:-1	Creatine kinase, M-type	CKM (Cattle Gene)	Protein coding
ENSBTAG00000001133	VWA8	12:11675264-12071822:-1	Von Willebrand factor A domain containing 8	VWA8 (Cattle Gene)	Protein coding
ENSBTAG00000015131	SLC29A1	23:17730856-17741105:1	Solute carrier family 29 member 1	SLC29A1 (Cattle Gene)	Protein coding
ENSBTAG00000005221	WNK1	5:107577726-107706571:1	WNK lysine deficient protein kinase 1	WNK1 (Cattle Gene)	Protein coding
ENSBTAG00000001360	RPS12	9:70976876-70989794:1	Ribosomal protein S12	RPS12 (Cattle Gene)	Protein coding
ENSBTAG00000004077	YWHAG	25:34367974-34392972:-1	Tyrosine 3-monooxygenase/tryptophan 5-monooxygenase activation protein gamma	YWHAG (Cattle Gene)	Protein coding
ENSBTAG00000004871	NDUFV2	24:41415091-41433991:1	NADH:ubiquinone oxidoreductase core subunit V2	NDUFV2 (Cattle Gene)	Protein coding
ENSBTAG00000014518	RPL9	6:58564663-58569422:-1	Ribosomal protein L9	RPL9 (Cattle Gene)	Protein coding
ENSBTAG00000020296	UBR3	2:26314651-26517652:-1	Ubiquitin protein ligase E3 component n-recognin 3	UBR3 (Cattle Gene)	Protein coding
ENSBTAG00000016819	FABP3	2:122285620-122294666:1	Fatty acid binding protein 3	FABP3 (Cattle Gene)	Protein coding
ENSBTAG00000016457	FXR1	1:86047794-86121242:-1	FMR1 autosomal homolog 1	FXR1 (Cattle Gene)	Protein coding
ENSBTAG00000005163	S100A1	3:16751302-16755589:-1	S100 calcium binding protein A1	S100A1 (Cattle Gene)	Protein coding
ENSBTAG00000011786	CLUH	19:23586772-23608018:-1	Clustered mitochondria homolog	CLUH (Cattle Gene)	Protein coding
ENSBTAG00000046786	UQCRFS1	18:997260-1002080:-1	Ubiquinol-cytochrome c reductase, Rieske iron-sulfur polypeptide 1	UQCRFS1 (Cattle Gene)	Protein coding
ENSBTAG00000033008	MYOZ1	28:29615073-29627462:-1	Myozenin 1	MYOZ1 (Cattle Gene)	Protein coding
ENSBTAG00000012377	ECHDC3	13:12517107-12533297:-1	Enoyl-CoA hydratase domain containing 3	ECHDC3 (Cattle Gene)	Protein coding
ENSBTAG00000011559	RPL7A	11:104255845-104259161:1	Ribosomal protein L7a	RPL7A (Cattle Gene)	Protein coding
ENSBTAG00000023462	RPS6	8:24916124-24920698:1	Ribosomal protein S6	RPS6 (Cattle Gene)	Protein coding
ENSBTAG00000001721	GYG1	1:119150402-119191206:-1	Glycogenin 1	GYG1 (Cattle Gene)	Protein coding
ENSBTAG00000005465	NDUFA9	5:105474032-105495946:-1	NADH:ubiquinone oxidoreductase subunit A9	NDUFA9 (Cattle Gene)	Protein coding
ENSBTAG00000005296	RPL13A	18:55940456-55944163:1	Ribosomal protein L13a	RPL13A (Cattle Gene)	Protein coding
ENSBTAG00000008150	PKIA	14:41721020-41820938:1	CAMP-dependent protein kinase inhibitor alpha	PKIA (Cattle Gene)	Protein coding
ENSBTAG00000021879	VCL	28:29876700-29989469:1	Vinculin	VCL (Cattle Gene)	Protein coding
ENSBTAG00000004283	PPFIBP1	5:82135506-82342855:-1	PPFIA binding protein 1	PPFIBP1 (Cattle Gene)	Protein coding
ENSBTAG00000046394	RPL23A	19:20146383-20148654:1	Ribosomal protein L23a	RPL23A (Cattle Gene)	Protein coding
ENSBTAG00000016197	PHLDB1	15:29261921-29310613:1	Pleckstrin homology like domain family B member 1	PHLDB1 (Cattle Gene)	Protein coding
ENSBTAG00000003798	AMFR	18:24207779-24253288:1	Autocrine motility factor receptor	AMFR (Cattle Gene)	Protein coding
ENSBTAG00000033080	RPL15	27:42051425-42055369:-1	Ribosomal protein L15	RPL15 (Cattle Gene)	Protein coding
ENSBTAG00000019648	RACK1	7:40370064-40375831:-1	Receptor for activated C kinase 1	RACK1 (Cattle Gene)	Protein coding
ENSBTAG00000027722	IPO7	15:43190698-43234275:-1	Importin 7	IPO7 (Cattle Gene)	Protein coding
ENSBTAG00000018707	LDB3	28:41325428-41384200:1	LIM domain binding 3	LDB3 (Cattle Gene)	Protein coding
ENSBTAG00000016688	Novel gene	X:61885294-61886292:-1		novel gene (Cattle Gene)	Protein coding
ENSBTAG00000007700	PHYH	13:27975607-27996366:-1	Phytanoyl-CoA 2-hydroxylase	PHYH (Cattle Gene)	Protein coding
ENSBTAG00000006823	CMYA5	10:10675335-10773419:1	Cardiomyopathy associated 5	CMYA5 (Cattle Gene)	Protein coding
ENSBTAG00000013924	RPS11	18:55950306-55952940:1	Ribosomal protein S11	RPS11 (Cattle Gene)	Protein coding
ENSBTAG00000001311	MORF4L2	X:52424387-52436523:-1	Mortality factor 4 like 2	MORF4L2 (Cattle Gene)	Protein coding
ENSBTAG00000020308	EIF4G2	15:41870512-41881439:1	Eukaryotic translation initiation factor 4 gamma 2	EIF4G2 (Cattle Gene)	Protein coding
ENSBTAG00000039121	PTP4A2	2:121807999-121817752:1	Protein tyrosine phosphatase 4A2	PTP4A2 (Cattle Gene)	Protein coding
ENSBTAG00000003228	RPL3	5:110745805-110752075:-1	Ribosomal protein L3	RPL3 (Cattle Gene)	Protein coding
ENSBTAG00000003072	ACADVL	19:26934465-26940043:1	Acyl-CoA dehydrogenase very long chain	ACADVL (Cattle Gene)	Protein coding
ENSBTAG00000014284	ALPK2	24:57611636-57740561:-1	Alpha kinase 2	ALPK2 (Cattle Gene)	Protein coding
ENSBTAG00000016080	VPS13D	16:41205338-41473842:-1	Vacuolar protein sorting 13 homolog D	VPS13D (Cattle Gene)	Protein coding
ENSBTAG00000022902	RPL17	24:49151058-49154341:-1	Ribosomal protein L17	RPL17 (Cattle Gene)	Protein coding
ENSBTAG00000019177	BIN1	2:5418420-5475051:1	Bridging integrator 1	BIN1 (Cattle Gene)	Protein coding
ENSBTAG00000001553	HNRNPA1	5:25779619-25785642:-1	Heteroous nuclear ribonucleoprotein A1	HNRNPA1 (Cattle Gene)	Protein coding
ENSBTAG00000018320	RPLP1	10:16343826-16345977:1	Ribosomal protein lateral stalk subunit P1	RPLP1 (Cattle Gene)	Protein coding
ENSBTAG00000027444	SVIL	13:34569531-34751826:-1	Supervillin	SVIL (Cattle Gene)	Protein coding
ENSBTAG00000017426	PDCD6IP	22:8019066-8087552:1	Programmed cell death 6 interacting protein	PDCD6IP (Cattle Gene)	Protein coding
ENSBTAG00000004051	SBDS	25:28371598-28377073:-1	SBDS ribosome maturation factor	SBDS (Cattle Gene)	Protein coding
ENSBTAG00000001926	RAD23B	8:97012935-97057375:1	RAD23 homolog B, nucleotide excision repair protein	RAD23B (Cattle Gene)	Protein coding
ENSBTAG00000020701	MEF2C	7:88250023-88407702:-1	Myocyte enhancer factor 2C	MEF2C (Cattle Gene)	Protein coding
ENSBTAG00000020807	FAU	29:43326671-43328299:-1	FAU ubiquitin like and ribosomal protein S30 fusion	FAU (Cattle Gene)	Protein coding
ENSBTAG00000046725	TNNC2	13:74596935-74599856:-1	Troponin C2, fast skeletal type	TNNC2 (Cattle Gene)	Protein coding
ENSBTAG00000007737	UBA52	7:4603746-4606130:-1	Ubiquitin A-52 residue ribosomal protein fusion product 1	UBA52 (Cattle Gene)	Protein coding
ENSBTAG00000006189	ACTG1	19:51259300-51262303:1	Actin gamma 1	ACTG1 (Cattle Gene)	Protein coding
ENSBTAG00000015698	FYCO1	22:53336390-53403928:1	YVE and coiled-coil domain autophagy adaptor 1	FYCO1 (Cattle Gene)	Protein coding
ENSBTAG00000025441	HSPA1A	23:27520317-27522790:-1	Heat shock protein family A (Hsp70) member 1A	HSPA1A (Cattle Gene)	Protein coding
ENSBTAG00000018628	RPL29	22:48945144-48947321:1	Ribosomal protein L29	RPL29 (Cattle Gene)	Protein coding
ENSBTAG00000017389	RPLP0	17:62557757-62561808:-1	Ribosomal protein lateral stalk subunit P0	RPLP0 (Cattle Gene)	Protein coding
ENSBTAG00000017279	VAPA	24:41892909-41928962:1	VAMP associated protein A	VAPA (Cattle Gene)	Protein coding
ENSBTAG00000016224	RPS7	8:110987196-110992673:-1	Ribosomal protein S7	RPS7 (Cattle Gene)	Protein coding
ENSBTAG00000005660	PSMD2	1:82878892-82888239:-1	Proteasome 26S subunit ubiquitin receptor, non-ATPase 2	PSMD2 (Cattle Gene)	Protein coding
ENSBTAG00000012044	RPL13	18:14490263-14492655:1	Ribosomal protein L13	RPL13 (Cattle Gene)	Protein coding
ENSBTAG00000006419	TNNT1	18:62274658-62285833:1	Troponin T1, slow skeletal type	TNNT1 (Cattle Gene)	Protein coding
ENSBTAG00000021880	COQ8A	16:29906148-29954708:1	Coenzyme Q8A	COQ8A (Cattle Gene)	Protein coding
ENSBTAG00000020444	MAST2	3:100071214-100278380:-1	Microtubule associated serine/threonine kinase 2	MAST2 (Cattle Gene)	Protein coding
ENSBTAG00000011145	NDUFA4	4:19041321-19049196:-1	NDUFA4 mitochondrial complex associated	NDUFA4 (Cattle Gene)	Protein coding
ENSBTAG00000015731	TXNL1	24:55937973-55981193:-1	Thioredoxin like 1	TXNL1 (Cattle Gene)	Protein coding
ENSBTAG00000003229	RPL23	19:39438637-39443096:-1	Ribosomal protein L23	RPL23 (Cattle Gene)	Protein coding
ENSBTAG00000006487	RPS9	18:63196980-63204349:-1	Ribosomal protein S9	RPS9 (Cattle Gene)	Protein coding
ENSBTAG00000015839	MAP4	22:51814681-51907742:1	Microtubule associated protein 4	MAP4 (Cattle Gene)	Protein coding
ENSBTAG00000054195	GPX1	22:50752499-50753719:1	Glutathione peroxidase 1	GPX1 (Cattle Gene)	Protein coding
ENSBTAG00000013956	BCL2L13	5:109082265-109133396:1	BCL2 like 13	BCL2L13 (Cattle Gene)	Protein coding
ENSBTAG00000008884	MAPRE3	11:72609654-72665036:-1	Microtubule associated protein RP/EB family member 3	MAPRE3 (Cattle Gene)	Protein coding
ENSBTAG00000017183	PDLIM3	27:15712971-15743960:-1	PDZ and LIM domain 3	PDLIM3 (Cattle Gene)	Protein coding
ENSBTAG00000033186	OXCT1	20:32667447-32834933:1	3-oxoacid CoA-transferase 1	OXCT1 (Cattle Gene)	Protein coding
ENSBTAG00000006084	PINK1	2:131986298-132006686:-1	PTEN induced kinase 1	PINK1 (Cattle Gene)	Protein coding
ENSBTAG00000010551	ATP1A2	3:9528257-9552859:-1	ATPase Na+/K+ transporting subunit alpha 2	ATP1A2 (Cattle Gene)	Protein coding
ENSBTAG00000047550	KIAA2026	8:38683243-38791351:1	KIAA2026	KIAA2026 (Cattle Gene)	Protein coding
ENSBTAG00000016924	CAP2	23:39867875-40003014:-1	Cyclase associated actin cytoskeleton regulatory protein 2	CAP2 (Cattle Gene)	Protein coding
ENSBTAG00000000152	RANBP2	11:44646703-44708627:-1	RAN binding protein 2	RANBP2 (Cattle Gene)	Protein coding
ENSBTAG00000021093	RPS16	18:49122732-49125260:-1	Ribosomal protein S16	RPS16 (Cattle Gene)	Protein coding
ENSBTAG00000003205	RPL35	11:95849987-95854749:-1	Ribosomal protein L35	RPL35 (Cattle Gene)	Protein coding
ENSBTAG00000006075	SUCLG1	11:50516577-50551425:1	Succinate-CoA ligase GDP/ADP-forming subunit alpha	SUCLG1 (Cattle Gene)	Protein coding
ENSBTAG00000001932	CRAT	11:99559586-99572474:-1	Carnitine O-acetyltransferase	CRAT (Cattle Gene)	Protein coding
ENSBTAG00000011885	NNT	20:31154175-31245748:-1	Nicotinamide nucleotide transhydrogenase	NNT (Cattle Gene)	Protein coding
ENSBTAG00000005314	MFN2	16:41684079-41711310:-1	Mitofusin 2	MFN2 (Cattle Gene)	Protein coding
ENSBTAG00000009462	MDH2	25:34254236-34266939:1	Malate dehydrogenase 2	MDH2 (Cattle Gene)	Protein coding
ENSBTAG00000000622	RPS17	21:22839036-22842669:-1	Ribosomal protein S17	RPS17 (Cattle Gene)	Protein coding
ENSBTAG00000026199	ACTB	25:38799230-38802646:1	Actin beta	ACTB (Cattle Gene)	Protein coding
ENSBTAG00000010693	LMO7	12:50677082-50897222:1	LIM domain 7	LMO7 (Cattle Gene)	Protein coding
ENSBTAG00000018800	RPS4X	X:78400215-78405064:1	Ribosomal protein S4 X-linked	RPS4X (Cattle Gene)	Protein coding
ENSBTAG00000015853	SDHC	3:8177617-8208058:-1	Succinate dehydrogenase complex subunit C	SDHC (Cattle Gene)	Protein coding
ENSBTAG00000031917	SCAF8	9:91412046-91605253:1	SR-related CTD associated factor 8	SCAF8 (Cattle Gene)	Protein coding
ENSBTAG00000009387	MYOM2	27:1452466-1516585:1	Myomesin 2	MYOM2 (Cattle Gene)	Protein coding
ENSBTAG00000033662	NCKAP1	2:13528238-13633956:1	NCK associated protein 1	NCKAP1 (Cattle Gene)	Protein coding
ENSBTAG00000004371	CS	5:57042171-57065001:1	Citrate synthase	CS (Cattle Gene)	Protein coding
ENSBTAG00000015598	RPS10	23:8488475-8495421:-1	Ribosomal protein S10	RPS10 (Cattle Gene)	Protein coding
ENSBTAG00000011588	RNF123	22:50484030-50507304:-1	Ring finger protein 123	RNF123 (Cattle Gene)	Protein coding
ENSBTAG00000004344	ACSL1	27:15078089-15243974:-1	Acyl-CoA synthetase long chain family member 1	ACSL1 (Cattle Gene)	Protein coding
ENSBTAG00000012881	EIF4G1	1:82854035-82872768:-1	Eukaryotic translation initiation factor 4 gamma 1	EIF4G1 (Cattle Gene)	Protein coding
ENSBTAG00000017246	UBB	19:33249951-33251848:-1	Ubiquitin B	UBB (Cattle Gene)	Protein coding
ENSBTAG00000026327	RPL8	14:321231-324177:-1	Ribosomal protein L8	RPL8 (Cattle Gene)	Protein coding
ENSBTAG00000006950	COPS4	6:97836116-97875459:1	COP9 signalosome subunit 4	COPS4 (Cattle Gene)	Protein coding
ENSBTAG00000009535	RPS2	25:1519510-1522512:-1	Ribosomal protein S2	RPS2 (Cattle Gene)	Protein coding
ENSBTAG00000003710	XPO4	12:35700277-35789390:1	Exportin 4	XPO4 (Cattle Gene)	Protein coding
ENSBTAG00000046838	R-BTA-390522	X:110460371-111107350:1	Striated Muscle Contraction,	novel gene (Cattle Gene)	Protein coding
ENSBTAG00000018852	APC	10:1167671-1299249:-1	APC regulator of WNT signaling pathway	APC (Cattle Gene)	Protein coding
ENSBTAG00000015214	CA3	14:77028978-77038971:-1	Carbonic anhydrase 3	CA3 (Cattle Gene)	Protein coding
ENSBTAG00000000678	CSDE1	3:28579009-28614809:1	Cold shock domain containing E1	CSDE1 (Cattle Gene)	Protein coding
ENSBTAG00000001398	ATP2A2	17:54211210-54267854:1	ATPase sarcoplasmic/endoplasmic reticulum Ca2+ transporting 2	ATP2A2 (Cattle Gene)	Protein coding
ENSBTAG00000005349	RPL27A	15:43878304-43882620:-1	Ribosomal protein L27a	RPL27A (Cattle Gene)	Protein coding
ENSBTAG00000019585	MYOM1	24:37255784-37379159:-1	Myomesin 1	MYOM1 (Cattle Gene)	Protein coding
ENSBTAG00000000699	AOPEP	8:81197389-81619574:1	Aminopeptidase O (putative)	AOPEP (Cattle Gene)	Protein coding
ENSBTAG00000008300	FN1	2:103361566-103431472:-1	Fibronectin 1	FN1 (Cattle Gene)	Protein coding
ENSBTAG00000002038	RPL14	22:13292655-13296110:1	Ribosomal protein L14	RPL14 (Cattle Gene)	Protein coding
ENSBTAG00000017765	GSTM1	3:33667202-33720169:-1	Glutathione S-transferase M1	GSTM1 (Cattle Gene)	Protein coding
ENSBTAG00000015285	RPS8	3:101232560-101235265:-1	Ribosomal protein S8	RPS8 (Cattle Gene)	Protein coding
ENSBTAG00000001648	RPL21	12:32614865-32621581:-1	Ribosomal protein L21	RPL21 (Cattle Gene)	Protein coding
ENSBTAG00000055207	SCD	26:21263727-21279185:1	Stearoyl-CoA desaturase	SCD (Cattle Gene)	Protein coding
ENSBTAG00000006607	CCNG1	7:75115945-75123209:1	Cyclin G1	CCNG1 (Cattle Gene)	Protein coding
ENSBTAG00000002026	RPL5	3:50629956-50639054:-1	Ribosomal protein L5	RPL5 (Cattle Gene)	Protein coding
ENSBTAG00000002688	ATP1B1	16:36759212-36784818:1	ATPase Na+/K+ transporting subunit beta 1	ATP1B1 (Cattle Gene)	Protein coding
ENSBTAG00000006029	OGDH	4:76758582-76844759:-1	Oxoglutarate dehydrogenase	OGDH (Cattle Gene)	Protein coding
ENSBTAG00000011966	LAMC1	16:64062643-64183738:1	Laminin subunit gamma 1	LAMC1 (Cattle Gene)	Protein coding
ENSBTAG00000005488	ARIH2	22:51000461-51038025:-1	Ariadne RBR E3 ubiquitin protein ligase 2	ARIH2 (Cattle Gene)	Protein coding
ENSBTAG00000004899	ABLIM1	26:34909133-35229900:-1	Actin binding LIM protein 1	ABLIM1 (Cattle Gene)	Protein coding
ENSBTAG00000007689	LPIN1	11:86083907-86175202:-1	Lipin 1	LPIN1 (Cattle Gene)	Protein coding
ENSBTAG00000011922	PLEC	14:839972-896647:1	Plectin	PLEC (Cattle Gene)	Protein coding
ENSBTAG00000020733	RPS15A	25:16423491-16429311:-1	Ribosomal protein S15a	RPS15A (Cattle Gene)	Protein coding
ENSBTAG00000016990	USP24	3:91131528-91284630:1	Ubiquitin specific peptidase 24	USP24 (Cattle Gene)	Protein coding
ENSBTAG00000006712	ECPAS	8:100805164-100912356:-1	Ecm29 proteasome adaptor and scaffold	ECPAS (Cattle Gene)	Protein coding
ENSBTAG00000015543	ARHGAP35	18:53947301-54062545:1	Rho GTPase activating protein 35	ARHGAP35 (Cattle Gene)	Protein coding
ENSBTAG00000054051	Novel gene	2:18140240-18144502:1		novel gene (Cattle Gene)	Protein coding
ENSBTAG00000005142	RPL37	20:33653738-33656338:1	Ribosomal protein L37	RPL37 (Cattle Gene)	Protein coding
ENSBTAG00000014534	EEF1A1	9:13011231-13020524:-1	Eukaryotic translation elongation factor 1 alpha 1	EEF1A1 (Cattle Gene)	Protein coding
ENSBTAG00000016598	DYNC1H1	21:66850740-66911778:1	Dynein cytoplasmic 1 heavy chain 1	DYNC1H1 (Cattle Gene)	Protein coding
ENSBTAG00000018513	FHL1	NKLS02002208.1:8690275-8755071:-1	Four and a half LIM domains 1	FHL1 (Cattle Gene)	Protein coding
ENSBTAG00000008185	RTN2	18:53087288-53096006:-1	Reticulon 2	RTN2 (Cattle Gene)	Protein coding
ENSBTAG00000000843	NDRG2	10:26078548-26087333:1	NDRG family member 2	NDRG2 (Cattle Gene)	Protein coding
ENSBTAG00000013208	SLC25A4	27:15489470-15493487:1	Solute carrier family 25 member 4	SLC25A4 (Cattle Gene)	Protein coding
ENSBTAG00000007172	GOT2	18:26447740-26471387:-1	Glutamic-oxaloacetic transaminase 2	GOT2 (Cattle Gene)	Protein coding
ENSBTAG00000005090	CEMIP2	8:47923884-48006056:-1	Cell migration inducing hyaluronidase 2	CEMIP2 (Cattle Gene)	Protein coding
ENSBTAG00000019011	PGM1	3:81911178-81978206:-1	Phosphoglucomutase 1	PGM1 (Cattle Gene)	Protein coding
ENSBTAG00000048782	Novel gene	10:103095506-103103769:1		novel gene (Cattle Gene)	Protein coding
ENSBTAG00000012066	PECAM1	19:48541625-48619840:-1	Platelet and endothelial cell adhesion molecule 1	PECAM1 (Cattle Gene)	Protein coding
ENSBTAG00000010645	BOLA-DRA	23:25837353-25843155:-1	Major histocompatibility complex, class II, DR alpha	BOLA-DRA (Cattle Gene)	Protein coding
ENSBTAG00000043971	NOTCH3	7:7910635-7950476:1	Notch receptor 3	NOTCH3 (Cattle Gene)	Protein coding
ENSBTAG00000032719	TFRC	1:70652654-70679923:-1	Transferrin receptor	TFRC (Cattle Gene)	Protein coding
ENSBTAG00000013866	RPS27	3:16447956-16449471:-1	Ribosomal protein S27	RPS27 (Cattle Gene)	Protein coding
ENSBTAG00000013066	IGF2	29:49394907-49422468:1	Insulin like growth factor 2	IGF2 (Cattle Gene)	Protein coding
ENSBTAG00000047330	FABP5	14:44488895-44494877:1	Fatty acid binding protein 5	FABP5 (Cattle Gene)	Protein coding
ENSBTAG00000030333	AOC3	19:42872899-42879842:1	Amine oxidase copper containing 3	AOC3 (Cattle Gene)	Protein coding
ENSBTAG00000010610	DDIT4L	6:24526441-24531397:1	DNA damage inducible transcript 4 like	DDIT4L (Cattle Gene)	Protein coding
ENSBTAG00000011766	C7	20:33535937-33593157:-1	Complement C7	C7 (Cattle Gene)	Protein coding
ENSBTAG00000010244	CLIC5	23:19185150-19351221:-1	Chloride intracellular channel 5	CLIC5 (Cattle Gene)	Protein coding
ENSBTAG00000020105	AQP7	8:75135968-75154388:-1	Aquaporin 7	AQP7 (Cattle Gene)	Protein coding
ENSBTAG00000017743	XIRP2	2:28990245-29067371:-1	Xin actin binding repeat containing 2	XIRP2 (Cattle Gene)	Protein coding
ENSBTAG00000012048	CARM1	7:15319706-15362293:1	Coactivator associated arginine methyltransferase 1	CARM1 (Cattle Gene)	Protein coding
ENSBTAG00000009702	MYH8	19:29403330-29433093:-1	Myosin heavy chain 8	MYH8 (Cattle Gene)	Protein coding
ENSBTAG00000011869	CSRP3	29:25744105-25764911:1	Cysteine and glycine rich protein 3	CSRP3 (Cattle Gene)	Protein coding
ENSBTAG00000020035	RCAN1	1:882081-1002223:1	Regulator of calcineurin 1	RCAN1 (Cattle Gene)	Protein coding
ENSBTAG00000016185	ENAH	16:28535630-28690127:-1	ENAH actin regulator	ENAH (Cattle Gene)	Protein coding
ENSBTAG00000016873	OSER1	13:72669119-72679177:-1	Oxidative stress responsive serine rich 1	OSER1 (Cattle Gene)	Protein coding
ENSBTAG00000046512	XIRP1	22:12509227-12518446:-1	Xin actin binding repeat containing 1	XIRP1 (Cattle Gene)	Protein coding
ENSBTAG00000051150	TOMM7	4:31520444-31527812:-1	Translocase of outer mitochondrial membrane 7	TOMM7 (Cattle Gene)	Protein coding
ENSBTAG00000020796	UBE2D1	26:666753-703300:-1	Ubiquitin conjugating enzyme E2 D1	UBE2D1 (Cattle Gene)	Protein coding
ENSBTAG00000018204	MYH1	19:29483027-29507056:-1	Myosin heavy chain 1	MYH1 (Cattle Gene)	Protein coding
ENSBTAG00000021164	SLMAP	22:43322856-43471741:-1	Sarcolemma associated protein	SLMAP (Cattle Gene)	Protein coding
ENSBTAG00000013960	PSAT1	8:54216465-54245158:1	Phosphoserine aminotransferase 1	PSAT1 (Cattle Gene)	Protein coding
ENSBTAG00000002144	ADRB2	7:60232706-60234735:1	Adrenoceptor beta 2	ADRB2 (Cattle Gene)	Protein coding
ENSBTAG00000001093	KLHL23	2:26570154-26618014:-1	Kelch like family member 23	KLHL23 (Cattle Gene)	Protein coding
ENSBTAG00000008131	RNF115	3:21532899-21598565:1	Ring finger protein 115	RNF115 (Cattle Gene)	Protein coding
ENSBTAG00000005355	BAG2	23:3040820-3050862:-1	BAG cochaperone 2	BAG2 (Cattle Gene)	Protein coding
ENSBTAG00000015127	SDC4	13:73670727-73691288:-1	Syndecan 4	SDC4 (Cattle Gene)	Protein coding
ENSBTAG00000004079	ZNF106	10:37769390-37821807:-1	10:37769390-37821807:-1	ZNF106 (Cattle Gene)	Protein coding
ENSBTAG00000006724	PPP1R2	1:72100094-72118577:1	Protein phosphatase 1 regulatory inhibitor subunit 2	PPP1R2 (Cattle Gene)	Protein coding
ENSBTAG00000008032	ACTR3B	4:115112614-115184356:1	Actin related protein 3B	ACTR3B (Cattle Gene)	Protein coding
ENSBTAG00000007447	NUDT4	5:23191702-23208104:1	Nudix hydrolase 4	NUDT4 (Cattle Gene)	Protein coding
ENSBTAG00000019718	RPS15	7:43846494-43848179:1	Ribosomal protein S15	RPS15 (Cattle Gene)	Protein coding
ENSBTAG00000016161	FLII	19:34386823-34398726:1	FLII actin remodeling protein	FLII (Cattle Gene)	Protein coding
ENSBTAG00000030499	R-BTA-6785631	7:52602569-52714255:-1	ERBB2 Regulates Cell Motility	novel gene (Cattle Gene)	Protein coding
ENSBTAG00000010661	DPYSL3	7:58595964-58710806:-1	Dihydropyrimidinase like 3	DPYSL3 (Cattle Gene)	Protein coding
ENSBTAG00000014508	FBXO40	1:66095751-66108659:1	F-box protein 40	FBXO40 (Cattle Gene)	Protein coding
ENSBTAG00000004777	S100B	1:146272607-146280008:-1	S100 calcium binding protein B	S100B (Cattle Gene)	Protein coding
ENSBTAG00000018318	DNAJB5	8:59277670-59286526:1	DnaJ heat shock protein family (Hsp40) member B5	DNAJB5 (Cattle Gene)	Protein coding
ENSBTAG00000002574	MYOZ2	6:6097581-6135997:-1	Myozenin 2	MYOZ2 (Cattle Gene)	Protein coding
ENSBTAG00000042458	RNase_MRP	8:59833118-59833395:-1	RNase MRP	RNase_MRP (Cattle Gene)	Ribozyme
ENSBTAG00000044427	RNaseP_nuc	10:26778581-26778913:1	Nuclear RNase P	RNaseP_nuc (Cattle Gene)	Ribozyme
ENSBTAG00000048608	5_8S_rRNA	27:6222648-6222800:-1	5.8S ribosomal RNA	5_8S_rRNA (Cattle Gene)	RRNA
ENSBTAG00000044659	SCARNA13	21:60400686-60400959:-1	Small Cajal body-specific RNA 13	SCARNA13 (Cattle Gene)	ScaRNA
ENSBTAG00000045275	SCARNA7	1:106970727-106971049:1	Small Cajal body-specific RNA 7	SCARNA7 (Cattle Gene)	ScaRNA
ENSBTAG00000044861	LOC112446116	3:112988386-112988659:1	small Cajal body-specific RNA 6	novel gene (Cattle Gene)	ScaRNA
ENSBTAG00000042662	SNORD17	13:38233811-38234046:-1	Small nucleolar RNA, C/D box 17	SNORD17 (Cattle Gene)	SnoRNA
ENSBTAG00000043261	SNORD70	2:90793056-90793144:1	Small nucleolar RNA, C/D box 70	SNORD70 (Cattle Gene)	SnoRNA
ENSBTAG00000042414	LOC112446862	5:94028129-94028311:-1	small nucleolar RNA SNORA23	novel gene (Cattle Gene)	SnoRNA
ENSBTAG00000043472	SNORD71	18:39319204-39319289:1	Small nucleolar RNA, C/D box 71	SNORD71 (Cattle Gene)	SnoRNA
ENSBTAG00000042180	LOC112441892	16:55234875-55234951:-1	mall nucleolar RNA SNORD47	novel gene (Cattle Gene)	SnoRNA
ENSBTAG00000043197	SNORD33	18:55942217-55942300:1	Small nucleolar RNA Z195/SNORD33/SNORD32 family	SNORD33 (Cattle Gene)	SnoRNA
ENSBTAG00000043776	SNORD63	7:49898601-49898672:-1	Small nucleolar RNA SNORD63	SNORD63 (Cattle Gene)	SnoRNA
ENSBTAG00000043528	LOC112442429	18:26326690-26326828:-1	small nucleolar RNA SNORA46	novel gene (Cattle Gene)	SnoRNA
ENSBTAG00000042936	SNORD96	7:40373865-40373943:-1	Small nucleolar RNA SNORD96 family	SNORD96 (Cattle Gene)	SnoRNA
ENSBTAG00000043305	SNORA23	15:43201171-43201355:-1	Small nucleolar RNA, H/ACA box 23	SNORA23 (Cattle Gene)	SnoRNA
ENSBTAG00000042688	SNORA64	25:1520525-1520658:-1	Small nucleolar RNA, H/ACA box 64	SNORA64 (Cattle Gene)	SnoRNA
ENSBTAG00000042417	SNORA53	5:62750796-62751043:1	Small nucleolar RNA, H/ACA box 53	SNORA53 (Cattle Gene)	SnoRNA
ENSBTAG00000042256	SNORA74	7:50584707-50584906:1	Small nucleolar RNA SNORA74	SNORA74 (Cattle Gene)	SnoRNA
ENSBTAG00000054612	U1	3:22749008-22749171:-1	U1 spliceosomal RNA	U1 (Cattle Gene)	SnRNA
ENSBTAG00000028923	U1	8:33232371-33232513:-1	U1 spliceosomal RNA	U1 (Cattle Gene)	SnRNA
