# Supplementary material for: Integrated Comparative Transcriptome and circRNA-lncRNA-miRNA-mRNA ceRNA Regulatory Network Analyses Identify Molecular Mechanisms Associated with Intramuscular Fat Content in Beef Cattle
Source: Animals (Basel). 2023 Aug 11;13(16):2598. doi: 10.3390/ani13162598 (PMC10451991; doi:10.3390/ani13162598)
Supplement: Supplementary file 1 [file animals-13-02598-s001.zip › Supplemantary Material 4.xlsx]

## Sheet: Main types of RNAs list
Table S4. The main RNAs list extracted from RNA-Seq analysis and literature mining on intramuscular fat (IMF)
ABLIM1	MYOZ2
ABLIM1	ENAH
ABLIM1	NRAP
ABLIM1	PLEC
ACACB	ACSL1
ACACB	CS
ACACB	SUCLG1
ACACB	HADHB
ACACB	HADHA
ACADVL	CRAT
ACADVL	NDUFS2
ACADVL	ENO3
ACADVL	FABP5
ACADVL	ACO2
ACADVL	MDH2
ACADVL	OXCT1
ACADVL	SUCLG1
ACADVL	UQCRFS1
ACADVL	ALDOA
ACADVL	FABP3
ACADVL	NDUFA4
ACADVL	ATP5B
ACADVL	SDHB
ACADVL	ACSL1
ACADVL	HADHB
ACADVL	HADHA
ACO2	NDUFS2
ACO2	RPL23
ACO2	CS
ACO2	NDUFA9
ACO2	ENO3
ACO2	OGDH
ACO2	SUCLG1
ACO2	TFRC
ACO2	PGM1
ACO2	RPS2
ACO2	PINK1
ACO2	COX2
ACO2	OXCT1
ACO2	GAPDH
ACO2	ATP5O
ACO2	LDHA
ACO2	SLC25A4
ACO2	HADHB
ACO2	FABP5
ACO2	SDHC
ACO2	HADHA
ACO2	CKM
ACO2	ENO1
ACO2	ALDOA
ACO2	NDUFV2
ACO2	ATP5B
ACO2	UQCRFS1
ACO2	GOT2
ACO2	SDHB
ACO2	MDH2
ACP5	OSCAR
ACSL1	CRAT
ACSL1	XDH
ACSL1	PDLIM1
ACSL1	OXCT1
ACSL1	GOT2
ACSL1	FABP5
ACSL1	GYS1
ACSL1	PDLIM3
ACSL1	HADHB
ACSL1	HADHA
ACSL1	FABP3
ACSL1	LPIN1
ACTA1	CRYAB
ACTA1	KAT2B
ACTA1	CORO6
ACTA1	TUBA4A
ACTA1	MYBPC1
ACTA1	TMCC1
ACTA1	SYNPO2L
ACTA1	ENO1
ACTA1	CSRP3
ACTA1	MYL12A
ACTA1	RPS7
ACTA1	CLIC5
ACTA1	PLEC
ACTA1	DST
ACTA1	ACTB
ACTA1	LMNB1
ACTA1	BIN1
ACTA1	KBTBD10
ACTA1	MYOZ1
ACTA1	CAPN3
ACTA1	ACTG1
ACTA1	ENO3
ACTA1	TFRC
ACTA1	EHBP1L1
ACTA1	MYL2
ACTA1	RPS9
ACTA1	ACTR3B
ACTA1	MB
ACTA1	LDB3
ACTA1	DYNC1H1
ACTA1	GNB2L1
ACTA1	NEB
ACTA1	EEF1A2
ACTA1	MYOT
ACTA1	LDHA
ACTA1	IRF1
ACTA1	FN1
ACTA1	PDLIM3
ACTA1	HSPA1A
ACTA1	ATP5B
ACTA1	LMNA
ACTA1	MSN
ACTA1	MYH8
ACTA1	FLNC
ACTA1	LAMC1
ACTA1	CAP2
ACTA1	RPLP1
ACTA1	TNNT1
ACTA1	HSPB1
ACTA1	MYH1
ACTA1	MEF2C
ACTA1	EEF1A1
ACTA1	RPL13A
ACTA1	CKM
ACTA1	RPLP0
ACTA1	PECAM1
ACTA1	TNNC2
ACTA1	ACTN2
ACTA1	CFL2
ACTA1	GAPDH
ACTA1	UTRN
ACTA1	MYH7
ACTA1	VCL
ACTA1	GSN
ACTB	CRYAB
ACTB	KAT2B
ACTB	CORO6
ACTB	MBP
ACTB	TUBA4A
ACTB	ACTG1
ACTB	FLNC
ACTB	RPS9
ACTB	EHBP1L1
ACTB	MYH1
ACTB	CTSD
ACTB	EMR1
ACTB	FN1
ACTB	LDHA
ACTB	CAPN3
ACTB	UTRN
ACTB	ACTN2
ACTB	LAMC1
ACTB	HSPB1
ACTB	VWF
ACTB	IGF2
ACTB	HSPA1A
ACTB	MSN
ACTB	ATP5B
ACTB	ENO1
ACTB	CFL2
ACTB	SDHC
ACTB	MYL12A
ACTB	CAP2
ACTB	LMNA
ACTB	GNB2L1
ACTB	GSN
ACTB	EEF1A2
ACTB	MEF2C
ACTB	MFN2
ACTB	LDB3
ACTB	RPS6
ACTB	DST
ACTB	BIN1
ACTB	COX2
ACTB	MYH8
ACTB	HK2
ACTB	MYH7
ACTB	NEB
ACTB	ACTR3B
ACTB	TFRC
ACTB	DYNC1H1
ACTB	LMNB1
ACTB	RPLP1
ACTB	IRF1
ACTB	EEF1A1
ACTB	RPL13A
ACTB	RPLP0
ACTB	PECAM1
ACTB	VCL
ACTB	GAPDH
ACTB	SVIL
ACTG1	CRYAB
ACTG1	KAT2B
ACTG1	CORO6
ACTG1	MBP
ACTG1	LDB3
ACTG1	SDHC
ACTG1	GNB2L1
ACTG1	LMNA
ACTG1	EEF1A2
ACTG1	LAMC1
ACTG1	HSPA1A
ACTG1	DST
ACTG1	CAPN3
ACTG1	PDLIM1
ACTG1	BIN1
ACTG1	MYH8
ACTG1	FLNC
ACTG1	ENO1
ACTG1	ATP5B
ACTG1	LMNB1
ACTG1	MEF2C
ACTG1	RPL13A
ACTG1	MYH7
ACTG1	EHBP1L1
ACTG1	EEF1A1
ACTG1	PLEC
ACTG1	RPLP1
ACTG1	NEB
ACTG1	MYH1
ACTG1	DYNC1H1
ACTG1	FN1
ACTG1	HSPB1
ACTG1	RPLP0
ACTG1	IRF1
ACTG1	PECAM1
ACTG1	ALDOA
ACTG1	CAP2
ACTG1	UTRN
ACTG1	ACTN2
ACTG1	GAPDH
ACTG1	MYL2
ACTG1	MYL12A
ACTG1	ACTR3B
ACTG1	GSN
ACTG1	MSN
ACTG1	VCL
ACTG1	CFL2
ACTN2	ATP2A2
ACTN2	MYOZ2
ACTN2	MB
ACTN2	ENO3
ACTN2	TNNT1
ACTN2	CMYA5
ACTN2	RYR1
ACTN2	MYH1
ACTN2	MYOT
ACTN2	CAPN3
ACTN2	MYOM2
ACTN2	GNB2L1
ACTN2	MYL12A
ACTN2	ACTR3B
ACTN2	SMPX
ACTN2	GAPDH
ACTN2	MYOM1
ACTN2	SDC4
ACTN2	XIRP1
ACTN2	CTNND1
ACTN2	MSN
ACTN2	PLN
ACTN2	MEF2C
ACTN2	CKM
ACTN2	MYH8
ACTN2	NEB
ACTN2	TNNC2
ACTN2	CSRP3
ACTN2	MYL2
ACTN2	MYPN
ACTN2	SYNPO2L
ACTN2	PDLIM1
ACTN2	MYH7
ACTN2	PDLIM3
ACTN2	MYOZ1
ACTN2	VCL
ACTN2	LDB3
ACTR3B	CORO6
ACTR3B	CFL2
ACTR3B	ENAH
ACTR3B	CAP2
ACTR3B	GSN
ACTR3B	BIN1
ACTR3B	VCL
ACTR3B	NCKAP1
ADCK3	NDUFS2
ADCK3	ATP5B
ADCK3	NDUFV2
ADCY2	PDE4D
ADCY2	BRWD1
ADCY2	ADCY9
ADCY2	CAP2
ADCY9	PDE4D
ADCY9	ADRB2
ADCY9	CAP2
ADORA2A	SLC29A1
ADRB2	PDE4D
ADRB2	SUCLG1
ADRB2	AKAP1
ADRB2	MSN
AFF1	TAL1
AKAP1	PDE4D
AKAP1	SUCLG1
AKAP1	PINK1
ALDOA	MBP
ALDOA	YWHAG
ALDOA	CS
ALDOA	ENO3
ALDOA	GYS1
ALDOA	OGDH
ALDOA	CCNG1
ALDOA	SDHB
ALDOA	LDHA
ALDOA	MDH2
ALDOA	HADHB
ALDOA	HSPA1A
ALDOA	S100A1
ALDOA	ATP5B
ALDOA	SARS
ALDOA	FABP5
ALDOA	CKM
ALDOA	PGM1
ALDOA	UQCRFS1
ALDOA	HK2
ALDOA	ENO1
ALDOA	S100A12
ALDOA	GAPDH
ALPK2	AMFR
AMFR	RAD23B
AMFR	UBE2D1
AMFR	CD82
AMFR	UBA52
AMFR	UBB
ANKRD2	TNNT1
ANKRD2	CAPN3
ANKRD2	RPLP1
ANKRD2	LDB3
ANKRD2	MYOM3
ANKRD2	FHL1
ANKRD2	LMNA
ANKRD2	MYOZ1
ANKRD2	MYL2
ANKRD2	MYPN
ANKRD2	CSRP3
AOC3	SELL
APC	MAPRE3
APC	NEURL1
APC	RANBP2
APC	NOTCH3
AQP7	DIP2C
AQP7	RANBP2
ARHGAP35	PPP1R2
ARHGAP35	VCL
ARHGAP35	CACNA1S
ARHGAP35	RTN2
ARHGAP35	CTNND1
ARIH2	UGP2
ASH1L	MORF4L2
ASH1L	DNMT3B
ASH1L	RANBP2
ASH1L	BIRC6
ASH1L	VPS13D
ASH1L	BRWD1
ASH1L	WDFY3
ATF4	MAPKAPK2
ATF4	NFE2L1
ATF4	PSAT1
ATF4	PINK1
ATF4	LPIN1
ATF4	GAPDH
ATP1A2	MAP3K11
ATP1A2	PLN
ATP1A2	ATP1B1
ATP1B1	ATP2A2
ATP1B1	KCNJ2
ATP1B1	KIAA0368
ATP2A2	BIN1
ATP2A2	TNNC2
ATP2A2	VDAC3
ATP2A2	GAPDH
ATP2A2	CACNA1S
ATP2A2	CSRP3
ATP2A2	MCU
ATP2A2	CASQ1
ATP2A2	MYH7
ATP2A2	MYL2
ATP2A2	RYR1
ATP2A2	PLN
ATP5B	RPL5
ATP5B	NDUFS2
ATP5B	RPS3
ATP5B	RPL3
ATP5B	RPL23
ATP5B	YWHAG
ATP5B	CS
ATP5B	NDUFA9
ATP5B	OGDH
ATP5B	SUCLG1
ATP5B	RPS9
ATP5B	GOT2
ATP5B	RPL10
ATP5B	SDHB
ATP5B	MDH2
ATP5B	RPS2
ATP5B	NDUFA4
ATP5B	RPL7A
ATP5B	HSPA1A
ATP5B	SLC25A4
ATP5B	RPS15
ATP5B	ND5
ATP5B	RPL13A
ATP5B	RPL13
ATP5B	EEF1A2
ATP5B	NDUFV2
ATP5B	RPS11
ATP5B	ND4
ATP5B	ND2
ATP5B	EEF1A1
ATP5B	GAPDH
ATP5B	SDHC
ATP5B	VDAC3
ATP5B	ENO1
ATP5B	GNB2L1
ATP5B	COX2
ATP5B	OXA1L
ATP5B	RPLP0
ATP5B	UQCRFS1
ATP5B	ATP5O
ATP5B	ATP6
ATP5O	RPS17
ATP5O	RPL5
ATP5O	NDUFS2
ATP5O	RPS3
ATP5O	RPL35
ATP5O	RPL3
ATP5O	CS
ATP5O	NDUFA9
ATP5O	OGDH
ATP5O	SUCLG1
ATP5O	TOMM7
ATP5O	RPS9
ATP5O	COPS4
ATP5O	GOT2
ATP5O	RPL10
ATP5O	SDHB
ATP5O	LDHA
ATP5O	MDH2
ATP5O	RPS2
ATP5O	NDUFA4
ATP5O	SLC25A4
ATP5O	RPS11
ATP5O	OXA1L
ATP5O	SDHC
ATP5O	RPS15
ATP5O	GAPDH
ATP5O	RPLP0
ATP5O	RPL8
ATP5O	RPL9
ATP5O	RPS16
ATP5O	RPS20
ATP5O	ND2
ATP5O	COX2
ATP5O	VDAC3
ATP5O	RPL27A
ATP5O	NDUFV2
ATP5O	UQCRFS1
ATP5O	ATP6
ATP6	RPL5
ATP6	RPL14
ATP6	NDUFS2
ATP6	RPS3
ATP6	RPL3
ATP6	CS
ATP6	NDUFA9
ATP6	RPS9
ATP6	SDHB
ATP6	RPS2
ATP6	RPS11
ATP6	OXA1L
ATP6	SDHC
ATP6	UBB
ATP6	GAPDH
ATP6	MFN2
ATP6	VDAC3
ATP6	NDUFV2
ATP6	ND4
ATP6	COX2
ATP6	ND5
ATP6	UQCRFS1
ATP6	ND2
BAG2	HSPB8
BAG2	VCL
BAG2	DNAJA4
BAG2	DNAJB5
BAG2	MAPKAPK2
BAG2	DNAJB4
BAG2	PINK1
BAG2	BAG3
BAG2	HSPA1A
BAG3	CRYAB
BAG3	HSPB8
BAG3	YWHAG
BAG3	PSMD2
BAG3	HUWE1
BAG3	FLNC
BAG3	UBA52
BAG3	MYOT
BAG3	HSPB7
BAG3	PLEC
BAG3	HSPB1
BAG3	HSPA1A
BAG3	WDFY3
BAG3	FAU
BAG3	GAPDH
BAG3	GRAP
BAG3	DNAJB4
BAG3	DNAJA4
BAG3	BIRC6
BAG3	LDB3
BCL2L13	PINK1
BIN1	EHBP1L1
BIN1	SPTBN1
BIN1	RYR1
BIN1	SMPX
BIN1	IDO1
BIN1	DYSF
BIN1	EHD3
BIN1	MFN2
BIN1	CACNA1S
BIRC6	RAD23B
BIRC6	HUWE1
BIRC6	BRWD1
BIRC6	UBB
BIRC6	PDCD6IP
BIRC6	FAU
BIRC6	RANBP2
BIRC6	VPS13B
BIRC6	VPS13D
BIRC6	UBE2D1
BIRC6	UBR3
BIRC6	VPS13C
BIRC6	WDFY3
BIRC6	USP24
BOLA-DOA	GRAP
BOLA-DOA	BOLA-DRA
BOLA-DOA	CD74
BOLA-DRA	MBP
BOLA-DRA	MS4A1
BOLA-DRA	COX2
BOLA-DRA	GRAP
BOLA-DRA	FCGR3A
BOLA-DRA	ENO1
BOLA-DRA	CIITA
BOLA-DRA	CD74
BRWD1	RPS12
BRWD1	ZNF106
BRWD1	USP24
BRWD1	RANBP2
BZW2	EIF4G1
BZW2	RPL13
BZW2	EIF4G2
C3	FN1
C3	MYBPH
C3	VWF
C3	GSN
C3	C7
C6orf106	UBA52
C6orf106	RPS10
C7	VDAC3
CA3	MB
CA3	ENO3
CACNA1S	RYR1
CACNA1S	KCNJ2
CACNA1S	COL6A3
CACNA1S	PDLIM3
CACNA1S	CASQ1
CACNA1S	DYSF
CAP2	NDRG2
CAP2	CFL2
CAP2	KPNA4
CAP2	LPIN1
CAPN3	CS
CAPN3	FLNC
CAPN3	CMYA5
CAPN3	RYR1
CAPN3	MYOT
CAPN3	LMNA
CAPN3	LDB3
CAPN3	PTRF
CAPN3	PDLIM1
CAPN3	MYPN
CAPN3	VCL
CAPN3	NEB
CAPN3	MSN
CAPN3	DYSF
CARM1	KAT2B
CARM1	CIITA
CARM1	FLII
CARM1	MEF2C
CASQ1	ZNF106
CASQ1	MB
CASQ1	RYR1
CASQ1	MYH1
CASQ1	MYOM2
CASQ1	CKM
CASQ1	SMPX
CASQ1	MYOZ1
CCNG1	YWHAG
CCNG1	GYS1
CCNG1	GAPDH
CD180	S100A9
CD180	IDO1
CD38	MS4A1
CD38	RYR1
CD38	ITGAL
CD38	MYOM2
CD38	NNT
CD38	GAPDH
CD38	TFRC
CD38	SELL
CD38	FCGR3A
CD38	PECAM1
CD74	ITGAL
CD74	CTSD
CD74	SDC4
CD74	CIITA
CD82	ITGAL
CD82	TFRC
CD82	MSN
CD82	GAPDH
CD82	PDCD6IP
CD82	FN1
CD82	HSPA1A
CD82	PTGFRN
CDA	GAPDH
CDA	SLC29A1
CFL2	CORO6
CFL2	LMOD2
CFL2	FLNC
CFL2	TNNT1
CFL2	LDHA
CFL2	KBTBD10
CFL2	MYPN
CFL2	CSRP3
CFL2	NEB
CIITA	IDO1
CIITA	WDFY3
CIITA	IRF1
CKM	MB
CKM	ENO3
CKM	CMYA5
CKM	RYR1
CKM	GOT2
CKM	MYOT
CKM	LDHA
CKM	MYOM2
CKM	ENO1
CKM	MYH7
CKM	NRAP
CKM	TRIM54
CKM	FABP5
CKM	GAPDH
CKM	TNNC2
CKM	MYOZ1
CLUH	OGDH
CLUH	GOT2
CLUH	NCKAP1
CLUH	PINK1
CMYA5	LMOD2
CMYA5	MYOZ2
CMYA5	MYOM3
CMYA5	MYOT
CMYA5	MYOZ1
CMYA5	MYOM1
CMYA5	SYNPO2L
CMYA5	SMPX
CMYA5	MYOM2
CMYA5	LDB3
COL6A3	THBS1
COL6A3	FN1
COL6A3	PDLIM1
COL6A3	LAMC1
COL6A3	MYH8
COL6A3	SDC4
COL6A3	PTRF
COPS4	RAD23B
COPS4	VDAC3
COPS4	RABEP1
COPS4	UBA52
COPS4	UBB
CORO6	MSN
CORO6	FXR1
CORO6	SVIL
CORO6	LDB3
CORO6	GSN
CORO6	SYNPO2L
COX2	NDUFS2
COX2	CS
COX2	NDUFA9
COX2	OGDH
COX2	SUCLG1
COX2	SDHB
COX2	LDHA
COX2	RPS2
COX2	NDUFA4
COX2	SLC25A4
COX2	OXA1L
COX2	RPS8
COX2	SDHC
COX2	PINK1
COX2	GAPDH
COX2	MFN2
COX2	VDAC3
COX2	NDUFV2
COX2	ND4
COX2	ND5
COX2	UQCRFS1
COX2	ND2
CRAT	GYG1
CRAT	HADHA
CRAT	CS
CRAT	HADHB
CRYAB	ENO3
CRYAB	HSPB8
CRYAB	MBP
CRYAB	HSPA1A
CRYAB	LDB3
CRYAB	CS
CRYAB	MYOT
CRYAB	FLNC
CRYAB	MAPKAPK2
CRYAB	HSPB1
CS	NDUFS2
CS	PGM1
CS	DIP2C
CS	HADHA
CS	MFN2
CS	ND2
CS	ENO3
CS	ND4
CS	GLUL
CS	GAPDH
CS	HK2
CS	VDAC3
CS	ENO1
CS	SLC25A4
CS	NDUFA9
CS	OXCT1
CS	NDUFV2
CS	UQCRFS1
CS	HADHB
CS	GOT2
CS	OGDH
CS	LDHA
CS	SDHC
CS	SDHB
CS	SUCLG1
CS	MDH2
CSDA	EHBP1L1
CSDE1	SBDS
CSDE1	UGP2
CSDE1	EIF4G1
CSDE1	EIF4G2
CSDE1	FYTTD1
CSDE1	GNB2L1
CSDE1	UBAP2
CSDE1	PSME4
CSDE1	PAIP1
CSF3R	S100A9
CSF3R	GRAP
CSF3R	S100A12
CSRP3	VWA8
CSRP3	LMOD2
CSRP3	MYOZ2
CSRP3	MB
CSRP3	TNNT1
CSRP3	MYH1
CSRP3	HSPB7
CSRP3	PLN
CSRP3	MYOM3
CSRP3	SMPX
CSRP3	PDLIM3
CSRP3	MYPN
CSRP3	MYL2
CSRP3	NEB
CSRP3	TNNC2
CSRP3	VCL
CSRP3	MYH7
CSRP3	LDB3
CTNND1	EHBP1L1
CTNND1	FAT4
CTNND1	LMO7
CTNND1	ENAH
CTNND1	XIRP1
CTNND1	VCL
CTSD	MBP
CTSD	FN1
CTSD	HSPB1
CTSD	ENO1
CTSD	HSPA1A
CTSD	SARS
CTSD	GAPDH
CYB5R1	SDHB
DES	PDLIM3
DES	NEB
DES	TNNC2
DES	MYBPC1
DIP2C	ENAH
DIP2C	RANBP2
DNAJA4	HSPB8
DNAJA4	HSPA1A
DNAJA4	DNAJB5
DNAJA4	DNAJB4
DNAJB4	HSPB8
DNAJB4	HSPB7
DNAJB4	HSPB1
DNAJB4	HSPA1A
DNAJB4	TXNL1
DNAJB4	DNAJB5
DNAJB4	PGM1
DNAJB4	VPS13C
DNAJB5	HSPB8
DNAJB5	HSPA1A
DNAJB5	SMPX
DNAJB5	PGM1
DNMT3B	IGF2
DNMT3B	GAPDH
DPYSL3	PPP1R2
DPYSL3	NRP1
DST	MAPRE3
DST	PLEC
DST	MSN
DST	DYNC1H1
DST	WDFY3
DST	VCL
DYNC1H1	TUBA4A
DYNC1H1	HUWE1
DYNC1H1	MAPRE3
DYNC1H1	PLEC
DYSF	RPL5
DYSF	FLNC
DYSF	RYR1
DYSF	MYOT
DYSF	UTRN
DYSF	LMNA
DYSF	EHD3
DYSF	PTRF
EEF1A1	RPS17
EEF1A1	RPS12
EEF1A1	RPL21
EEF1A1	RPL5
EEF1A1	RPL14
EEF1A1	RPS3
EEF1A1	RPL3
EEF1A1	RPL23
EEF1A1	ENO3
EEF1A1	RPS9
EEF1A1	RPL10
EEF1A1	UBA52
EEF1A1	FN1
EEF1A1	RPS2
EEF1A1	RPL7A
EEF1A1	PLEC
EEF1A1	RPS19
EEF1A1	HSPA1A
EEF1A1	ENO1
EEF1A1	RPS27
EEF1A1	RPS11
EEF1A1	RPS8
EEF1A1	RPS7
EEF1A1	UBB
EEF1A1	RPL29
EEF1A1	RPS20
EEF1A1	GNB2L1
EEF1A1	RPS15
EEF1A1	RPS15A
EEF1A1	RPL28
EEF1A1	RPL8
EEF1A1	GAPDH
EEF1A1	FAU
EEF1A1	RANBP2
EEF1A1	RPL27A
EEF1A1	RPL15
EEF1A1	RPL13
EEF1A1	RPLP1
EEF1A1	RPLP0
EEF1A1	RPS6
EEF1A1	RPS4X
EEF1A1	RPS16
EEF1A1	RPL9
EEF1A1	RPL13A
EEF1A1	RPL23A
EEF1A1	RPS10
EEF1A2	RPS17
EEF1A2	RPS12
EEF1A2	RPL5
EEF1A2	RPL14
EEF1A2	RPS3
EEF1A2	RPL3
EEF1A2	RPL23
EEF1A2	ENO3
EEF1A2	RPS9
EEF1A2	RPL10
EEF1A2	UBA52
EEF1A2	RPS2
EEF1A2	RPL7A
EEF1A2	PLEC
EEF1A2	RPS19
EEF1A2	HSPA1A
EEF1A2	RPS27
EEF1A2	RPS11
EEF1A2	RPS8
EEF1A2	RPS7
EEF1A2	RPL29
EEF1A2	RPS20
EEF1A2	GNB2L1
EEF1A2	RPS15
EEF1A2	RPS15A
EEF1A2	GAPDH
EEF1A2	RPS4X
EEF1A2	RPS6
EEF1A2	RPL9
EEF1A2	RPL27A
EEF1A2	RPS10
EEF1A2	RPL15
EEF1A2	RPL28
EEF1A2	FAU
EEF1A2	RPS16
EEF1A2	RPL13A
EEF1A2	RPL8
EEF1A2	RPL13
EEF1A2	RPLP0
EHBP1L1	MYOZ2
EHBP1L1	MAP3K11
EHBP1L1	SDC4
EHBP1L1	EHD3
EHBP1L1	VCL
EHBP1L1	PDLIM3
EHBP1L1	LDB3
EHBP1L1	PDLIM1
EHBP1L1	SYNPO2L
EHD3	PDCD6IP
EHD3	PTRF
EHD3	XIRP1
EIF4EBP2	FXR1
EIF4EBP2	RPS6
EIF4EBP2	PTP4A2
EIF4EBP2	EIF4G1
EIF4EBP2	PINK1
EIF4G1	RPS17
EIF4G1	RPS12
EIF4G1	HNRNPA1
EIF4G1	RPS3
EIF4G1	RPS9
EIF4G1	RPS2
EIF4G1	RPS19
EIF4G1	HSPB1
EIF4G1	HSPA1A
EIF4G1	RPS27
EIF4G1	RPS11
EIF4G1	RPS8
EIF4G1	RPS7
EIF4G1	FXR1
EIF4G1	RPS20
EIF4G1	GNB2L1
EIF4G1	RPS15
EIF4G1	RPS15A
EIF4G1	PINK1
EIF4G1	RPS4X
EIF4G1	GAPDH
EIF4G1	RPS10
EIF4G1	FAU
EIF4G1	RPS16
EIF4G1	RPL13A
EIF4G1	RPS6
EIF4G1	EIF4G2
EIF4G2	HNRNPA1
EIF4G2	RPS11
EIF4G2	RPS7
EIF4G2	FXR1
EIF4G2	GNB2L1
EIF4G2	FAU
EIF4G2	RANBP2
EIF4G2	RPS6
EMR1	FCGR3A
EMR1	SELL
EMR1	PECAM1
ENAH	FLNC
ENAH	VCL
ENO1	RPS3
ENO1	ENO3
ENO1	OGDH
ENO1	SUCLG1
ENO1	GOT2
ENO1	FN1
ENO1	SDHB
ENO1	LDHA
ENO1	MDH2
ENO1	RPS2
ENO1	HSPB1
ENO1	HSPA1A
ENO1	UGP2
ENO1	FABP5
ENO1	PDCD6IP
ENO1	GNB2L1
ENO1	HK2
ENO1	PGM1
ENO1	GAPDH
ENO3	MB
ENO3	GNB2L1
ENO3	GYS1
ENO3	SUCLG1
ENO3	MYL2
ENO3	UGP2
ENO3	MYBPH
ENO3	FABP5
ENO3	TNNT1
ENO3	GOT2
ENO3	MDH2
ENO3	LDHA
ENO3	PGM1
ENO3	GAPDH
FABP3	MB
FABP3	GOT2
FABP3	XDH
FABP3	HADHA
FABP3	GAPDH
FABP3	OXCT1
FABP3	LPIN1
FABP5	GOT2
FABP5	HADHA
FAM134B	WNK1
FAM134B	WDFY3
FAM134B	RTN2
FAT4	VCL
FAT4	LAMC1
FAT4	NEURL1
FAU	RPS17
FAU	RPS12
FAU	RPL21
FAU	RAD23B
FAU	RPL5
FAU	RPL14
FAU	RPS3
FAU	RPL35
FAU	RPL3
FAU	RPL23
FAU	RPL37
FAU	PSMD2
FAU	HUWE1
FAU	RPS9
FAU	NUDT4
FAU	RPL10
FAU	UBA52
FAU	RPS2
FAU	RPL7A
FAU	PLEC
FAU	RPS19
FAU	RPS27
FAU	RPS11
FAU	RPS8
FAU	RPS7
FAU	RPL29
FAU	RPS20
FAU	GNB2L1
FAU	RPS15
FAU	PAIP1
FAU	RPS15A
FAU	PINK1
FAU	RPL28
FAU	RPL8
FAU	IPO7
FAU	RPL9
FAU	RPL17
FAU	RPL23A
FAU	RPS6
FAU	RPS4X
FAU	RPL13A
FAU	RPLP1
FAU	RPS16
FAU	RPL15
FAU	RPL27A
FAU	RPLP0
FAU	RPL13
FAU	RPS10
FBXO40	SYNPO2L
FBXO40	NRAP
FCGR3A	ITGAL
FCGR3A	PECAM1
FCGR3A	SELL
FHL1	FLNC
FHL1	MYH1
FHL1	PDLIM1
FHL1	PDLIM3
FHL1	LDB3
FHL1	MYBPC1
FHL3	MYH1
FHL3	VCL
FHL3	TMEM151A
FLII	LMO7
FLII	SVIL
FLNC	HSPB8
FLNC	MYOZ2
FLNC	LMNA
FLNC	PDLIM1
FLNC	PDLIM3
FLNC	MYOM3
FLNC	MYPN
FLNC	MYBPC1
FLNC	NRAP
FLNC	MYH7
FLNC	NEB
FLNC	KBTBD10
FLNC	XIRP1
FLNC	HSPB7
FLNC	VCL
FLNC	MYOZ1
FLNC	LDB3
FLNC	MYOT
FN1	TNXB
FN1	THBS1
FN1	MBP
FN1	MYH1
FN1	ITGAL
FN1	SYNPO2L
FN1	PDLIM3
FN1	LDB3
FN1	SELL
FN1	MYH8
FN1	LRP1
FN1	HBEGF
FN1	LMNA
FN1	MYL2
FN1	MYH7
FN1	MSN
FN1	PDLIM1
FN1	HSPA1A
FN1	IGF2
FN1	PLEC
FN1	NRP1
FN1	GSN
FN1	PECAM1
FN1	VCL
FN1	VCAN
FN1	GAPDH
FN1	VWF
FN1	SDC4
FTL	RPS17
FTL	RPS20
FTL	LYZ
FTL	TFRC
FXR1	UBAP2
FXR1	RPL5
FYCO1	WDFY3
GAPDH	HNRNPA1
GAPDH	THBS1
GAPDH	RPL5
GAPDH	MBP
GAPDH	TUBA4A
GAPDH	RPS3
GAPDH	RPL3
GAPDH	S100B
GAPDH	MB
GAPDH	NDUFA9
GAPDH	RPS9
GAPDH	GOT2
GAPDH	IFIT1
GAPDH	SDHB
GAPDH	LDHA
GAPDH	MDH2
GAPDH	RPS2
GAPDH	IFIT3
GAPDH	HSPB1
GAPDH	VWF
GAPDH	IGF2
GAPDH	HSPA1A
GAPDH	MSN
GAPDH	LRP1
GAPDH	VCAN
GAPDH	RPS8
GAPDH	SDHC
GAPDH	UBB
GAPDH	LMNA
GAPDH	MYL2
GAPDH	RPL29
GAPDH	PGM1
GAPDH	GNB2L1
GAPDH	RPS15
GAPDH	NRP1
GAPDH	GSN
GAPDH	IDO1
GAPDH	HBEGF
GAPDH	PINK1
GAPDH	MEF2C
GAPDH	RPL8
GAPDH	MYH7
GAPDH	IFIT2
GAPDH	VDAC3
GAPDH	RANBP2
GAPDH	RPL13
GAPDH	SELL
GAPDH	OAS1X
GAPDH	RPS6
GAPDH	MFN2
GAPDH	HK2
GAPDH	NOTCH3
GAPDH	IRF1
GAPDH	GLUL
GAPDH	TFRC
GAPDH	VCL
GAPDH	LMNB1
GAPDH	RPLP0
GAPDH	PECAM1
GAPDH	RPL13A
GAPDH	S100A12
GLUL	S100B
GLUL	OGDH
GLUL	GOT2
GLUL	PSAT1
GNB2L1	PDE4D
GNB2L1	RPS17
GNB2L1	RPS12
GNB2L1	RPL21
GNB2L1	RPL5
GNB2L1	RPL14
GNB2L1	RPS3
GNB2L1	RPL35
GNB2L1	RPL3
GNB2L1	RPL23
GNB2L1	RPL37
GNB2L1	PSMD2
GNB2L1	RPS9
GNB2L1	RPL10
GNB2L1	UBA52
GNB2L1	MAPRE3
GNB2L1	RPS2
GNB2L1	RPL7A
GNB2L1	PLEC
GNB2L1	RPS19
GNB2L1	SARS
GNB2L1	HSPA1A
GNB2L1	SLC25A4
GNB2L1	RPS27
GNB2L1	RPS11
GNB2L1	IFNAR2
GNB2L1	RPS8
GNB2L1	RPS7
GNB2L1	UBB
GNB2L1	RPL29
GNB2L1	RPS20
GNB2L1	PAIP1
GNB2L1	GRAP
GNB2L1	WDFY3
GNB2L1	RPL17
GNB2L1	RPL9
GNB2L1	RPS4X
GNB2L1	RPLP1
GNB2L1	RPL13A
GNB2L1	RPS6
GNB2L1	RPL23A
GNB2L1	RPS16
GNB2L1	RPL15
GNB2L1	RPL28
GNB2L1	RPS15A
GNB2L1	RPL8
GNB2L1	RPL27A
GNB2L1	RPL13
GNB2L1	RPS10
GNB2L1	RPLP0
GNB2L1	RPS15
GOT2	NDUFS2
GOT2	MB
GOT2	OGDH
GOT2	SUCLG1
GOT2	HSPA1A
GOT2	PHYH
GOT2	HK2
GOT2	PSAT1
GOT2	UQCRFS1
GOT2	PDCD6IP
GOT2	PGM1
GOT2	SDHC
GOT2	SDHB
GOT2	LDHA
GOT2	MDH2
GRAP	YWHAG
GRAP	RPL7A
GRAP	PTGFRN
GRAP	TACC2
GSN	MYOT
GSN	PLEC
GSN	HSPB1
GSN	MSN
GSN	NEB
GSN	SVIL
GSN	VCL
GSTM4	NFE2L1
GYG1	SVIL
GYG1	HADHA
GYG1	PGM1
GYG1	UGP2
GYG1	GYS1
GYS1	PSAT1
GYS1	HK2
GYS1	HADHB
GYS1	LDHA
GYS1	PGM1
GYS1	UGP2
HADHA	OGDH
HADHA	PHYH
HADHA	MDH2
HADHA	HADHB
HADHA	NNT
HADHA	OXCT1
HADHB	OGDH
HADHB	SUCLG1
HADHB	SDHB
HADHB	LDHA
HADHB	MDH2
HADHB	UQCRFS1
HADHB	OXCT1
HBEGF	UBA52
HBEGF	IGF2
HBEGF	UBB
HIPK3	HNRNPA1
HK2	OGDH
HK2	LDHA
HK2	MDH2
HK2	PGM1
HK2	UGP2
HK2	VDAC3
HNRNPA1	PAIP1
HNRNPA1	HSPA1A
HNRNPA1	RPS6
HSPA1A	HSPB8
HSPA1A	MBP
HSPA1A	RPS3
HSPA1A	RPL3
HSPA1A	YWHAG
HSPA1A	S100B
HSPA1A	RPS2
HSPA1A	HSPB7
HSPA1A	HSPB1
HSPA1A	LMNB1
HSPA1A	TFRC
HSPA1A	LMNA
HSPA1A	UBB
HSPA1A	RPS8
HSPA1A	PINK1
HSPA1A	RPS15
HSPA1A	RPS20
HSPA1A	RANBP2
HSPA1A	PDCD6IP
HSPA1A	RPLP0
HSPA1A	LRP1
HSPA1A	S100A1
HSPB1	HSPB8
HSPB1	MBP
HSPB1	HUWE1
HSPB1	MYOT
HSPB1	MAPKAPK2
HSPB1	VCL
HSPB7	HSPB8
HSPB7	LMOD2
HSPB7	MYOZ2
HSPB7	PDLIM3
HSPB7	MAPKAPK2
HSPB7	LDB3
HSPB7	SMPX
HSPB8	LDB3
HSPB8	MAPKAPK2
HSPB8	MYOT
HUWE1	USP24
HUWE1	MFN2
HUWE1	UBR3
HUWE1	VPS13D
HUWE1	KIAA0368
HUWE1	UBA52
HUWE1	UBB
HUWE1	UBE2D1
IDO1	IRF1
IFIT1	IFNAR2
IFIT1	IRF1
IFIT1	IFIT2
IFIT1	OAS1X
IFIT1	IFIT3
IFIT2	IFIT3
IFIT2	IRF1
IFIT2	OAS1X
IFIT3	IRF1
IFIT3	OAS1X
IFNAR2	OAS1X
IFNAR2	IRF1
IGF2	YWHAG
IGF2	VCL
IPO5	TUBA4A
IPO5	RPL23
IPO5	XPO4
IPO5	OXA1L
IPO5	KPNA4
IPO5	IPO7
IPO5	RANBP2
IPO5	RPL13
IPO5	RPL23A
IPO7	RPL5
IPO7	RPS3
IPO7	XPO4
IPO7	PSAT1
IPO7	KPNA4
IPO7	RANBP2
IRF1	KAT2B
IRF1	LOC512486
IRF1	OAS1X
ITGAL	TNXB
ITGAL	PECAM1
ITGAL	SELL
KAT2B	LMO7
KAT2B	UBA52
KAT2B	MEF2C
KBTBD10	LMOD2
KBTBD10	MYOZ2
KBTBD10	TNNT1
KBTBD10	MYOM2
KBTBD10	PDLIM3
KBTBD10	NFE2L1
KBTBD10	SYNPO2L
KBTBD10	MYBPC1
KBTBD10	LDB3
KBTBD10	TNNC2
KBTBD10	NRAP
KBTBD10	NEB
KIAA0368	RAD23B
KIAA0368	PSMD2
KIAA0368	TXNL1
KIAA0368	PSME4
KLHL23	NFE2L1
KLHL23	UBR3
KLHL23	LMO7
KPNA4	RANBP2
LAMC1	UTRN
LAMC1	LOC510193
LDB3	LMOD2
LDB3	MYOZ2
LDB3	MB
LDB3	MYOT
LDB3	MYOM2
LDB3	UTRN
LDB3	LMO7
LDB3	PLEC
LDB3	PLN
LDB3	SMPX
LDB3	PDLIM3
LDB3	MYPN
LDB3	LMNA
LDB3	MYL2
LDB3	PGM1
LDB3	NRAP
LDB3	SYNPO2L
LDB3	MYOZ1
LDB3	MYH7
LDB3	MYOM1
LDB3	NEB
LDB3	VCL
LDHA	NDUFS2
LDHA	OGDH
LDHA	SUCLG1
LDHA	SDHB
LDHA	TFRC
LDHA	PSAT1
LDHA	UQCRFS1
LDHA	SDHC
LDHA	NDUFA4
LDHA	RPL13A
LDHA	RPLP1
LDHA	PGM1
LDHA	MDH2
LDHA	SDS
LMNA	MYOT
LMNA	PLEC
LMNA	MYH7
LMNA	VCL
LMNA	RANBP2
LMNA	LMNB1
LMNB1	PLEC
LMNB1	RANBP2
LMNB1	VCL
LMO7	TAL1
LMO7	PDLIM1
LMO7	VCL
LMO7	PDLIM3
LMOD2	VWA8
LMOD2	TNNT1
LMOD2	MYL2
LMOD2	MYOM1
LMOD2	MB
LMOD2	MYBPC1
LMOD2	NRAP
LMOD2	NEB
LMOD2	SYNPO2L
LMOD2	MYOM2
LMOD2	SMPX
LMOD2	PLN
LMOD2	MYOZ2
LPIN1	XDH
LPIN1	VAPA
LPIN1	SDS
LPIN1	OXCT1
LRP1	THBS1
LRP1	VWF
LRP1	TFRC
LYZ	OSCAR
MAP4	RANBP2
MAPRE3	TUBA4A
MAPRE3	SPTBN1
MAPRE3	UTRN
MAPRE3	PLEC
MAST2	TACC2
MB	MYOZ2
MB	MYOM3
MB	MYH7
MB	MYL2
MB	MYOZ1
MB	MYBPC1
MB	TNNC2
MB	ND2
MB	MYH1
MB	PLN
MB	TNNT1
MBP	S100B
MCU	VDAC3
MCU	PINK1
MCU	NDUFA9
MCU	RYR1
MCU	MFN2
MDH2	NDUFS2
MDH2	NDUFA9
MDH2	OGDH
MDH2	SUCLG1
MDH2	SDHB
MDH2	RPS10
MDH2	UGP2
MDH2	PSAT1
MDH2	OXCT1
MDH2	NDUFA4
MDH2	NDUFV2
MDH2	RPS20
MDH2	SLC25A4
MDH2	VDAC3
MDH2	PGM1
MDH2	SARS
MDH2	SDHC
MDH2	UQCRFS1
MEF2C	TAL1
MEF2C	MYH1
MEF2C	PLN
MEF2C	MYL12A
MEF2C	MYL2
MEF2C	MYH8
MEF2C	PECAM1
MEF2C	MYH7
MFN2	NDUFA9
MFN2	SDHB
MFN2	PINK1
MFN2	VDAC3
MS4A1	POU2AF1
MSN	SPTBN1
MSN	PLEC
MSN	NOTCH3
MSN	MYL12A
MSN	VCL
MSN	SELL
MYBPC1	MYOZ2
MYBPC1	TNNT1
MYBPC1	MYH1
MYBPC1	NEB
MYBPC1	MYH8
MYBPC1	TNNC2
MYBPC1	MYOZ1
MYBPH	MYOZ2
MYBPH	TNNT1
MYBPH	MYH8
MYBPH	NEB
MYBPH	MYOZ1
MYBPH	PDLIM3
MYBPH	TNNC2
MYH1	TNNT1
MYH1	RYR1
MYH1	NEB
MYH1	VCL
MYH1	MYOT
MYH1	MYOZ1
MYH1	MYL12A
MYH1	MYL2
MYH1	MYOM2
MYH1	TNNC2
MYH7	MYOZ2
MYH7	TNNT1
MYH7	RYR1
MYH7	MYOT
MYH7	MYL12A
MYH7	MYPN
MYH7	MYL2
MYH7	VCL
MYH7	NEB
MYH7	TNNC2
MYH8	TNNT1
MYH8	MYL12A
MYH8	MYL2
MYH8	SYNPO2L
MYH8	NEB
MYH8	VCL
MYH8	TNNC2
MYL12A	TNNT1
MYL12A	UTRN
MYL12A	PDLIM1
MYL12A	VCL
MYL12A	MYL2
MYL2	MYOZ2
MYL2	TNNT1
MYL2	MYOM2
MYL2	PLN
MYL2	MYOM3
MYL2	TNNC2
MYL2	VCL
MYOM1	MYOZ2
MYOM1	MYOM2
MYOM1	NRAP
MYOM1	SYNPO2L
MYOM1	XIRP1
MYOM2	MYOZ2
MYOM2	TNNT1
MYOM2	TNNC2
MYOM2	MYOZ1
MYOM2	NRAP
MYOM2	SYNPO2L
MYOM2	SMPX
MYOM2	XIRP1
MYOM3	MYOZ2
MYOM3	TNNT1
MYOM3	TNNC2
MYOM3	XIRP1
MYOM3	NRAP
MYOT	MYOZ2
MYOT	TNNT1
MYOT	SMPX
MYOT	TRIM54
MYOT	NRAP
MYOT	PLEC
MYOT	TNNC2
MYOT	MYOZ1
MYOT	NEB
MYOZ1	TNNT1
MYOZ1	SMPX
MYOZ1	PDLIM3
MYOZ1	MYPN
MYOZ1	SYNPO2L
MYOZ1	NEB
MYOZ1	TNNC2
MYOZ2	PDLIM3
MYOZ2	TNNT1
MYOZ2	SYNPO2L
MYOZ2	NRAP
MYOZ2	PLN
MYOZ2	MYPN
MYOZ2	XIRP1
MYOZ2	SMPX
MYPN	RYR1
MYPN	PDLIM3
MYPN	SYNPO2L
MYPN	NRAP
MYPN	NEB
ND2	NDUFS2
ND2	RPS3
ND2	NDUFA9
ND2	SDHB
ND2	NDUFA4
ND2	SDHC
ND2	PINK1
ND2	NDUFV2
ND2	ND4
ND2	ND5
ND2	UQCRFS1
ND4	NDUFS2
ND4	RPS3
ND4	NDUFA9
ND4	SUCLG1
ND4	SDHB
ND4	SDHC
ND4	RPS15
ND4	PINK1
ND4	NDUFV2
ND4	UQCRFS1
ND4	ND5
ND5	NDUFS2
ND5	RPS3
ND5	NDUFA9
ND5	SDHB
ND5	NDUFA4
ND5	SDHC
ND5	PINK1
ND5	NDUFV2
ND5	UQCRFS1
NDRG2	OXCT1
NDUFA4	RPS17
NDUFA4	NDUFS2
NDUFA4	NDUFA9
NDUFA4	SUCLG1
NDUFA4	TOMM7
NDUFA4	SDHB
NDUFA4	RPL29
NDUFA4	OXA1L
NDUFA4	NNT
NDUFA4	SDHC
NDUFA4	PINK1
NDUFA4	SLC25A4
NDUFA4	UQCRFS1
NDUFA4	NDUFV2
NDUFA9	NDUFS2
NDUFA9	SLC25A4
NDUFA9	OXA1L
NDUFA9	VDAC3
NDUFA9	PINK1
NDUFA9	SUCLG1
NDUFA9	SDHC
NDUFA9	SDHB
NDUFA9	NDUFV2
NDUFA9	UQCRFS1
NDUFS2	OXA1L
NDUFS2	OGDH
NDUFS2	VDAC3
NDUFS2	PINK1
NDUFS2	SUCLG1
NDUFS2	SDHC
NDUFS2	SDHB
NDUFS2	UQCRFS1
NDUFS2	NDUFV2
NDUFV2	OGDH
NDUFV2	SUCLG1
NDUFV2	SDHB
NDUFV2	SDHC
NDUFV2	PINK1
NDUFV2	VDAC3
NDUFV2	UQCRFS1
NEB	TNNT1
NEB	PDLIM3
NEB	SVIL
NEB	VCL
NEB	TNNC2
NEURL1	NOTCH3
NOTCH3	PECAM1
NRAP	TACC2
NRAP	XIRP1
NRAP	SYNPO2L
NRP1	PDE4D
NRP1	PECAM1
NRP1	SEMA4B
NUDT4	RPS17
NUDT4	RPS3
NUDT4	RPS9
NUDT4	RPS20
NUDT4	RPS7
NUDT4	RPS2
NUDT4	RPS8
NUDT4	RPS15
OGDH	UQCRFS1
OGDH	SLMAP
OGDH	PGM1
OGDH	SDHC
OGDH	SDHB
OGDH	SUCLG1
OXA1L	SUCLG1
OXA1L	SDHB
OXA1L	RPS2
OXA1L	RPS16
OXA1L	SDHC
OXA1L	UQCRFS1
OXCT1	RPL23
OXCT1	SUCLG1
OXCT1	SDHB
OXCT1	XDH
OXCT1	SDHC
OXCT1	RANBP2
PAIP1	RPS10
PAIP1	RPS6
PDCD6IP	PHYH
PDCD6IP	UBA52
PDCD6IP	UBB
PDCD6IP	VPS13C
PDLIM1	UTRN
PDLIM1	PLEC
PDLIM1	PDLIM3
PDLIM1	SDC4
PDLIM1	VCL
PDLIM3	UTRN
PDLIM3	PLEC
PDLIM3	SMPX
PDLIM3	SLMAP
PDLIM3	RCAN1
PDLIM3	VCL
PDLIM3	TNNC2
PECAM1	THBS1
PECAM1	TAL1
PECAM1	VWF
PECAM1	TFRC
PECAM1	VCL
PECAM1	SELL
PGM1	SUCLG1
PGM1	UGP2
PHLDB1	TMEM2
PINK1	TOMM7
PINK1	UBA52
PINK1	SDHB
PINK1	UBB
PINK1	VPS13C
PINK1	VDAC3
PKIA	PRR5L
PLEC	RPS17
PLEC	RPS12
PLEC	RPL21
PLEC	RAD23B
PLEC	RPL5
PLEC	RPL14
PLEC	RPS3
PLEC	RPL35
PLEC	RPL3
PLEC	RPL23
PLEC	RPL37
PLEC	RPS9
PLEC	TMCC1
PLEC	RPL10
PLEC	UBA52
PLEC	RPS2
PLEC	RPL7A
PLEC	WDFY3
PLEC	TNNC2
PLEC	SLC25A4
PLEC	SLMAP
PLEC	UBB
PLEC	RPL17
PLEC	VCL
PLEC	RPL23A
PLEC	RPS4X
PLEC	RPS15A
PLEC	RPL9
PLEC	RPS6
PLEC	RPS27
PLEC	RPL13A
PLEC	RPL27A
PLEC	RPL15
PLEC	RPL8
PLEC	RPLP1
PLEC	RPS11
PLEC	RPS16
PLEC	RPS19
PLEC	RPL29
PLEC	RPLP0
PLEC	RPL28
PLEC	RPL13
PLEC	RPS8
PLEC	RPS15
PLEC	RPS7
PLEC	RPS20
PLN	VWA8
PLN	SMPX
PSMD2	RAD23B
PSMD2	RPL14
PSMD2	RPS3
PSMD2	SARS
PSMD2	RPS16
PSMD2	RPLP0
PSMD2	RPS20
PSMD2	RPS8
PSMD2	RPS9
PSMD2	PSME4
PSMD2	TXNL1
PSMD2	UBA52
PSMD2	UBB
PSMD2	RPS2
PSME4	RAD23B
PSME4	UBR3
PTRF	TUBA4A
PTRF	VWF
PTRF	XDH
RABEP1	UBB
RAD23B	RPS17
RAD23B	RPL21
RAD23B	RPL13
RAD23B	RPS8
RAD23B	RPS7
RAD23B	RPS3
RAD23B	TXNL1
RAD23B	RPLP0
RAD23B	STARD9
RAD23B	VPS13B
RAD23B	UBB
RAD23B	UBA52
RANBP2	RPS17
RANBP2	RPS3
RANBP2	RPS19
RANBP2	RPS11
RANBP2	RPS7
RANBP2	UBE2D1
RANBP2	USP24
RNF115	SBDS
RNF115	UBE2D1
RNF115	RNF123
RPL10	RPS17
RPL10	RPS12
RPL10	RPL21
RPL10	RPL5
RPL10	RPL14
RPL10	RPS3
RPL10	RPL35
RPL10	RPL3
RPL10	RPL23
RPL10	SBDS
RPL10	RPL37
RPL10	RPS9
RPL10	UBB
RPL10	RPL9
RPL10	RPS6
RPL10	RPS4X
RPL10	RPLP1
RPL10	RPS27
RPL10	RPL13A
RPL10	RPS16
RPL10	RPL17
RPL10	RPL23A
RPL10	RPS10
RPL10	RPS15A
RPL10	RPS19
RPL10	RPL28
RPL10	RPL13
RPL10	RPS8
RPL10	RPS7
RPL10	RPL15
RPL10	RPS20
RPL10	RPS15
RPL10	RPL8
RPL10	RPL7A
RPL10	RPL29
RPL10	UBA52
RPL10	RPLP0
RPL10	RPS11
RPL10	RPS2
RPL10	RPL27A
RPL13	RPS17
RPL13	RPS12
RPL13	RPL21
RPL13	RPL5
RPL13	RPL14
RPL13	RPS3
RPL13	RPL35
RPL13	RPL3
RPL13	RPL23
RPL13	RPL37
RPL13	RPS9
RPL13	UBA52
RPL13	RPS2
RPL13	RPL7A
RPL13	RPS19
RPL13	RPS27
RPL13	RPS11
RPL13	RPS8
RPL13	RPS7
RPL13	UBB
RPL13	RPL29
RPL13	RPS20
RPL13	RPS15
RPL13	RPS15A
RPL13	RPL28
RPL13	RPL8
RPL13	RPL27A
RPL13	RPL15
RPL13	RPS4X
RPL13	RPL23A
RPL13	RPL17
RPL13	RPL9
RPL13	RPS6
RPL13	RPLP1
RPL13	RPS16
RPL13	RPL13A
RPL13	RPLP0
RPL13	RPS10
RPL13A	RPS17
RPL13A	RPS12
RPL13A	RPL21
RPL13A	RPL5
RPL13A	RPL14
RPL13A	RPS3
RPL13A	RPL35
RPL13A	RPL3
RPL13A	RPL23
RPL13A	WARS
RPL13A	RPL37
RPL13A	RPS9
RPL13A	UBA52
RPL13A	RPS2
RPL13A	RPL7A
RPL13A	RPS19
RPL13A	RPS27
RPL13A	RPS11
[truncated: 1,058 more rows]
