# Supplementary material for: Integrated Comparative Transcriptome and circRNA-lncRNA-miRNA-mRNA ceRNA Regulatory Network Analyses Identify Molecular Mechanisms Associated with Intramuscular Fat Content in Beef Cattle
Source: Animals (Basel). 2023 Aug 11;13(16):2598. doi: 10.3390/ani13162598 (PMC10451991; doi:10.3390/ani13162598)
Supplement: Supplementary file 1 [file animals-13-02598-s001.zip › Supplemantary Material 5.xlsx]

## Sheet: PPI Network (Gene Interactions)
Table S5. Basic parameters of protein-protein interaction (PPI) network on intramuscular fat content in beef cattle.
#node1	node2	node1_string_id	node2_string_id	neighborhood_on_chromosome	gene_fusion	phylogenetic_cooccurrence	homology	coexpression	experimentally_determined_interaction	database_annotated	automated_textmining	combined_score
ABLIM1	MYOZ2	9913.ENSBTAP00000006447	9913.ENSBTAP00000003330	0	0	0	0	0	0	0	0.41	0.41
ABLIM1	ENAH	9913.ENSBTAP00000006447	9913.ENSBTAP00000021544	0	0	0	0	0	0	0	0.422	0.422
ABLIM1	NRAP	9913.ENSBTAP00000006447	9913.ENSBTAP00000025740	0	0	0	0	0	0	0	0.455	0.455
ABLIM1	PLEC	9913.ENSBTAP00000006447	9913.ENSBTAP00000015828	0	0	0	0	0.051	0.296	0	0.258	0.461
ACACB	ACSL1	9913.ENSBTAP00000029559	9913.ENSBTAP00000005684	0.043	0	0	0	0.085	0	0	0.459	0.485
ACACB	CS	9913.ENSBTAP00000029559	9913.ENSBTAP00000005730	0.14	0	0	0	0.079	0.044	0.8	0.148	0.847
ACACB	SUCLG1	9913.ENSBTAP00000029559	9913.ENSBTAP00000007982	0	0	0	0	0.064	0	0.8	0.083	0.813
ACACB	HADHB	9913.ENSBTAP00000029559	9913.ENSBTAP00000013310	0.043	0	0	0	0.062	0	0.228	0.285	0.438
ACACB	HADHA	9913.ENSBTAP00000029559	9913.ENSBTAP00000020020	0.066	0	0	0	0.062	0	0	0.504	0.528
ACADVL	CRAT	9913.ENSBTAP00000003999	9913.ENSBTAP00000002513	0	0	0	0	0.22	0.452	0	0.365	0.705
ACADVL	NDUFS2	9913.ENSBTAP00000003999	9913.ENSBTAP00000002852	0	0	0	0	0.088	0.69	0	0.115	0.728
ACADVL	ENO3	9913.ENSBTAP00000003999	9913.ENSBTAP00000007278	0	0	0	0	0.077	0	0.173	0.292	0.412
ACADVL	FABP5	9913.ENSBTAP00000003999	9913.ENSBTAP00000055977	0	0	0	0	0	0.116	0.257	0.188	0.42
ACADVL	ACO2	9913.ENSBTAP00000003999	9913.ENSBTAP00000008431	0	0	0	0	0.154	0	0	0.377	0.451
ACADVL	MDH2	9913.ENSBTAP00000003999	9913.ENSBTAP00000012454	0.054	0	0	0	0.093	0.045	0.18	0.327	0.466
ACADVL	OXCT1	9913.ENSBTAP00000003999	9913.ENSBTAP00000044368	0.105	0	0	0	0.062	0.045	0.239	0.293	0.49
ACADVL	SUCLG1	9913.ENSBTAP00000003999	9913.ENSBTAP00000007982	0.102	0	0	0	0.142	0.094	0.239	0.222	0.511
ACADVL	UQCRFS1	9913.ENSBTAP00000003999	9913.ENSBTAP00000054196	0	0	0	0	0.064	0.457	0	0.122	0.514
ACADVL	ALDOA	9913.ENSBTAP00000003999	9913.ENSBTAP00000017177	0	0	0	0	0.064	0.371	0	0.279	0.538
ACADVL	FABP3	9913.ENSBTAP00000003999	9913.ENSBTAP00000022375	0	0	0	0	0.063	0.116	0.257	0.404	0.584
ACADVL	NDUFA4	9913.ENSBTAP00000003999	9913.ENSBTAP00000014801	0	0	0	0	0.062	0.638	0	0.093	0.665
ACADVL	ATP5B	9913.ENSBTAP00000003999	9913.ENSBTAP00000017710	0.043	0	0	0	0.064	0.642	0	0.177	0.701
ACADVL	SDHB	9913.ENSBTAP00000003999	9913.ENSBTAP00000010949	0.104	0	0	0	0.092	0.637	0	0.259	0.752
ACADVL	ACSL1	9913.ENSBTAP00000003999	9913.ENSBTAP00000005684	0.054	0	0	0	0.168	0.121	0.447	0.59	0.814
ACADVL	HADHB	9913.ENSBTAP00000003999	9913.ENSBTAP00000013310	0.06	0	0	0	0.226	0.458	0.989	0.772	0.998
ACADVL	HADHA	9913.ENSBTAP00000003999	9913.ENSBTAP00000020020	0.044	0	0	0	0.256	0.759	0.989	0.721	0.999
ACO2	NDUFS2	9913.ENSBTAP00000008431	9913.ENSBTAP00000002852	0.054	0	0	0	0.263	0.415	0	0.55	0.792
ACO2	RPL23	9913.ENSBTAP00000008431	9913.ENSBTAP00000004190	0	0	0	0	0.063	0.451	0	0	0.463
ACO2	CS	9913.ENSBTAP00000008431	9913.ENSBTAP00000005730	0.15	0	0.207	0	0.601	0.761	0.993	0.861	0.999
ACO2	NDUFA9	9913.ENSBTAP00000008431	9913.ENSBTAP00000007189	0	0	0	0	0.303	0.266	0	0.35	0.638
ACO2	ENO3	9913.ENSBTAP00000008431	9913.ENSBTAP00000007278	0	0	0	0	0.066	0.231	0	0.572	0.666
ACO2	OGDH	9913.ENSBTAP00000008431	9913.ENSBTAP00000007922	0.041	0	0	0	0.566	0.427	0.189	0.829	0.961
ACO2	SUCLG1	9913.ENSBTAP00000008431	9913.ENSBTAP00000007982	0.14	0	0	0	0.279	0.663	0.413	0.771	0.966
ACO2	TFRC	9913.ENSBTAP00000008431	9913.ENSBTAP00000043726	0	0	0	0	0.062	0	0	0.387	0.4
ACO2	PGM1	9913.ENSBTAP00000008431	9913.ENSBTAP00000025308	0	0	0	0	0.081	0.052	0	0.387	0.42
ACO2	RPS2	9913.ENSBTAP00000008431	9913.ENSBTAP00000012544	0	0	0	0	0.084	0.265	0	0.229	0.436
ACO2	PINK1	9913.ENSBTAP00000008431	9913.ENSBTAP00000029455	0	0	0	0	0.092	0.14	0	0.34	0.44
ACO2	COX2	9913.ENSBTAP00000008431	9913.ENSBTAP00000053151	0	0	0	0	0.063	0	0	0.439	0.452
ACO2	OXCT1	9913.ENSBTAP00000008431	9913.ENSBTAP00000044368	0	0	0	0	0.065	0	0	0.452	0.465
ACO2	GAPDH	9913.ENSBTAP00000008431	9913.ENSBTAP00000037577	0.043	0	0	0	0.102	0.219	0	0.466	0.594
ACO2	ATP5O	9913.ENSBTAP00000008431	9913.ENSBTAP00000024326	0.044	0	0	0	0.12	0.061	0	0.571	0.616
ACO2	LDHA	9913.ENSBTAP00000008431	9913.ENSBTAP00000011447	0.098	0	0	0	0.062	0.218	0	0.506	0.629
ACO2	SLC25A4	9913.ENSBTAP00000008431	9913.ENSBTAP00000017580	0	0	0	0	0.224	0.405	0	0.285	0.641
ACO2	HADHB	9913.ENSBTAP00000008431	9913.ENSBTAP00000013310	0	0	0	0	0.168	0.258	0	0.486	0.655
ACO2	FABP5	9913.ENSBTAP00000008431	9913.ENSBTAP00000055977	0	0	0	0	0	0.655	0	0.078	0.668
ACO2	SDHC	9913.ENSBTAP00000008431	9913.ENSBTAP00000021075	0.088	0	0	0	0.206	0	0	0.61	0.693
ACO2	HADHA	9913.ENSBTAP00000008431	9913.ENSBTAP00000020020	0	0	0	0	0.116	0.218	0	0.597	0.697
ACO2	CKM	9913.ENSBTAP00000008431	9913.ENSBTAP00000018492	0	0	0	0	0.065	0.69	0	0.103	0.717
ACO2	ENO1	9913.ENSBTAP00000008431	9913.ENSBTAP00000017839	0	0	0	0	0.066	0.231	0	0.65	0.727
ACO2	ALDOA	9913.ENSBTAP00000008431	9913.ENSBTAP00000017177	0	0	0	0	0.21	0.295	0	0.569	0.739
ACO2	NDUFV2	9913.ENSBTAP00000008431	9913.ENSBTAP00000052906	0	0	0	0	0.072	0.413	0	0.617	0.773
ACO2	ATP5B	9913.ENSBTAP00000008431	9913.ENSBTAP00000017710	0.042	0	0	0	0.673	0.05	0	0.706	0.901
ACO2	UQCRFS1	9913.ENSBTAP00000008431	9913.ENSBTAP00000054196	0	0	0	0	0.776	0.416	0	0.375	0.911
ACO2	GOT2	9913.ENSBTAP00000008431	9913.ENSBTAP00000009440	0	0	0	0	0.267	0.836	0	0.385	0.919
ACO2	SDHB	9913.ENSBTAP00000008431	9913.ENSBTAP00000010949	0.103	0	0	0	0.387	0.672	0	0.821	0.963
ACO2	MDH2	9913.ENSBTAP00000008431	9913.ENSBTAP00000012454	0.098	0	0	0	0.596	0.761	0	0.899	0.99
ACP5	OSCAR	9913.ENSBTAP00000006339	9913.ENSBTAP00000001395	0	0	0	0	0.064	0	0	0.414	0.428
ACSL1	CRAT	9913.ENSBTAP00000005684	9913.ENSBTAP00000002513	0	0	0	0	0.582	0	0	0.295	0.692
ACSL1	XDH	9913.ENSBTAP00000005684	9913.ENSBTAP00000016620	0	0	0	0	0.064	0	0	0.391	0.405
ACSL1	PDLIM1	9913.ENSBTAP00000005684	9913.ENSBTAP00000014850	0	0	0	0	0.049	0	0	0.457	0.461
ACSL1	OXCT1	9913.ENSBTAP00000005684	9913.ENSBTAP00000044368	0	0	0	0	0	0	0	0.47	0.47
ACSL1	GOT2	9913.ENSBTAP00000005684	9913.ENSBTAP00000009440	0	0	0	0	0.173	0	0	0.401	0.483
ACSL1	FABP5	9913.ENSBTAP00000005684	9913.ENSBTAP00000055977	0	0	0	0	0.063	0	0	0.486	0.497
ACSL1	GYS1	9913.ENSBTAP00000005684	9913.ENSBTAP00000007423	0	0	0	0	0.337	0.149	0	0.198	0.508
ACSL1	PDLIM3	9913.ENSBTAP00000005684	9913.ENSBTAP00000022835	0	0	0	0	0.049	0	0	0.535	0.539
ACSL1	HADHB	9913.ENSBTAP00000005684	9913.ENSBTAP00000013310	0.071	0	0	0	0.163	0.119	0	0.522	0.629
ACSL1	HADHA	9913.ENSBTAP00000005684	9913.ENSBTAP00000020020	0.054	0	0	0	0.107	0.093	0.117	0.541	0.633
ACSL1	FABP3	9913.ENSBTAP00000005684	9913.ENSBTAP00000022375	0	0	0	0	0.063	0	0	0.688	0.695
ACSL1	LPIN1	9913.ENSBTAP00000005684	9913.ENSBTAP00000040997	0	0	0	0	0.062	0	0	0.697	0.703
ACTA1	CRYAB	9913.ENSBTAP00000006532	9913.ENSBTAP00000000556	0	0	0	0	0.063	0.078	0.423	0.276	0.591
ACTA1	KAT2B	9913.ENSBTAP00000006532	9913.ENSBTAP00000000994	0	0	0	0	0.052	0.163	0.452	0.159	0.585
ACTA1	CORO6	9913.ENSBTAP00000006532	9913.ENSBTAP00000001490	0	0	0	0	0.07	0.296	0	0.23	0.452
ACTA1	TUBA4A	9913.ENSBTAP00000006532	9913.ENSBTAP00000003192	0	0	0	0	0.061	0.156	0	0.354	0.443
ACTA1	MYBPC1	9913.ENSBTAP00000006532	9913.ENSBTAP00000041206	0	0	0	0	0.124	0.107	0	0.3	0.404
ACTA1	TMCC1	9913.ENSBTAP00000006532	9913.ENSBTAP00000008676	0	0	0	0	0	0.042	0	0.416	0.416
ACTA1	SYNPO2L	9913.ENSBTAP00000006532	9913.ENSBTAP00000026992	0	0	0	0	0.119	0.055	0.28	0.142	0.417
ACTA1	ENO1	9913.ENSBTAP00000006532	9913.ENSBTAP00000017839	0	0	0	0	0.064	0.12	0	0.352	0.419
ACTA1	CSRP3	9913.ENSBTAP00000006532	9913.ENSBTAP00000030304	0	0	0	0	0.12	0.161	0.139	0.196	0.42
ACTA1	MYL12A	9913.ENSBTAP00000006532	9913.ENSBTAP00000021328	0	0	0	0	0.062	0.165	0	0.326	0.426
ACTA1	RPS7	9913.ENSBTAP00000006532	9913.ENSBTAP00000021587	0	0	0	0	0.063	0.348	0	0.149	0.434
ACTA1	CLIC5	9913.ENSBTAP00000006532	9913.ENSBTAP00000013537	0	0	0	0	0	0.39	0	0.119	0.439
ACTA1	PLEC	9913.ENSBTAP00000006532	9913.ENSBTAP00000015828	0	0	0	0	0.061	0.231	0.139	0.211	0.444
ACTA1	DST	9913.ENSBTAP00000006532	9913.ENSBTAP00000053548	0	0	0	0	0	0.305	0.139	0.148	0.445
ACTA1	ACTB	9913.ENSBTAP00000006532	9913.ENSBTAP00000036739	0	0	0	0.985	0.071	0.438	0	0.176	0.456
ACTA1	LMNB1	9913.ENSBTAP00000006532	9913.ENSBTAP00000052689	0	0	0	0	0.052	0.233	0	0.317	0.46
ACTA1	BIN1	9913.ENSBTAP00000006532	9913.ENSBTAP00000053532	0	0	0	0	0.064	0.171	0	0.36	0.46
ACTA1	KBTBD10	9913.ENSBTAP00000006532	9913.ENSBTAP00000014219	0	0	0	0	0.172	0.115	0	0.337	0.472
ACTA1	MYOZ1	9913.ENSBTAP00000006532	9913.ENSBTAP00000051138	0	0	0	0	0.231	0	0	0.346	0.476
ACTA1	CAPN3	9913.ENSBTAP00000006532	9913.ENSBTAP00000011677	0	0	0	0	0.066	0.053	0.366	0.183	0.48
ACTA1	ACTG1	9913.ENSBTAP00000006532	9913.ENSBTAP00000008132	0	0	0	0.986	0.071	0.466	0	0.365	0.485
ACTA1	ENO3	9913.ENSBTAP00000006532	9913.ENSBTAP00000007278	0	0	0	0	0.225	0.148	0	0.289	0.49
ACTA1	TFRC	9913.ENSBTAP00000006532	9913.ENSBTAP00000043726	0	0	0	0	0.063	0	0	0.478	0.49
ACTA1	EHBP1L1	9913.ENSBTAP00000006532	9913.ENSBTAP00000008891	0	0	0	0	0.063	0.257	0.259	0.137	0.495
ACTA1	MYL2	9913.ENSBTAP00000006532	9913.ENSBTAP00000024444	0	0	0	0	0.174	0.165	0	0.347	0.51
ACTA1	RPS9	9913.ENSBTAP00000006532	9913.ENSBTAP00000008502	0	0	0	0	0.063	0	0	0.504	0.515
ACTA1	ACTR3B	9913.ENSBTAP00000006532	9913.ENSBTAP00000038110	0	0	0	0.87	0.062	0.488	0	0.293	0.516
ACTA1	MB	9913.ENSBTAP00000006532	9913.ENSBTAP00000007014	0	0	0	0	0.441	0.086	0	0.139	0.522
ACTA1	LDB3	9913.ENSBTAP00000006532	9913.ENSBTAP00000056431	0	0	0	0	0.167	0.055	0.28	0.26	0.525
ACTA1	DYNC1H1	9913.ENSBTAP00000006532	9913.ENSBTAP00000042130	0	0	0	0	0.052	0.219	0	0.414	0.528
ACTA1	GNB2L1	9913.ENSBTAP00000006532	9913.ENSBTAP00000026183	0	0	0	0	0.109	0.348	0	0.27	0.539
ACTA1	NEB	9913.ENSBTAP00000006532	9913.ENSBTAP00000053520	0	0	0	0	0.119	0.128	0	0.46	0.549
ACTA1	EEF1A2	9913.ENSBTAP00000006532	9913.ENSBTAP00000028899	0	0	0	0	0.169	0.244	0	0.35	0.556
ACTA1	MYOT	9913.ENSBTAP00000006532	9913.ENSBTAP00000010231	0	0	0	0	0.32	0	0	0.393	0.569
ACTA1	LDHA	9913.ENSBTAP00000006532	9913.ENSBTAP00000011447	0	0	0	0	0.063	0	0	0.569	0.579
ACTA1	IRF1	9913.ENSBTAP00000006532	9913.ENSBTAP00000041732	0	0	0	0	0	0	0.485	0.224	0.583
ACTA1	FN1	9913.ENSBTAP00000006532	9913.ENSBTAP00000010925	0	0	0	0	0.051	0.06	0	0.571	0.584
ACTA1	PDLIM3	9913.ENSBTAP00000006532	9913.ENSBTAP00000022835	0	0	0	0	0.124	0.055	0.28	0.394	0.591
ACTA1	HSPA1A	9913.ENSBTAP00000006532	9913.ENSBTAP00000017500	0	0	0	0	0.062	0.219	0	0.489	0.592
ACTA1	ATP5B	9913.ENSBTAP00000006532	9913.ENSBTAP00000017710	0	0	0	0	0.175	0.122	0	0.483	0.593
ACTA1	LMNA	9913.ENSBTAP00000006532	9913.ENSBTAP00000023373	0	0	0	0	0.052	0.233	0	0.517	0.618
ACTA1	MSN	9913.ENSBTAP00000006532	9913.ENSBTAP00000017503	0	0	0	0	0	0.169	0.423	0.278	0.623
ACTA1	MYH8	9913.ENSBTAP00000006532	9913.ENSBTAP00000053653	0	0	0	0	0.076	0.352	0	0.431	0.629
ACTA1	FLNC	9913.ENSBTAP00000006532	9913.ENSBTAP00000008207	0	0	0	0	0.092	0.208	0.139	0.476	0.632
ACTA1	LAMC1	9913.ENSBTAP00000006532	9913.ENSBTAP00000015881	0	0	0	0	0.063	0	0.616	0.062	0.633
ACTA1	CAP2	9913.ENSBTAP00000006532	9913.ENSBTAP00000022510	0	0	0	0	0.075	0.486	0	0.293	0.634
ACTA1	RPLP1	9913.ENSBTAP00000006532	9913.ENSBTAP00000047550	0	0	0	0	0.064	0.201	0	0.588	0.664
ACTA1	TNNT1	9913.ENSBTAP00000006532	9913.ENSBTAP00000008420	0	0	0	0	0.283	0.161	0	0.529	0.692
ACTA1	HSPB1	9913.ENSBTAP00000006532	9913.ENSBTAP00000015883	0	0	0	0	0.064	0.078	0.616	0.233	0.711
ACTA1	MYH1	9913.ENSBTAP00000006532	9913.ENSBTAP00000009327	0	0	0	0	0.186	0.352	0	0.499	0.712
ACTA1	MEF2C	9913.ENSBTAP00000006532	9913.ENSBTAP00000034894	0	0	0	0	0.062	0.07	0.616	0.264	0.72
ACTA1	EEF1A1	9913.ENSBTAP00000006532	9913.ENSBTAP00000056062	0	0	0	0	0.169	0.244	0	0.597	0.724
ACTA1	RPL13A	9913.ENSBTAP00000006532	9913.ENSBTAP00000054289	0	0	0	0	0.065	0.061	0	0.745	0.756
ACTA1	CKM	9913.ENSBTAP00000006532	9913.ENSBTAP00000018492	0	0	0	0	0.619	0.218	0	0.282	0.767
ACTA1	RPLP0	9913.ENSBTAP00000006532	9913.ENSBTAP00000048183	0	0	0	0	0.092	0.219	0	0.714	0.78
ACTA1	PECAM1	9913.ENSBTAP00000006532	9913.ENSBTAP00000040327	0	0	0	0	0	0	0.616	0.53	0.811
ACTA1	TNNC2	9913.ENSBTAP00000006532	9913.ENSBTAP00000055007	0	0	0	0	0.736	0.2	0	0.338	0.848
ACTA1	ACTN2	9913.ENSBTAP00000006532	9913.ENSBTAP00000012786	0	0	0	0	0.179	0.407	0.616	0.419	0.877
ACTA1	CFL2	9913.ENSBTAP00000006532	9913.ENSBTAP00000020036	0	0	0	0	0.084	0.67	0.449	0.446	0.895
ACTA1	GAPDH	9913.ENSBTAP00000006532	9913.ENSBTAP00000037577	0	0	0	0	0.098	0.136	0	0.894	0.91
ACTA1	UTRN	9913.ENSBTAP00000006532	9913.ENSBTAP00000012740	0	0	0	0	0	0.759	0.616	0.237	0.923
ACTA1	MYH7	9913.ENSBTAP00000006532	9913.ENSBTAP00000053217	0	0	0	0	0.111	0.863	0	0.56	0.942
ACTA1	VCL	9913.ENSBTAP00000006532	9913.ENSBTAP00000053644	0	0	0	0	0.063	0.759	0.616	0.589	0.959
ACTA1	GSN	9913.ENSBTAP00000006532	9913.ENSBTAP00000026534	0	0	0	0	0.062	0.948	0.612	0.339	0.985
ACTB	CRYAB	9913.ENSBTAP00000036739	9913.ENSBTAP00000000556	0	0	0	0	0.062	0.078	0.423	0.44	0.683
ACTB	KAT2B	9913.ENSBTAP00000036739	9913.ENSBTAP00000000994	0	0	0	0	0.052	0.163	0.616	0.159	0.709
ACTB	CORO6	9913.ENSBTAP00000036739	9913.ENSBTAP00000001490	0	0	0	0	0.07	0.296	0	0.204	0.433
ACTB	MBP	9913.ENSBTAP00000036739	9913.ENSBTAP00000002984	0	0	0	0	0	0	0	0.543	0.543
ACTB	TUBA4A	9913.ENSBTAP00000036739	9913.ENSBTAP00000003192	0	0	0	0	0.061	0.156	0	0.342	0.433
ACTB	ACTG1	9913.ENSBTAP00000036739	9913.ENSBTAP00000008132	0	0	0	0.987	0.565	0.76	0	0.396	0.891
ACTB	FLNC	9913.ENSBTAP00000036739	9913.ENSBTAP00000008207	0	0	0	0	0.062	0.166	0.139	0.236	0.417
ACTB	RPS9	9913.ENSBTAP00000036739	9913.ENSBTAP00000008502	0	0	0	0	0.064	0.042	0	0.518	0.53
ACTB	EHBP1L1	9913.ENSBTAP00000036739	9913.ENSBTAP00000008891	0	0	0	0	0.063	0.257	0.259	0.137	0.495
ACTB	MYH1	9913.ENSBTAP00000036739	9913.ENSBTAP00000009327	0	0	0	0	0.076	0.347	0	0.266	0.518
ACTB	CTSD	9913.ENSBTAP00000036739	9913.ENSBTAP00000010022	0	0	0	0	0.086	0.045	0	0.381	0.413
ACTB	EMR1	9913.ENSBTAP00000036739	9913.ENSBTAP00000010390	0	0	0	0	0	0	0	0.539	0.539
ACTB	FN1	9913.ENSBTAP00000036739	9913.ENSBTAP00000010925	0	0	0	0	0	0.078	0	0.676	0.688
ACTB	LDHA	9913.ENSBTAP00000036739	9913.ENSBTAP00000011447	0	0	0	0	0.063	0	0	0.586	0.595
ACTB	CAPN3	9913.ENSBTAP00000036739	9913.ENSBTAP00000011677	0	0	0	0	0	0.053	0.366	0.205	0.481
ACTB	UTRN	9913.ENSBTAP00000036739	9913.ENSBTAP00000012740	0	0	0	0	0	0.204	0.382	0.42	0.689
ACTB	ACTN2	9913.ENSBTAP00000036739	9913.ENSBTAP00000012786	0	0	0	0	0.092	0.675	0.33	0.284	0.839
ACTB	LAMC1	9913.ENSBTAP00000036739	9913.ENSBTAP00000015881	0	0	0	0	0.063	0	0.405	0.065	0.433
ACTB	HSPB1	9913.ENSBTAP00000036739	9913.ENSBTAP00000015883	0	0	0	0	0.062	0.078	0.423	0.41	0.666
ACTB	VWF	9913.ENSBTAP00000036739	9913.ENSBTAP00000016273	0	0	0	0	0.051	0.093	0	0.435	0.471
ACTB	IGF2	9913.ENSBTAP00000036739	9913.ENSBTAP00000017372	0	0	0	0	0	0	0	0.401	0.401
ACTB	HSPA1A	9913.ENSBTAP00000036739	9913.ENSBTAP00000017500	0	0	0	0	0.062	0.218	0	0.47	0.577
ACTB	MSN	9913.ENSBTAP00000036739	9913.ENSBTAP00000017503	0	0	0	0	0.262	0.169	0.423	0.486	0.794
ACTB	ATP5B	9913.ENSBTAP00000036739	9913.ENSBTAP00000017710	0	0	0	0	0.175	0.122	0	0.48	0.591
ACTB	ENO1	9913.ENSBTAP00000036739	9913.ENSBTAP00000017839	0	0	0	0	0.218	0.12	0	0.337	0.504
ACTB	CFL2	9913.ENSBTAP00000036739	9913.ENSBTAP00000020036	0	0	0	0	0.051	0.541	0.409	0.223	0.773
ACTB	SDHC	9913.ENSBTAP00000036739	9913.ENSBTAP00000021075	0	0	0	0	0.066	0	0	0.41	0.426
ACTB	MYL12A	9913.ENSBTAP00000036739	9913.ENSBTAP00000021328	0	0	0	0	0.065	0.165	0	0.364	0.46
ACTB	CAP2	9913.ENSBTAP00000036739	9913.ENSBTAP00000022510	0	0	0	0	0.075	0.486	0	0.293	0.634
ACTB	LMNA	9913.ENSBTAP00000036739	9913.ENSBTAP00000023373	0	0	0	0	0.062	0.233	0	0.587	0.677
ACTB	GNB2L1	9913.ENSBTAP00000036739	9913.ENSBTAP00000026183	0	0	0	0	0.109	0.166	0	0.271	0.411
ACTB	GSN	9913.ENSBTAP00000036739	9913.ENSBTAP00000026534	0	0	0	0	0.062	0.354	0.409	0.531	0.809
ACTB	EEF1A2	9913.ENSBTAP00000036739	9913.ENSBTAP00000028899	0	0	0	0	0.169	0.244	0	0.325	0.539
ACTB	MEF2C	9913.ENSBTAP00000036739	9913.ENSBTAP00000034894	0	0	0	0	0	0.07	0.405	0.267	0.559
ACTB	MFN2	9913.ENSBTAP00000036739	9913.ENSBTAP00000043671	0	0	0	0	0	0.072	0	0.38	0.4
ACTB	LDB3	9913.ENSBTAP00000036739	9913.ENSBTAP00000056431	0	0	0	0	0.108	0.055	0.28	0.133	0.403
ACTB	RPS6	9913.ENSBTAP00000036739	9913.ENSBTAP00000049139	0	0	0	0	0.052	0.134	0	0.375	0.442
ACTB	DST	9913.ENSBTAP00000036739	9913.ENSBTAP00000053548	0	0	0	0	0	0.305	0.139	0.148	0.445
ACTB	BIN1	9913.ENSBTAP00000036739	9913.ENSBTAP00000053532	0	0	0	0	0.064	0.171	0	0.344	0.446
ACTB	COX2	9913.ENSBTAP00000036739	9913.ENSBTAP00000053151	0	0	0	0	0.063	0.045	0	0.441	0.456
ACTB	MYH8	9913.ENSBTAP00000036739	9913.ENSBTAP00000053653	0	0	0	0	0.076	0.347	0	0.175	0.458
ACTB	HK2	9913.ENSBTAP00000036739	9913.ENSBTAP00000053231	0	0	0	0	0.062	0.119	0	0.398	0.459
ACTB	MYH7	9913.ENSBTAP00000036739	9913.ENSBTAP00000053217	0	0	0	0	0.076	0.347	0	0.223	0.49
ACTB	NEB	9913.ENSBTAP00000036739	9913.ENSBTAP00000053520	0	0	0	0	0.097	0.128	0	0.414	0.498
ACTB	ACTR3B	9913.ENSBTAP00000036739	9913.ENSBTAP00000038110	0	0	0	0.869	0.063	0.488	0	0.293	0.516
ACTB	TFRC	9913.ENSBTAP00000036739	9913.ENSBTAP00000043726	0	0	0	0	0.063	0	0	0.558	0.568
ACTB	DYNC1H1	9913.ENSBTAP00000036739	9913.ENSBTAP00000042130	0	0	0	0	0.061	0.438	0	0.394	0.652
ACTB	LMNB1	9913.ENSBTAP00000036739	9913.ENSBTAP00000052689	0	0	0	0	0.082	0.233	0	0.548	0.654
ACTB	RPLP1	9913.ENSBTAP00000036739	9913.ENSBTAP00000047550	0	0	0	0	0.064	0.201	0	0.589	0.665
ACTB	IRF1	9913.ENSBTAP00000036739	9913.ENSBTAP00000041732	0	0	0	0	0	0	0.616	0.261	0.704
ACTB	EEF1A1	9913.ENSBTAP00000036739	9913.ENSBTAP00000056062	0	0	0	0	0.169	0.244	0	0.583	0.715
ACTB	RPL13A	9913.ENSBTAP00000036739	9913.ENSBTAP00000054289	0	0	0	0	0.065	0.061	0	0.746	0.757
ACTB	RPLP0	9913.ENSBTAP00000036739	9913.ENSBTAP00000048183	0	0	0	0	0.092	0.219	0	0.748	0.806
ACTB	PECAM1	9913.ENSBTAP00000036739	9913.ENSBTAP00000040327	0	0	0	0	0	0	0.485	0.663	0.819
ACTB	VCL	9913.ENSBTAP00000036739	9913.ENSBTAP00000053644	0	0	0	0	0.063	0.24	0.485	0.641	0.851
ACTB	GAPDH	9913.ENSBTAP00000036739	9913.ENSBTAP00000037577	0	0	0	0	0.217	0.259	0	0.894	0.933
ACTB	SVIL	9913.ENSBTAP00000036739	9913.ENSBTAP00000049248	0	0	0	0	0	0.995	0	0.199	0.995
ACTG1	CRYAB	9913.ENSBTAP00000008132	9913.ENSBTAP00000000556	0	0	0	0	0.062	0.078	0.423	0.223	0.56
ACTG1	KAT2B	9913.ENSBTAP00000008132	9913.ENSBTAP00000000994	0	0	0	0	0.052	0.163	0.582	0.159	0.683
ACTG1	CORO6	9913.ENSBTAP00000008132	9913.ENSBTAP00000001490	0	0	0	0	0.07	0.296	0	0.287	0.492
ACTG1	MBP	9913.ENSBTAP00000008132	9913.ENSBTAP00000002984	0	0	0	0	0	0	0	0.447	0.447
ACTG1	LDB3	9913.ENSBTAP00000008132	9913.ENSBTAP00000056431	0	0	0	0	0.108	0.055	0.28	0.133	0.403
ACTG1	SDHC	9913.ENSBTAP00000008132	9913.ENSBTAP00000021075	0	0	0	0	0.066	0	0	0.39	0.405
ACTG1	GNB2L1	9913.ENSBTAP00000008132	9913.ENSBTAP00000026183	0	0	0	0	0.109	0.166	0	0.27	0.41
ACTG1	LMNA	9913.ENSBTAP00000008132	9913.ENSBTAP00000023373	0	0	0	0	0.062	0.233	0	0.276	0.433
ACTG1	EEF1A2	9913.ENSBTAP00000008132	9913.ENSBTAP00000028899	0	0	0	0	0.169	0.244	0	0.171	0.433
ACTG1	LAMC1	9913.ENSBTAP00000008132	9913.ENSBTAP00000015881	0	0	0	0	0.063	0	0.405	0.072	0.437
ACTG1	HSPA1A	9913.ENSBTAP00000008132	9913.ENSBTAP00000017500	0	0	0	0	0.062	0.218	0	0.296	0.438
ACTG1	DST	9913.ENSBTAP00000008132	9913.ENSBTAP00000053548	0	0	0	0	0	0.305	0.139	0.148	0.445
ACTG1	CAPN3	9913.ENSBTAP00000008132	9913.ENSBTAP00000011677	0	0	0	0	0	0.053	0.366	0.165	0.454
ACTG1	PDLIM1	9913.ENSBTAP00000008132	9913.ENSBTAP00000014850	0	0	0	0	0.061	0.055	0.28	0.247	0.454
ACTG1	BIN1	9913.ENSBTAP00000008132	9913.ENSBTAP00000053532	0	0	0	0	0.064	0.171	0	0.356	0.456
ACTG1	MYH8	9913.ENSBTAP00000008132	9913.ENSBTAP00000053653	0	0	0	0	0.076	0.347	0	0.175	0.458
ACTG1	FLNC	9913.ENSBTAP00000008132	9913.ENSBTAP00000008207	0	0	0	0	0.062	0.166	0.139	0.295	0.461
ACTG1	ENO1	9913.ENSBTAP00000008132	9913.ENSBTAP00000017839	0	0	0	0	0.144	0.12	0	0.342	0.461
ACTG1	ATP5B	9913.ENSBTAP00000008132	9913.ENSBTAP00000017710	0	0	0	0	0.175	0.122	0	0.319	0.463
ACTG1	LMNB1	9913.ENSBTAP00000008132	9913.ENSBTAP00000052689	0	0	0	0	0.062	0.233	0	0.319	0.467
ACTG1	MEF2C	9913.ENSBTAP00000008132	9913.ENSBTAP00000034894	0	0	0	0	0	0.07	0.405	0.119	0.469
ACTG1	RPL13A	9913.ENSBTAP00000008132	9913.ENSBTAP00000054289	0	0	0	0	0.065	0.061	0	0.446	0.471
ACTG1	MYH7	9913.ENSBTAP00000008132	9913.ENSBTAP00000053217	0	0	0	0	0.076	0.347	0	0.224	0.49
ACTG1	EHBP1L1	9913.ENSBTAP00000008132	9913.ENSBTAP00000008891	0	0	0	0	0.063	0.257	0.259	0.137	0.495
ACTG1	EEF1A1	9913.ENSBTAP00000008132	9913.ENSBTAP00000056062	0	0	0	0	0.169	0.244	0	0.269	0.501
ACTG1	PLEC	9913.ENSBTAP00000008132	9913.ENSBTAP00000015828	0	0	0	0	0.062	0.231	0.139	0.295	0.503
ACTG1	RPLP1	9913.ENSBTAP00000008132	9913.ENSBTAP00000047550	0	0	0	0	0.064	0.201	0	0.395	0.508
ACTG1	NEB	9913.ENSBTAP00000008132	9913.ENSBTAP00000053520	0	0	0	0	0.097	0.128	0	0.429	0.511
ACTG1	MYH1	9913.ENSBTAP00000008132	9913.ENSBTAP00000009327	0	0	0	0	0.076	0.347	0	0.269	0.52
ACTG1	DYNC1H1	9913.ENSBTAP00000008132	9913.ENSBTAP00000042130	0	0	0	0	0.052	0.352	0	0.317	0.543
ACTG1	FN1	9913.ENSBTAP00000008132	9913.ENSBTAP00000010925	0	0	0	0	0	0.113	0	0.519	0.555
ACTG1	HSPB1	9913.ENSBTAP00000008132	9913.ENSBTAP00000015883	0	0	0	0	0.062	0.078	0.423	0.224	0.561
ACTG1	RPLP0	9913.ENSBTAP00000008132	9913.ENSBTAP00000048183	0	0	0	0	0.092	0.219	0	0.475	0.595
ACTG1	IRF1	9913.ENSBTAP00000008132	9913.ENSBTAP00000041732	0	0	0	0	0	0	0.582	0.121	0.616
ACTG1	PECAM1	9913.ENSBTAP00000008132	9913.ENSBTAP00000040327	0	0	0	0	0	0	0.485	0.354	0.653
ACTG1	ALDOA	9913.ENSBTAP00000008132	9913.ENSBTAP00000017177	0	0	0	0	0.065	0.045	0	0.646	0.656
ACTG1	CAP2	9913.ENSBTAP00000008132	9913.ENSBTAP00000022510	0	0	0	0	0.075	0.532	0	0.293	0.667
ACTG1	UTRN	9913.ENSBTAP00000008132	9913.ENSBTAP00000012740	0	0	0	0	0	0.204	0.382	0.427	0.693
ACTG1	ACTN2	9913.ENSBTAP00000008132	9913.ENSBTAP00000012786	0	0	0	0	0.092	0.407	0.33	0.289	0.709
ACTG1	GAPDH	9913.ENSBTAP00000008132	9913.ENSBTAP00000037577	0	0	0	0	0.076	0.212	0	0.684	0.75
ACTG1	MYL2	9913.ENSBTAP00000008132	9913.ENSBTAP00000024444	0	0	0	0	0.064	0.165	0.8	0.259	0.868
ACTG1	MYL12A	9913.ENSBTAP00000008132	9913.ENSBTAP00000021328	0	0	0	0	0.065	0.165	0.8	0.424	0.898
ACTG1	ACTR3B	9913.ENSBTAP00000008132	9913.ENSBTAP00000038110	0	0	0	0.87	0.063	0.488	0.8	0.293	0.899
ACTG1	GSN	9913.ENSBTAP00000008132	9913.ENSBTAP00000026534	0	0	0	0	0.062	0.334	0.409	0.768	0.903
ACTG1	MSN	9913.ENSBTAP00000008132	9913.ENSBTAP00000017503	0	0	0	0	0.063	0.169	0.879	0.345	0.93
ACTG1	VCL	9913.ENSBTAP00000008132	9913.ENSBTAP00000053644	0	0	0	0	0.063	0.24	0.892	0.698	0.973
ACTG1	CFL2	9913.ENSBTAP00000008132	9913.ENSBTAP00000020036	0	0	0	0	0.051	0.763	0.876	0.316	0.978
ACTN2	ATP2A2	9913.ENSBTAP00000012786	9913.ENSBTAP00000001838	0	0	0	0	0.2	0.046	0	0.54	0.618
ACTN2	MYOZ2	9913.ENSBTAP00000012786	9913.ENSBTAP00000003330	0	0	0	0	0.565	0.398	0	0.658	0.902
ACTN2	MB	9913.ENSBTAP00000012786	9913.ENSBTAP00000007014	0	0	0	0	0.403	0	0	0.15	0.471
ACTN2	ENO3	9913.ENSBTAP00000012786	9913.ENSBTAP00000007278	0	0	0	0	0.189	0.076	0	0.285	0.417
ACTN2	TNNT1	9913.ENSBTAP00000012786	9913.ENSBTAP00000008420	0	0	0	0	0.276	0.046	0	0.529	0.646
ACTN2	CMYA5	9913.ENSBTAP00000012786	9913.ENSBTAP00000008967	0	0	0	0	0.481	0.115	0	0.356	0.679
ACTN2	RYR1	9913.ENSBTAP00000012786	9913.ENSBTAP00000009228	0	0	0	0	0.088	0.093	0	0.37	0.434
ACTN2	MYH1	9913.ENSBTAP00000012786	9913.ENSBTAP00000009327	0	0	0	0	0.194	0.333	0	0.34	0.614
ACTN2	MYOT	9913.ENSBTAP00000012786	9913.ENSBTAP00000010231	0	0	0	0	0.148	0.158	0	0.351	0.494
ACTN2	CAPN3	9913.ENSBTAP00000012786	9913.ENSBTAP00000011677	0	0	0	0	0.092	0.045	0.351	0.111	0.432
ACTN2	MYOM2	9913.ENSBTAP00000012786	9913.ENSBTAP00000012351	0	0	0	0	0.469	0.041	0	0.443	0.692
ACTN2	GNB2L1	9913.ENSBTAP00000012786	9913.ENSBTAP00000026183	0	0	0	0	0	0.164	0	0.328	0.414
ACTN2	MYL12A	9913.ENSBTAP00000012786	9913.ENSBTAP00000021328	0	0	0	0	0.129	0.123	0	0.304	0.422
ACTN2	ACTR3B	9913.ENSBTAP00000012786	9913.ENSBTAP00000038110	0	0	0	0	0	0.161	0.139	0.293	0.444
ACTN2	SMPX	9913.ENSBTAP00000012786	9913.ENSBTAP00000020229	0	0	0	0	0.242	0	0	0.297	0.445
ACTN2	GAPDH	9913.ENSBTAP00000012786	9913.ENSBTAP00000037577	0	0	0	0	0.066	0.159	0	0.354	0.449
ACTN2	MYOM1	9913.ENSBTAP00000012786	9913.ENSBTAP00000053491	0	0	0	0	0.261	0	0	0.327	0.481
ACTN2	SDC4	9913.ENSBTAP00000012786	9913.ENSBTAP00000054678	0	0	0	0	0	0	0.475	0.064	0.487
ACTN2	XIRP1	9913.ENSBTAP00000012786	9913.ENSBTAP00000054446	0	0	0	0	0.2	0.072	0	0.374	0.495
ACTN2	CTNND1	9913.ENSBTAP00000012786	9913.ENSBTAP00000041323	0	0	0	0	0	0.093	0.427	0.178	0.536
ACTN2	MSN	9913.ENSBTAP00000012786	9913.ENSBTAP00000017503	0	0	0	0	0.063	0.093	0.405	0.196	0.539
ACTN2	PLN	9913.ENSBTAP00000012786	9913.ENSBTAP00000017182	0	0	0	0	0.14	0	0	0.499	0.55
ACTN2	MEF2C	9913.ENSBTAP00000012786	9913.ENSBTAP00000034894	0	0	0	0	0.062	0.06	0	0.532	0.552
ACTN2	CKM	9913.ENSBTAP00000012786	9913.ENSBTAP00000018492	0	0	0	0	0.42	0.207	0	0.151	0.575
ACTN2	MYH8	9913.ENSBTAP00000012786	9913.ENSBTAP00000053653	0	0	0	0	0.157	0.44	0	0.332	0.657
ACTN2	NEB	9913.ENSBTAP00000012786	9913.ENSBTAP00000053520	0	0	0	0	0.25	0.163	0	0.543	0.688
ACTN2	TNNC2	9913.ENSBTAP00000012786	9913.ENSBTAP00000055007	0	0	0	0	0.429	0.123	0	0.473	0.713
ACTN2	CSRP3	9913.ENSBTAP00000012786	9913.ENSBTAP00000030304	0	0	0	0	0.389	0.164	0	0.56	0.755
ACTN2	MYL2	9913.ENSBTAP00000012786	9913.ENSBTAP00000024444	0	0	0	0	0.168	0.123	0	0.718	0.776
ACTN2	MYPN	9913.ENSBTAP00000012786	9913.ENSBTAP00000023273	0	0	0	0	0.154	0.123	0	0.729	0.782
ACTN2	SYNPO2L	9913.ENSBTAP00000012786	9913.ENSBTAP00000026992	0	0	0	0	0.576	0.297	0.298	0.175	0.804
ACTN2	PDLIM1	9913.ENSBTAP00000012786	9913.ENSBTAP00000014850	0	0	0	0	0.066	0.398	0.298	0.582	0.813
ACTN2	MYH7	9913.ENSBTAP00000012786	9913.ENSBTAP00000053217	0	0	0	0	0.177	0.477	0	0.64	0.831
ACTN2	PDLIM3	9913.ENSBTAP00000012786	9913.ENSBTAP00000022835	0	0	0	0	0.154	0.297	0.298	0.671	0.844
ACTN2	MYOZ1	9913.ENSBTAP00000012786	9913.ENSBTAP00000051138	0	0	0	0	0.222	0.126	0	0.802	0.854
ACTN2	VCL	9913.ENSBTAP00000012786	9913.ENSBTAP00000053644	0	0	0	0	0.098	0.545	0.616	0.648	0.937
ACTN2	LDB3	9913.ENSBTAP00000012786	9913.ENSBTAP00000056431	0	0	0	0	0.604	0.68	0.298	0.872	0.987
ACTR3B	CORO6	9913.ENSBTAP00000038110	9913.ENSBTAP00000001490	0	0	0	0	0.171	0.219	0	0.179	0.422
ACTR3B	CFL2	9913.ENSBTAP00000038110	9913.ENSBTAP00000020036	0	0	0	0	0.075	0.257	0.194	0.339	0.584
ACTR3B	ENAH	9913.ENSBTAP00000038110	9913.ENSBTAP00000021544	0	0	0	0	0.051	0.116	0	0.512	0.554
ACTR3B	CAP2	9913.ENSBTAP00000038110	9913.ENSBTAP00000022510	0	0	0	0	0.168	0.257	0	0.221	0.476
ACTR3B	GSN	9913.ENSBTAP00000038110	9913.ENSBTAP00000026534	0	0	0	0	0.062	0.172	0.194	0.199	0.431
ACTR3B	BIN1	9913.ENSBTAP00000038110	9913.ENSBTAP00000053532	0	0	0	0	0.092	0.138	0	0.348	0.445
ACTR3B	VCL	9913.ENSBTAP00000038110	9913.ENSBTAP00000053644	0	0	0	0	0	0.138	0.199	0.465	0.598
ACTR3B	NCKAP1	9913.ENSBTAP00000038110	9913.ENSBTAP00000044947	0	0	0	0	0.062	0.093	0.591	0.462	0.787
ADCK3	NDUFS2	9913.ENSBTAP00000029167	9913.ENSBTAP00000002852	0	0	0	0	0	0	0.326	0.391	0.571
ADCK3	ATP5B	9913.ENSBTAP00000029167	9913.ENSBTAP00000017710	0	0	0	0	0.09	0.079	0	0.467	0.514
ADCK3	NDUFV2	9913.ENSBTAP00000029167	9913.ENSBTAP00000052906	0.103	0	0	0	0.063	0	0.326	0.332	0.571
ADCY2	PDE4D	9913.ENSBTAP00000025582	9913.ENSBTAP00000000631	0	0	0	0	0.117	0.157	0.677	0.331	0.818
ADCY2	BRWD1	9913.ENSBTAP00000025582	9913.ENSBTAP00000018087	0	0	0	0	0.062	0.069	0	0.551	0.574
ADCY2	ADCY9	9913.ENSBTAP00000025582	9913.ENSBTAP00000022120	0	0	0	0.768	0.075	0.476	0	0.758	0.582
ADCY2	CAP2	9913.ENSBTAP00000025582	9913.ENSBTAP00000022510	0	0	0	0	0.16	0.265	0.472	0.164	0.691
ADCY9	PDE4D	9913.ENSBTAP00000022120	9913.ENSBTAP00000000631	0	0	0	0	0.089	0.157	0.677	0.478	0.853
ADCY9	ADRB2	9913.ENSBTAP00000022120	9913.ENSBTAP00000002779	0	0	0	0	0.062	0.045	0.182	0.43	0.527
ADCY9	CAP2	9913.ENSBTAP00000022120	9913.ENSBTAP00000022510	0	0	0	0	0.119	0.265	0.309	0.373	0.682
ADORA2A	SLC29A1	9913.ENSBTAP00000029397	9913.ENSBTAP00000035821	0	0	0	0	0	0.104	0	0.531	0.561
ADRB2	PDE4D	9913.ENSBTAP00000002779	9913.ENSBTAP00000000631	0	0	0	0	0	0.121	0	0.845	0.858
ADRB2	SUCLG1	9913.ENSBTAP00000002779	9913.ENSBTAP00000007982	0	0	0	0	0	0	0	0.512	0.512
ADRB2	AKAP1	9913.ENSBTAP00000002779	9913.ENSBTAP00000046086	0	0	0	0	0	0	0	0.54	0.54
ADRB2	MSN	9913.ENSBTAP00000002779	9913.ENSBTAP00000017503	0	0	0	0	0.061	0	0.492	0.259	0.615
AFF1	TAL1	9913.ENSBTAP00000024607	9913.ENSBTAP00000006622	0	0	0	0	0	0	0	0.47	0.47
AKAP1	PDE4D	9913.ENSBTAP00000046086	9913.ENSBTAP00000000631	0	0	0	0	0	0	0	0.416	0.416
AKAP1	SUCLG1	9913.ENSBTAP00000046086	9913.ENSBTAP00000007982	0	0	0	0	0	0	0	0.441	0.441
AKAP1	PINK1	9913.ENSBTAP00000046086	9913.ENSBTAP00000029455	0	0	0	0	0.061	0	0	0.426	0.439
ALDOA	MBP	9913.ENSBTAP00000017177	9913.ENSBTAP00000002984	0	0	0	0	0.063	0.403	0	0.102	0.454
ALDOA	YWHAG	9913.ENSBTAP00000017177	9913.ENSBTAP00000005327	0	0	0	0	0.101	0.159	0	0.306	0.429
ALDOA	CS	9913.ENSBTAP00000017177	9913.ENSBTAP00000005730	0	0	0	0	0.179	0.125	0	0.62	0.703
ALDOA	ENO3	9913.ENSBTAP00000017177	9913.ENSBTAP00000007278	0	0	0	0	0.33	0.219	0.664	0.658	0.932
ALDOA	GYS1	9913.ENSBTAP00000017177	9913.ENSBTAP00000007423	0	0	0	0	0.199	0	0	0.697	0.747
ALDOA	OGDH	9913.ENSBTAP00000017177	9913.ENSBTAP00000007922	0	0	0	0	0.176	0	0	0.508	0.578
ALDOA	CCNG1	9913.ENSBTAP00000017177	9913.ENSBTAP00000008669	0	0	0	0	0	0	0	0.444	0.444
ALDOA	SDHB	9913.ENSBTAP00000017177	9913.ENSBTAP00000010949	0	0	0	0	0.156	0	0	0.416	0.486
ALDOA	LDHA	9913.ENSBTAP00000017177	9913.ENSBTAP00000011447	0	0	0	0	0.17	0.154	0.8	0.821	0.971
ALDOA	MDH2	9913.ENSBTAP00000017177	9913.ENSBTAP00000012454	0	0	0	0	0.293	0.219	0	0.73	0.838
ALDOA	HADHB	9913.ENSBTAP00000017177	9913.ENSBTAP00000013310	0	0	0	0	0.061	0.219	0	0.424	0.541
ALDOA	HSPA1A	9913.ENSBTAP00000017177	9913.ENSBTAP00000017500	0	0	0	0	0.064	0.206	0	0.312	0.444
ALDOA	S100A1	9913.ENSBTAP00000017177	9913.ENSBTAP00000044226	0	0	0	0	0.061	0	0	0.453	0.464
ALDOA	ATP5B	9913.ENSBTAP00000017177	9913.ENSBTAP00000017710	0	0	0	0	0.188	0	0	0.375	0.471
ALDOA	SARS	9913.ENSBTAP00000017177	9913.ENSBTAP00000017232	0	0	0	0	0.11	0	0	0.498	0.534
ALDOA	FABP5	9913.ENSBTAP00000017177	9913.ENSBTAP00000055977	0	0	0	0	0.091	0.475	0	0.164	0.566
ALDOA	CKM	9913.ENSBTAP00000017177	9913.ENSBTAP00000018492	0	0	0	0	0.139	0.392	0	0.272	0.585
ALDOA	PGM1	9913.ENSBTAP00000017177	9913.ENSBTAP00000025308	0	0	0	0	0.294	0.046	0	0.436	0.587
ALDOA	UQCRFS1	9913.ENSBTAP00000017177	9913.ENSBTAP00000054196	0	0	0	0	0.242	0.439	0	0.206	0.632
ALDOA	HK2	9913.ENSBTAP00000017177	9913.ENSBTAP00000053231	0	0	0	0	0.103	0	0.8	0.543	0.91
ALDOA	ENO1	9913.ENSBTAP00000017177	9913.ENSBTAP00000017839	0	0	0	0	0.368	0.219	0.664	0.796	0.961
ALDOA	S100A12	9913.ENSBTAP00000017177	9913.ENSBTAP00000056088	0	0	0	0	0	0.995	0	0	0.995
ALDOA	GAPDH	9913.ENSBTAP00000017177	9913.ENSBTAP00000037577	0.103	0	0	0	0.574	0.336	0.983	0.644	0.998
ALPK2	AMFR	9913.ENSBTAP00000018977	9913.ENSBTAP00000004952	0	0	0	0	0	0	0	0.44	0.44
AMFR	RAD23B	9913.ENSBTAP00000004952	9913.ENSBTAP00000002506	0	0	0	0	0	0.174	0	0.414	0.495
AMFR	UBE2D1	9913.ENSBTAP00000004952	9913.ENSBTAP00000051358	0	0	0	0	0	0.251	0	0.319	0.468
AMFR	CD82	9913.ENSBTAP00000004952	9913.ENSBTAP00000007723	0	0	0	0	0	0.113	0	0.512	0.548
AMFR	UBA52	9913.ENSBTAP00000004952	9913.ENSBTAP00000010176	0	0	0	0	0	0.67	0	0.098	0.689
AMFR	UBB	9913.ENSBTAP00000004952	9913.ENSBTAP00000022919	0	0	0	0	0.051	0.691	0	0.058	0.699
ANKRD2	TNNT1	9913.ENSBTAP00000016907	9913.ENSBTAP00000008420	0	0	0	0	0.091	0.053	0	0.378	0.418
ANKRD2	CAPN3	9913.ENSBTAP00000016907	9913.ENSBTAP00000011677	0	0	0	0	0.076	0.072	0	0.477	0.512
ANKRD2	RPLP1	9913.ENSBTAP00000016907	9913.ENSBTAP00000047550	0	0	0	0	0.062	0	0	0.391	0.404
ANKRD2	LDB3	9913.ENSBTAP00000016907	9913.ENSBTAP00000056431	0	0	0	0	0.062	0.121	0.13	0.273	0.409
ANKRD2	MYOM3	9913.ENSBTAP00000016907	9913.ENSBTAP00000019817	0	0	0	0	0.072	0.043	0	0.391	0.412
ANKRD2	FHL1	9913.ENSBTAP00000016907	9913.ENSBTAP00000024641	0	0	0	0	0.062	0.125	0.121	0.294	0.422
ANKRD2	LMNA	9913.ENSBTAP00000016907	9913.ENSBTAP00000023373	0	0	0	0	0	0.055	0	0.417	0.425
ANKRD2	MYOZ1	9913.ENSBTAP00000016907	9913.ENSBTAP00000051138	0	0	0	0	0.117	0	0	0.411	0.457
ANKRD2	MYL2	9913.ENSBTAP00000016907	9913.ENSBTAP00000024444	0	0	0	0	0.065	0.131	0.126	0.372	0.494
ANKRD2	MYPN	9913.ENSBTAP00000016907	9913.ENSBTAP00000023273	0	0	0	0	0.065	0.06	0	0.595	0.613
ANKRD2	CSRP3	9913.ENSBTAP00000016907	9913.ENSBTAP00000030304	0	0	0	0	0.086	0.124	0.113	0.631	0.703
AOC3	SELL	9913.ENSBTAP00000054062	9913.ENSBTAP00000044113	0	0	0	0	0	0	0	0.44	0.44
APC	MAPRE3	9913.ENSBTAP00000025099	9913.ENSBTAP00000011696	0	0	0	0	0.061	0.444	0	0.329	0.619
APC	NEURL1	9913.ENSBTAP00000025099	9913.ENSBTAP00000043808	0	0	0	0	0	0	0	0.427	0.426
APC	RANBP2	9913.ENSBTAP00000025099	9913.ENSBTAP00000042908	0	0	0	0	0.082	0.405	0	0.137	0.487
APC	NOTCH3	9913.ENSBTAP00000025099	9913.ENSBTAP00000053357	0	0	0	0	0.064	0.093	0.4	0.143	0.505
AQP7	DIP2C	9913.ENSBTAP00000026782	9913.ENSBTAP00000015282	0	0	0	0	0	0	0	0.458	0.457
AQP7	RANBP2	9913.ENSBTAP00000026782	9913.ENSBTAP00000042908	0	0	0	0	0.082	0	0	0.457	0.48
ARHGAP35	PPP1R2	9913.ENSBTAP00000020651	9913.ENSBTAP00000001128	0	0	0	0	0	0	0	0.537	0.537
ARHGAP35	VCL	9913.ENSBTAP00000020651	9913.ENSBTAP00000053644	0	0	0	0	0.12	0	0	0.41	0.459
ARHGAP35	CACNA1S	9913.ENSBTAP00000020651	9913.ENSBTAP00000056589	0	0	0	0	0.084	0	0.478	0	0.501
ARHGAP35	RTN2	9913.ENSBTAP00000020651	9913.ENSBTAP00000041194	0	0	0	0	0	0	0	0.518	0.518
ARHGAP35	CTNND1	9913.ENSBTAP00000020651	9913.ENSBTAP00000041323	0	0	0	0	0.061	0	0	0.742	0.747
ARIH2	UGP2	9913.ENSBTAP00000007216	9913.ENSBTAP00000042228	0	0	0	0	0.063	0.435	0	0	0.447
ASH1L	MORF4L2	9913.ENSBTAP00000005172	9913.ENSBTAP00000001731	0	0	0	0	0	0.414	0	0.142	0.475
ASH1L	DNMT3B	9913.ENSBTAP00000005172	9913.ENSBTAP00000005094	0	0	0	0	0.05	0.119	0	0.383	0.439
ASH1L	RANBP2	9913.ENSBTAP00000005172	9913.ENSBTAP00000042908	0	0	0	0	0.325	0.095	0	0.103	0.404
ASH1L	BIRC6	9913.ENSBTAP00000005172	9913.ENSBTAP00000053672	0	0	0	0	0.403	0.117	0	0	0.45
ASH1L	VPS13D	9913.ENSBTAP00000005172	9913.ENSBTAP00000043730	0	0	0	0	0.512	0	0	0	0.512
ASH1L	BRWD1	9913.ENSBTAP00000005172	9913.ENSBTAP00000018087	0	0	0	0	0.429	0.073	0	0.159	0.516
ASH1L	WDFY3	9913.ENSBTAP00000005172	9913.ENSBTAP00000053365	0	0	0	0	0.209	0	0	0.632	0.696
ATF4	MAPKAPK2	9913.ENSBTAP00000023213	9913.ENSBTAP00000015530	0	0	0	0	0.063	0	0.8	0	0.804
ATF4	NFE2L1	9913.ENSBTAP00000023213	9913.ENSBTAP00000018147	0	0	0	0	0.061	0.218	0	0.283	0.427
ATF4	PSAT1	9913.ENSBTAP00000023213	9913.ENSBTAP00000018554	0	0	0	0	0.063	0	0	0.416	0.43
ATF4	PINK1	9913.ENSBTAP00000023213	9913.ENSBTAP00000029455	0	0	0	0	0	0.14	0	0.359	0.425
ATF4	LPIN1	9913.ENSBTAP00000023213	9913.ENSBTAP00000040997	0	0	0	0	0	0	0	0.462	0.462
ATF4	GAPDH	9913.ENSBTAP00000023213	9913.ENSBTAP00000037577	0	0	0	0	0.062	0	0	0.66	0.667
ATP1A2	MAP3K11	9913.ENSBTAP00000046095	9913.ENSBTAP00000005378	0	0	0	0	0	0.078	0	0.468	0.488
ATP1A2	PLN	9913.ENSBTAP00000046095	9913.ENSBTAP00000017182	0	0	0	0	0.109	0.219	0	0.249	0.432
ATP1A2	ATP1B1	9913.ENSBTAP00000046095	9913.ENSBTAP00000053967	0	0	0	0	0.065	0.775	0.828	0.66	0.986
ATP1B1	ATP2A2	9913.ENSBTAP00000053967	9913.ENSBTAP00000001838	0	0	0	0	0.088	0.206	0.117	0.301	0.493
ATP1B1	KCNJ2	9913.ENSBTAP00000053967	9913.ENSBTAP00000010914	0	0	0	0	0.052	0	0	0.513	0.518
ATP1B1	KIAA0368	9913.ENSBTAP00000053967	9913.ENSBTAP00000041797	0	0	0	0	0	0	0	0.632	0.632
ATP2A2	BIN1	9913.ENSBTAP00000001838	9913.ENSBTAP00000053532	0	0	0	0	0.062	0.353	0	0.091	0.4
ATP2A2	TNNC2	9913.ENSBTAP00000001838	9913.ENSBTAP00000055007	0	0	0	0	0.232	0.12	0	0.191	0.405
ATP2A2	VDAC3	9913.ENSBTAP00000001838	9913.ENSBTAP00000044243	0	0	0	0	0	0.119	0	0.371	0.422
ATP2A2	GAPDH	9913.ENSBTAP00000001838	9913.ENSBTAP00000037577	0	0	0	0	0.075	0	0	0.433	0.453
ATP2A2	CACNA1S	9913.ENSBTAP00000001838	9913.ENSBTAP00000056589	0	0	0	0	0.064	0.119	0	0.407	0.468
ATP2A2	CSRP3	9913.ENSBTAP00000001838	9913.ENSBTAP00000030304	0	0	0	0	0.162	0.046	0	0.391	0.471
ATP2A2	MCU	9913.ENSBTAP00000001838	9913.ENSBTAP00000005059	0	0	0	0	0.091	0	0	0.478	0.505
ATP2A2	CASQ1	9913.ENSBTAP00000001838	9913.ENSBTAP00000026932	0	0	0	0	0.142	0	0	0.476	0.531
ATP2A2	MYH7	9913.ENSBTAP00000001838	9913.ENSBTAP00000053217	0	0	0	0	0.104	0.162	0	0.433	0.537
ATP2A2	MYL2	9913.ENSBTAP00000001838	9913.ENSBTAP00000024444	0	0	0	0	0.093	0.12	0	0.585	0.64
ATP2A2	RYR1	9913.ENSBTAP00000001838	9913.ENSBTAP00000009228	0	0	0	0	0.149	0.356	0	0.761	0.857
ATP2A2	PLN	9913.ENSBTAP00000001838	9913.ENSBTAP00000017182	0	0	0	0	0.064	0.597	0.8	0.646	0.969
ATP5B	RPL5	9913.ENSBTAP00000017710	9913.ENSBTAP00000002626	0	0	0	0	0.59	0	0	0.091	0.611
ATP5B	NDUFS2	9913.ENSBTAP00000017710	9913.ENSBTAP00000002852	0.117	0	0	0	0.906	0.667	0	0.662	0.989
ATP5B	RPS3	9913.ENSBTAP00000017710	9913.ENSBTAP00000003962	0	0	0	0	0.375	0	0	0.418	0.62
ATP5B	RPL3	9913.ENSBTAP00000017710	9913.ENSBTAP00000004188	0	0	0	0	0.403	0	0.18	0.24	0.595
ATP5B	RPL23	9913.ENSBTAP00000017710	9913.ENSBTAP00000004190	0	0	0	0	0.2	0	0	0.356	0.462
ATP5B	YWHAG	9913.ENSBTAP00000017710	9913.ENSBTAP00000005327	0	0	0	0	0.1	0.138	0	0.365	0.464
ATP5B	CS	9913.ENSBTAP00000017710	9913.ENSBTAP00000005730	0	0	0	0	0.777	0.345	0	0.572	0.932
ATP5B	NDUFA9	9913.ENSBTAP00000017710	9913.ENSBTAP00000007189	0	0	0	0	0.797	0.316	0	0.469	0.92
ATP5B	OGDH	9913.ENSBTAP00000017710	9913.ENSBTAP00000007922	0.076	0	0	0	0.65	0.052	0	0.476	0.818
ATP5B	SUCLG1	9913.ENSBTAP00000017710	9913.ENSBTAP00000007982	0.058	0	0	0	0.847	0.4	0	0.412	0.942
ATP5B	RPS9	9913.ENSBTAP00000017710	9913.ENSBTAP00000008502	0	0	0	0	0.2	0	0	0.374	0.478
ATP5B	GOT2	9913.ENSBTAP00000017710	9913.ENSBTAP00000009440	0	0	0	0	0.731	0	0	0.221	0.782
ATP5B	RPL10	9913.ENSBTAP00000017710	9913.ENSBTAP00000009803	0	0	0	0	0.696	0.217	0	0.102	0.768
ATP5B	SDHB	9913.ENSBTAP00000017710	9913.ENSBTAP00000010949	0.103	0	0	0	0.597	0.411	0	0.719	0.932
ATP5B	MDH2	9913.ENSBTAP00000017710	9913.ENSBTAP00000012454	0.061	0	0	0	0.837	0.456	0	0.777	0.979
ATP5B	RPS2	9913.ENSBTAP00000017710	9913.ENSBTAP00000012544	0	0	0	0	0.78	0.06	0	0.13	0.804
ATP5B	NDUFA4	9913.ENSBTAP00000017710	9913.ENSBTAP00000014801	0	0	0	0	0.284	0.427	0	0.36	0.714
ATP5B	RPL7A	9913.ENSBTAP00000017710	9913.ENSBTAP00000015358	0	0	0	0	0.46	0	0	0	0.459
ATP5B	HSPA1A	9913.ENSBTAP00000017710	9913.ENSBTAP00000017500	0	0	0	0	0.066	0.348	0	0.296	0.533
ATP5B	SLC25A4	9913.ENSBTAP00000017710	9913.ENSBTAP00000017580	0	0	0	0	0.665	0.423	0	0.425	0.879
ATP5B	RPS15	9913.ENSBTAP00000017710	9913.ENSBTAP00000026278	0	0	0	0	0.284	0.054	0	0.198	0.409
ATP5B	ND5	9913.ENSBTAP00000017710	9913.ENSBTAP00000053152	0.075	0	0	0	0.062	0	0	0.392	0.426
ATP5B	RPL13A	9913.ENSBTAP00000017710	9913.ENSBTAP00000054289	0	0	0	0	0.156	0.051	0	0.348	0.432
ATP5B	RPL13	9913.ENSBTAP00000017710	9913.ENSBTAP00000044536	0	0	0	0	0.166	0.266	0	0.164	0.443
ATP5B	EEF1A2	9913.ENSBTAP00000017710	9913.ENSBTAP00000028899	0	0	0	0	0.252	0.076	0	0.284	0.461
ATP5B	NDUFV2	9913.ENSBTAP00000017710	9913.ENSBTAP00000052906	0.041	0	0	0	0.25	0	0	0.387	0.521
ATP5B	RPS11	9913.ENSBTAP00000017710	9913.ENSBTAP00000018491	0	0	0	0	0.374	0.219	0	0.133	0.539
ATP5B	ND4	9913.ENSBTAP00000017710	9913.ENSBTAP00000053150	0.101	0	0	0	0.144	0	0	0.457	0.546
ATP5B	ND2	9913.ENSBTAP00000017710	9913.ENSBTAP00000053160	0.075	0	0	0	0.063	0	0	0.518	0.546
ATP5B	EEF1A1	9913.ENSBTAP00000017710	9913.ENSBTAP00000056062	0	0	0	0	0.252	0.076	0	0.471	0.602
ATP5B	GAPDH	9913.ENSBTAP00000017710	9913.ENSBTAP00000037577	0.044	0	0	0	0.206	0	0	0.609	0.678
ATP5B	SDHC	9913.ENSBTAP00000017710	9913.ENSBTAP00000021075	0.098	0	0	0	0.431	0	0	0.428	0.681
ATP5B	VDAC3	9913.ENSBTAP00000017710	9913.ENSBTAP00000044243	0	0	0	0	0.543	0.12	0	0.301	0.695
ATP5B	ENO1	9913.ENSBTAP00000017710	9913.ENSBTAP00000017839	0.048	0	0	0	0.2	0.07	0	0.62	0.695
ATP5B	GNB2L1	9913.ENSBTAP00000017710	9913.ENSBTAP00000026183	0	0	0	0	0.676	0	0	0.133	0.707
ATP5B	COX2	9913.ENSBTAP00000017710	9913.ENSBTAP00000053151	0	0	0	0	0.156	0.136	0	0.635	0.71
ATP5B	OXA1L	9913.ENSBTAP00000017710	9913.ENSBTAP00000019736	0.099	0	0	0	0.276	0.402	0	0.62	0.832
ATP5B	RPLP0	9913.ENSBTAP00000017710	9913.ENSBTAP00000048183	0	0	0	0	0.751	0.266	0	0.22	0.845
ATP5B	UQCRFS1	9913.ENSBTAP00000017710	9913.ENSBTAP00000054196	0	0	0	0	0.956	0.407	0	0.626	0.989
ATP5B	ATP5O	9913.ENSBTAP00000017710	9913.ENSBTAP00000024326	0.119	0	0	0	0.998	0.984	0.981	0.859	0.999
ATP5B	ATP6	9913.ENSBTAP00000017710	9913.ENSBTAP00000053155	0.119	0	0	0	0.396	0.984	0.952	0.69	0.999
ATP5O	RPS17	9913.ENSBTAP00000024326	9913.ENSBTAP00000000814	0	0	0	0	0.585	0	0	0	0.585
ATP5O	RPL5	9913.ENSBTAP00000024326	9913.ENSBTAP00000002626	0.126	0	0	0	0.473	0	0	0.117	0.557
ATP5O	NDUFS2	9913.ENSBTAP00000024326	9913.ENSBTAP00000002852	0.154	0	0	0	0.288	0.415	0	0.735	0.894
ATP5O	RPS3	9913.ENSBTAP00000024326	9913.ENSBTAP00000003962	0.138	0	0	0	0.486	0	0	0.419	0.72
ATP5O	RPL35	9913.ENSBTAP00000024326	9913.ENSBTAP00000004161	0.12	0	0	0	0.373	0	0	0.223	0.533
ATP5O	RPL3	9913.ENSBTAP00000024326	9913.ENSBTAP00000004188	0.092	0	0	0	0.346	0	0.247	0.165	0.576
ATP5O	CS	9913.ENSBTAP00000024326	9913.ENSBTAP00000005730	0	0	0	0	0.237	0.354	0	0.396	0.676
ATP5O	NDUFA9	9913.ENSBTAP00000024326	9913.ENSBTAP00000007189	0.041	0	0	0	0.955	0	0	0.464	0.975
ATP5O	OGDH	9913.ENSBTAP00000024326	9913.ENSBTAP00000007922	0.141	0	0	0	0.117	0.052	0	0.398	0.509
ATP5O	SUCLG1	9913.ENSBTAP00000024326	9913.ENSBTAP00000007982	0.108	0	0	0	0.824	0	0	0.121	0.85
ATP5O	TOMM7	9913.ENSBTAP00000024326	9913.ENSBTAP00000008388	0	0	0	0	0.408	0	0	0	0.408
ATP5O	RPS9	9913.ENSBTAP00000024326	9913.ENSBTAP00000008502	0	0	0	0	0.342	0	0	0.294	0.515
ATP5O	COPS4	9913.ENSBTAP00000024326	9913.ENSBTAP00000009128	0	0	0	0	0.38	0	0	0.098	0.417
ATP5O	GOT2	9913.ENSBTAP00000024326	9913.ENSBTAP00000009440	0	0	0	0	0.137	0	0.628	0.041	0.665
ATP5O	RPL10	9913.ENSBTAP00000024326	9913.ENSBTAP00000009803	0.078	0	0	0	0.394	0	0	0.074	0.438
ATP5O	SDHB	9913.ENSBTAP00000024326	9913.ENSBTAP00000010949	0.152	0	0	0	0.694	0.415	0	0.693	0.947
ATP5O	LDHA	9913.ENSBTAP00000024326	9913.ENSBTAP00000011447	0.117	0	0	0	0.102	0.184	0	0.249	0.449
ATP5O	MDH2	9913.ENSBTAP00000024326	9913.ENSBTAP00000012454	0.117	0	0	0	0.796	0.462	0	0.432	0.937
ATP5O	RPS2	9913.ENSBTAP00000024326	9913.ENSBTAP00000012544	0.142	0	0	0	0.536	0	0	0.22	0.662
ATP5O	NDUFA4	9913.ENSBTAP00000024326	9913.ENSBTAP00000014801	0	0	0	0	0.674	0.437	0	0.29	0.858
ATP5O	SLC25A4	9913.ENSBTAP00000024326	9913.ENSBTAP00000017580	0	0	0	0	0.35	0.263	0	0.448	0.712
ATP5O	RPS11	9913.ENSBTAP00000024326	9913.ENSBTAP00000018491	0.12	0	0	0	0.477	0	0	0.226	0.612
ATP5O	OXA1L	9913.ENSBTAP00000024326	9913.ENSBTAP00000019736	0.154	0	0	0	0.266	0.172	0	0.294	0.588
ATP5O	SDHC	9913.ENSBTAP00000024326	9913.ENSBTAP00000021075	0.15	0	0	0	0.865	0	0	0.624	0.953
ATP5O	RPS15	9913.ENSBTAP00000024326	9913.ENSBTAP00000026278	0.125	0	0	0	0.237	0	0	0.231	0.441
ATP5O	GAPDH	9913.ENSBTAP00000024326	9913.ENSBTAP00000037577	0.104	0	0	0	0.177	0	0	0.313	0.45
ATP5O	RPLP0	9913.ENSBTAP00000024326	9913.ENSBTAP00000048183	0	0	0	0	0.354	0	0	0.199	0.46
ATP5O	RPL8	9913.ENSBTAP00000024326	9913.ENSBTAP00000037200	0.099	0	0	0	0.336	0	0	0.195	0.476
ATP5O	RPL9	9913.ENSBTAP00000024326	9913.ENSBTAP00000054016	0.104	0	0	0	0.376	0	0	0.166	0.492
ATP5O	RPS16	9913.ENSBTAP00000024326	9913.ENSBTAP00000052478	0.085	0	0	0	0.382	0	0	0.182	0.497
ATP5O	RPS20	9913.ENSBTAP00000024326	9913.ENSBTAP00000025484	0.105	0	0	0	0.434	0	0	0.089	0.498
ATP5O	ND2	9913.ENSBTAP00000024326	9913.ENSBTAP00000053160	0.127	0	0	0	0.051	0	0	0.449	0.504
ATP5O	COX2	9913.ENSBTAP00000024326	9913.ENSBTAP00000053151	0	0	0	0	0.14	0	0	0.53	0.578
ATP5O	VDAC3	9913.ENSBTAP00000024326	9913.ENSBTAP00000044243	0	0	0	0	0.388	0.219	0	0.198	0.583
ATP5O	RPL27A	9913.ENSBTAP00000024326	9913.ENSBTAP00000042947	0.121	0	0	0	0.629	0	0	0.163	0.703
ATP5O	NDUFV2	9913.ENSBTAP00000024326	9913.ENSBTAP00000052906	0	0	0	0	0.933	0.415	0	0.66	0.985
ATP5O	UQCRFS1	9913.ENSBTAP00000024326	9913.ENSBTAP00000054196	0	0	0	0	0.974	0.415	0	0.644	0.994
ATP5O	ATP6	9913.ENSBTAP00000024326	9913.ENSBTAP00000053155	0.235	0	0	0	0.631	0.949	0.964	0.626	0.999
ATP6	RPL5	9913.ENSBTAP00000053155	9913.ENSBTAP00000002626	0.105	0	0	0	0.144	0	0	0.288	0.406
ATP6	RPL14	9913.ENSBTAP00000053155	9913.ENSBTAP00000002642	0	0	0	0	0	0	0	0.549	0.549
ATP6	NDUFS2	9913.ENSBTAP00000053155	9913.ENSBTAP00000002852	0.176	0	0	0	0.12	0	0	0.464	0.577
ATP6	RPS3	9913.ENSBTAP00000053155	9913.ENSBTAP00000003962	0.101	0	0	0	0.147	0	0	0.702	0.752
ATP6	RPL3	9913.ENSBTAP00000053155	9913.ENSBTAP00000004188	0.051	0	0	0	0.127	0	0.247	0.218	0.446
ATP6	CS	9913.ENSBTAP00000053155	9913.ENSBTAP00000005730	0.041	0	0	0	0.062	0	0	0.5	0.511
ATP6	NDUFA9	9913.ENSBTAP00000053155	9913.ENSBTAP00000007189	0.044	0	0	0	0.067	0	0	0.504	0.519
ATP6	RPS9	9913.ENSBTAP00000053155	9913.ENSBTAP00000008502	0.146	0	0	0	0.145	0	0	0.292	0.437
ATP6	SDHB	9913.ENSBTAP00000053155	9913.ENSBTAP00000010949	0	0	0	0	0.079	0	0	0.752	0.762
ATP6	RPS2	9913.ENSBTAP00000053155	9913.ENSBTAP00000012544	0.122	0	0	0	0.165	0	0	0.269	0.417
ATP6	RPS11	9913.ENSBTAP00000053155	9913.ENSBTAP00000018491	0.075	0	0	0	0.213	0	0	0.26	0.414
ATP6	OXA1L	9913.ENSBTAP00000053155	9913.ENSBTAP00000019736	0.154	0	0	0	0.114	0.219	0	0.705	0.804
ATP6	SDHC	9913.ENSBTAP00000053155	9913.ENSBTAP00000021075	0	0	0	0	0.12	0	0	0.465	0.509
ATP6	UBB	9913.ENSBTAP00000053155	9913.ENSBTAP00000022919	0	0	0	0	0.536	0.113	0	0	0.57
ATP6	GAPDH	9913.ENSBTAP00000053155	9913.ENSBTAP00000037577	0	0	0	0	0	0	0	0.401	0.401
ATP6	MFN2	9913.ENSBTAP00000053155	9913.ENSBTAP00000043671	0	0	0	0	0.062	0	0	0.397	0.411
ATP6	VDAC3	9913.ENSBTAP00000053155	9913.ENSBTAP00000044243	0	0	0	0	0.062	0	0	0.389	0.402
ATP6	NDUFV2	9913.ENSBTAP00000053155	9913.ENSBTAP00000052906	0.051	0	0	0	0.086	0	0	0.417	0.45
ATP6	ND4	9913.ENSBTAP00000053155	9913.ENSBTAP00000053150	0.153	0	0.217	0	0.983	0	0	0.958	0.999
ATP6	COX2	9913.ENSBTAP00000053155	9913.ENSBTAP00000053151	0	0	0.231	0	0.969	0	0	0.924	0.998
ATP6	ND5	9913.ENSBTAP00000053155	9913.ENSBTAP00000053152	0.146	0	0	0	0.777	0	0	0.934	0.986
ATP6	UQCRFS1	9913.ENSBTAP00000053155	9913.ENSBTAP00000054196	0	0	0	0	0.091	0	0	0.396	0.428
ATP6	ND2	9913.ENSBTAP00000053155	9913.ENSBTAP00000053160	0.146	0	0.254	0	0.933	0	0	0.958	0.997
BAG2	HSPB8	9913.ENSBTAP00000007039	9913.ENSBTAP00000001720	0	0	0	0	0.063	0.164	0.36	0.462	0.694
BAG2	VCL	9913.ENSBTAP00000007039	9913.ENSBTAP00000053644	0	0	0	0	0.154	0	0	0.363	0.438
BAG2	DNAJA4	9913.ENSBTAP00000007039	9913.ENSBTAP00000021199	0	0	0	0	0.05	0.119	0	0.389	0.443
BAG2	DNAJB5	9913.ENSBTAP00000007039	9913.ENSBTAP00000024375	0	0	0	0	0.102	0.206	0	0.331	0.481
BAG2	MAPKAPK2	9913.ENSBTAP00000007039	9913.ENSBTAP00000015530	0	0	0	0	0	0.078	0	0.538	0.556
BAG2	DNAJB4	9913.ENSBTAP00000007039	9913.ENSBTAP00000028994	0	0	0	0	0.063	0.206	0	0.469	0.57
BAG2	PINK1	9913.ENSBTAP00000007039	9913.ENSBTAP00000029455	0	0	0	0	0	0.218	0	0.492	0.585
BAG2	BAG3	9913.ENSBTAP00000007039	9913.ENSBTAP00000018131	0	0	0	0	0.062	0.119	0.3	0.754	0.839
BAG2	HSPA1A	9913.ENSBTAP00000007039	9913.ENSBTAP00000017500	0	0	0	0	0.051	0.76	0.9	0.856	0.996
BAG3	CRYAB	9913.ENSBTAP00000018131	9913.ENSBTAP00000000556	0	0	0	0	0.119	0.4	0	0.557	0.745
BAG3	HSPB8	9913.ENSBTAP00000018131	9913.ENSBTAP00000001720	0	0	0	0	0.105	0.769	0	0.985	0.996
BAG3	YWHAG	9913.ENSBTAP00000018131	9913.ENSBTAP00000005327	0	0	0	0	0	0.295	0	0.367	0.535
BAG3	PSMD2	9913.ENSBTAP00000018131	9913.ENSBTAP00000007436	0	0	0	0	0.066	0.53	0	0.257	0.645
BAG3	HUWE1	9913.ENSBTAP00000018131	9913.ENSBTAP00000008060	0	0	0	0	0.091	0.071	0	0.364	0.416
BAG3	FLNC	9913.ENSBTAP00000018131	9913.ENSBTAP00000008207	0	0	0	0	0.063	0.126	0	0.731	0.761
BAG3	UBA52	9913.ENSBTAP00000018131	9913.ENSBTAP00000010176	0	0	0	0	0	0.441	0	0.114	0.483
BAG3	MYOT	9913.ENSBTAP00000018131	9913.ENSBTAP00000010231	0	0	0	0	0	0	0	0.742	0.742
BAG3	HSPB7	9913.ENSBTAP00000018131	9913.ENSBTAP00000014529	0	0	0	0	0.063	0.4	0	0.61	0.762
BAG3	PLEC	9913.ENSBTAP00000018131	9913.ENSBTAP00000015828	0	0	0	0	0.062	0.218	0	0.339	0.473
BAG3	HSPB1	9913.ENSBTAP00000018131	9913.ENSBTAP00000015883	0	0	0	0	0.132	0.4	0	0.558	0.75
BAG3	HSPA1A	9913.ENSBTAP00000018131	9913.ENSBTAP00000017500	0	0	0	0	0.202	0.65	0.9	0.985	0.999
BAG3	WDFY3	9913.ENSBTAP00000018131	9913.ENSBTAP00000053365	0	0	0	0	0.118	0.158	0	0.27	0.411
BAG3	FAU	9913.ENSBTAP00000018131	9913.ENSBTAP00000042482	0	0	0	0	0.049	0.353	0	0.134	0.42
BAG3	GAPDH	9913.ENSBTAP00000018131	9913.ENSBTAP00000037577	0	0	0	0	0.05	0.07	0	0.412	0.435
BAG3	GRAP	9913.ENSBTAP00000018131	9913.ENSBTAP00000041340	0	0	0	0	0	0.219	0	0.342	0.464
BAG3	DNAJB4	9913.ENSBTAP00000018131	9913.ENSBTAP00000028994	0	0	0	0	0.103	0.202	0	0.502	0.613
BAG3	DNAJA4	9913.ENSBTAP00000018131	9913.ENSBTAP00000021199	0	0	0	0	0.117	0.163	0	0.557	0.644
BAG3	BIRC6	9913.ENSBTAP00000018131	9913.ENSBTAP00000053672	0	0	0	0	0.059	0.276	0.424	0.216	0.651
BAG3	LDB3	9913.ENSBTAP00000018131	9913.ENSBTAP00000056431	0	0	0	0	0.064	0.16	0	0.674	0.721
BCL2L13	PINK1	9913.ENSBTAP00000018555	9913.ENSBTAP00000029455	0	0	0	0	0.122	0	0	0.422	0.471
BIN1	EHBP1L1	9913.ENSBTAP00000053532	9913.ENSBTAP00000008891	0	0	0	0	0.141	0.212	0	0.324	0.502
BIN1	SPTBN1	9913.ENSBTAP00000053532	9913.ENSBTAP00000009208	0	0	0	0	0.104	0.135	0	0.315	0.422
BIN1	RYR1	9913.ENSBTAP00000053532	9913.ENSBTAP00000009228	0	0	0	0	0.062	0.078	0	0.424	0.458
BIN1	SMPX	9913.ENSBTAP00000053532	9913.ENSBTAP00000020229	0	0	0	0	0	0	0	0.412	0.412
BIN1	IDO1	9913.ENSBTAP00000053532	9913.ENSBTAP00000027449	0	0	0	0	0	0	0	0.562	0.562
BIN1	DYSF	9913.ENSBTAP00000053532	9913.ENSBTAP00000033077	0	0	0	0	0.074	0	0	0.494	0.512
BIN1	EHD3	9913.ENSBTAP00000053532	9913.ENSBTAP00000041997	0	0	0	0	0.061	0.165	0	0.465	0.544
BIN1	MFN2	9913.ENSBTAP00000053532	9913.ENSBTAP00000043671	0	0	0	0	0	0.218	0.293	0.221	0.532
BIN1	CACNA1S	9913.ENSBTAP00000053532	9913.ENSBTAP00000056589	0	0	0	0	0.062	0.084	0	0.399	0.439
BIRC6	RAD23B	9913.ENSBTAP00000053672	9913.ENSBTAP00000002506	0	0	0	0	0.05	0.387	0	0.147	0.459
BIRC6	HUWE1	9913.ENSBTAP00000053672	9913.ENSBTAP00000008060	0	0	0	0	0.633	0.257	0.146	0.342	0.826
BIRC6	BRWD1	9913.ENSBTAP00000053672	9913.ENSBTAP00000018087	0	0	0	0	0.837	0.139	0	0	0.853
BIRC6	UBB	9913.ENSBTAP00000053672	9913.ENSBTAP00000022919	0	0	0	0	0	0.387	0	0.094	0.42
BIRC6	PDCD6IP	9913.ENSBTAP00000053672	9913.ENSBTAP00000023165	0	0	0	0	0.078	0.184	0	0.273	0.405
BIRC6	FAU	9913.ENSBTAP00000053672	9913.ENSBTAP00000042482	0	0	0	0	0	0.387	0	0.137	0.448
BIRC6	RANBP2	9913.ENSBTAP00000053672	9913.ENSBTAP00000042908	0	0	0	0	0.453	0.339	0.302	0.176	0.764
BIRC6	VPS13B	9913.ENSBTAP00000053672	9913.ENSBTAP00000043463	0	0	0	0	0.356	0.35	0	0.052	0.568
BIRC6	VPS13D	9913.ENSBTAP00000053672	9913.ENSBTAP00000043730	0	0	0	0	0.355	0.338	0	0.052	0.559
BIRC6	UBE2D1	9913.ENSBTAP00000053672	9913.ENSBTAP00000051358	0	0	0	0.703	0.062	0.221	0.193	0.269	0.404
BIRC6	UBR3	9913.ENSBTAP00000053672	9913.ENSBTAP00000053303	0	0	0	0	0.174	0.317	0	0.133	0.468
BIRC6	VPS13C	9913.ENSBTAP00000053672	9913.ENSBTAP00000053327	0	0	0	0	0.297	0.338	0	0.052	0.52
BIRC6	WDFY3	9913.ENSBTAP00000053672	9913.ENSBTAP00000053365	0	0	0	0	0.144	0.079	0.342	0.042	0.436
BIRC6	USP24	9913.ENSBTAP00000053672	9913.ENSBTAP00000053571	0	0	0	0	0.662	0.218	0	0.044	0.725
BOLA-DOA	GRAP	9913.ENSBTAP00000008504	9913.ENSBTAP00000041340	0	0	0	0	0.081	0	0.378	0	0.403
BOLA-DOA	BOLA-DRA	9913.ENSBTAP00000008504	9913.ENSBTAP00000014072	0	0	0	0.944	0.318	0	0.6	0.589	0.724
BOLA-DOA	CD74	9913.ENSBTAP00000008504	9913.ENSBTAP00000020261	0	0	0	0	0.252	0.302	0.761	0.199	0.887
BOLA-DRA	MBP	9913.ENSBTAP00000014072	9913.ENSBTAP00000002984	0	0	0	0	0.062	0.539	0	0.148	0.599
BOLA-DRA	MS4A1	9913.ENSBTAP00000014072	9913.ENSBTAP00000006236	0	0	0	0	0.128	0.218	0	0.198	0.405
BOLA-DRA	COX2	9913.ENSBTAP00000014072	9913.ENSBTAP00000053151	0	0	0	0	0	0	0	0.415	0.414
BOLA-DRA	GRAP	9913.ENSBTAP00000014072	9913.ENSBTAP00000041340	0	0	0	0	0.094	0	0.378	0.073	0.432
BOLA-DRA	FCGR3A	9913.ENSBTAP00000014072	9913.ENSBTAP00000033639	0	0	0	0	0.379	0	0	0.239	0.507
BOLA-DRA	ENO1	9913.ENSBTAP00000014072	9913.ENSBTAP00000017839	0	0	0	0	0	0.538	0	0.067	0.55
BOLA-DRA	CIITA	9913.ENSBTAP00000014072	9913.ENSBTAP00000027518	0	0	0	0	0.182	0	0	0.59	0.651
BOLA-DRA	CD74	9913.ENSBTAP00000014072	9913.ENSBTAP00000020261	0	0	0	0	0.951	0.761	0.839	0.657	0.999
BRWD1	RPS12	9913.ENSBTAP00000018087	9913.ENSBTAP00000001791	0	0	0	0	0	0.118	0	0.428	0.474
BRWD1	ZNF106	9913.ENSBTAP00000018087	9913.ENSBTAP00000005329	0	0	0	0.538	0.515	0.055	0	0	0.522
BRWD1	USP24	9913.ENSBTAP00000018087	9913.ENSBTAP00000053571	0	0	0	0	0.591	0.121	0	0	0.625
BRWD1	RANBP2	9913.ENSBTAP00000018087	9913.ENSBTAP00000042908	0	0	0	0	0.658	0.128	0	0.096	0.707
BZW2	EIF4G1	9913.ENSBTAP00000045408	9913.ENSBTAP00000032150	0	0	0	0	0.063	0	0	0.393	0.407
BZW2	RPL13	9913.ENSBTAP00000045408	9913.ENSBTAP00000044536	0	0	0	0	0.066	0	0	0.47	0.484
BZW2	EIF4G2	9913.ENSBTAP00000045408	9913.ENSBTAP00000049614	0	0	0	0	0.104	0	0	0.48	0.514
C3	FN1	9913.ENSBTAP00000022979	9913.ENSBTAP00000010925	0	0	0	0	0.062	0.125	0	0.457	0.516
C3	MYBPH	9913.ENSBTAP00000022979	9913.ENSBTAP00000015235	0	0	0	0	0	0	0	0.403	0.403
C3	VWF	9913.ENSBTAP00000022979	9913.ENSBTAP00000016273	0	0	0	0	0.062	0	0	0.704	0.71
C3	GSN	9913.ENSBTAP00000022979	9913.ENSBTAP00000026534	0	0	0	0	0.063	0	0	0.43	0.443
C3	C7	9913.ENSBTAP00000022979	9913.ENSBTAP00000047583	0	0	0	0	0.062	0.44	0	0.29	0.594
C6orf106	UBA52	9913.ENSBTAP00000045829	9913.ENSBTAP00000010176	0	0	0	0	0	0.401	0	0.068	0.417
C6orf106	RPS10	9913.ENSBTAP00000045829	9913.ENSBTAP00000056371	0	0	0	0	0	0	0	0.666	0.666
C7	VDAC3	9913.ENSBTAP00000047583	9913.ENSBTAP00000044243	0	0	0	0	0	0	0.54	0	0.54
CA3	MB	9913.ENSBTAP00000020243	9913.ENSBTAP00000007014	0	0	0	0	0.113	0	0	0.49	0.529
CA3	ENO3	9913.ENSBTAP00000020243	9913.ENSBTAP00000007278	0	0	0	0	0.062	0	0	0.414	0.427
CACNA1S	RYR1	9913.ENSBTAP00000056589	9913.ENSBTAP00000009228	0	0	0	0	0.144	0.188	0	0.915	0.936
CACNA1S	KCNJ2	9913.ENSBTAP00000056589	9913.ENSBTAP00000010914	0	0	0	0	0.062	0.124	0	0.465	0.522
CACNA1S	COL6A3	9913.ENSBTAP00000056589	9913.ENSBTAP00000018479	0	0	0	0	0	0	0	0.536	0.536
CACNA1S	PDLIM3	9913.ENSBTAP00000056589	9913.ENSBTAP00000022835	0	0	0	0	0.07	0.043	0	0.593	0.606
CACNA1S	CASQ1	9913.ENSBTAP00000056589	9913.ENSBTAP00000026932	0	0	0	0	0.12	0	0	0.518	0.558
CACNA1S	DYSF	9913.ENSBTAP00000056589	9913.ENSBTAP00000033077	0	0	0	0	0.062	0	0	0.652	0.659
CAP2	NDRG2	9913.ENSBTAP00000022510	9913.ENSBTAP00000001121	0	0	0	0	0.063	0.455	0	0	0.467
CAP2	CFL2	9913.ENSBTAP00000022510	9913.ENSBTAP00000020036	0	0	0	0	0.164	0.639	0	0.356	0.788
CAP2	KPNA4	9913.ENSBTAP00000022510	9913.ENSBTAP00000023150	0	0	0	0	0.061	0	0	0.391	0.403
CAP2	LPIN1	9913.ENSBTAP00000022510	9913.ENSBTAP00000040997	0	0	0	0	0.474	0	0	0	0.474
CAPN3	CS	9913.ENSBTAP00000011677	9913.ENSBTAP00000005730	0	0	0	0	0.062	0	0	0.516	0.527
CAPN3	FLNC	9913.ENSBTAP00000011677	9913.ENSBTAP00000008207	0	0	0	0	0.063	0.113	0.145	0.684	0.746
CAPN3	CMYA5	9913.ENSBTAP00000011677	9913.ENSBTAP00000008967	0	0	0	0	0.12	0.041	0	0.577	0.612
CAPN3	RYR1	9913.ENSBTAP00000011677	9913.ENSBTAP00000009228	0	0	0	0	0.074	0	0	0.4	0.42
CAPN3	MYOT	9913.ENSBTAP00000011677	9913.ENSBTAP00000010231	0	0	0	0	0.064	0	0	0.595	0.605
CAPN3	LMNA	9913.ENSBTAP00000011677	9913.ENSBTAP00000023373	0	0	0	0	0	0.093	0	0.418	0.449
CAPN3	LDB3	9913.ENSBTAP00000011677	9913.ENSBTAP00000056431	0	0	0	0	0.097	0	0.292	0.226	0.462
CAPN3	PTRF	9913.ENSBTAP00000011677	9913.ENSBTAP00000053553	0	0	0	0	0.061	0	0	0.471	0.482
CAPN3	PDLIM1	9913.ENSBTAP00000011677	9913.ENSBTAP00000014850	0	0	0	0	0.051	0	0.292	0.31	0.496
CAPN3	MYPN	9913.ENSBTAP00000011677	9913.ENSBTAP00000023273	0	0	0	0	0.092	0.042	0	0.499	0.526
CAPN3	VCL	9913.ENSBTAP00000011677	9913.ENSBTAP00000053644	0	0	0	0	0	0	0.49	0.136	0.54
CAPN3	NEB	9913.ENSBTAP00000011677	9913.ENSBTAP00000053520	0	0	0	0	0.104	0	0	0.517	0.549
CAPN3	MSN	9913.ENSBTAP00000011677	9913.ENSBTAP00000017503	0	0	0	0	0	0.16	0.452	0.131	0.565
CAPN3	DYSF	9913.ENSBTAP00000011677	9913.ENSBTAP00000033077	0	0	0	0	0.063	0.078	0	0.928	0.932
CARM1	KAT2B	9913.ENSBTAP00000015985	9913.ENSBTAP00000000994	0	0	0	0	0.065	0.126	0.192	0.416	0.563
CARM1	CIITA	9913.ENSBTAP00000015985	9913.ENSBTAP00000027518	0	0	0	0	0	0	0	0.463	0.463
CARM1	FLII	9913.ENSBTAP00000015985	9913.ENSBTAP00000021517	0	0	0	0	0.133	0.127	0	0.435	0.535
CARM1	MEF2C	9913.ENSBTAP00000015985	9913.ENSBTAP00000034894	0	0	0	0	0	0.174	0	0.507	0.575
CASQ1	ZNF106	9913.ENSBTAP00000026932	9913.ENSBTAP00000005329	0	0	0	0	0	0	0	0.415	0.414
CASQ1	MB	9913.ENSBTAP00000026932	9913.ENSBTAP00000007014	0	0	0	0	0.208	0	0	0.279	0.404
CASQ1	RYR1	9913.ENSBTAP00000026932	9913.ENSBTAP00000009228	0	0	0	0	0.093	0.119	0.6	0.78	0.92
CASQ1	MYH1	9913.ENSBTAP00000026932	9913.ENSBTAP00000009327	0	0	0	0	0.148	0	0	0.369	0.44
CASQ1	MYOM2	9913.ENSBTAP00000026932	9913.ENSBTAP00000012351	0	0	0	0	0.12	0	0	0.435	0.482
CASQ1	CKM	9913.ENSBTAP00000026932	9913.ENSBTAP00000018492	0	0	0	0	0.336	0	0	0.168	0.423
CASQ1	SMPX	9913.ENSBTAP00000026932	9913.ENSBTAP00000020229	0	0	0	0	0.11	0	0	0.395	0.438
CASQ1	MYOZ1	9913.ENSBTAP00000026932	9913.ENSBTAP00000051138	0	0	0	0	0.672	0	0	0.555	0.848
CCNG1	YWHAG	9913.ENSBTAP00000008669	9913.ENSBTAP00000005327	0	0	0	0	0	0.133	0.294	0.124	0.417
CCNG1	GYS1	9913.ENSBTAP00000008669	9913.ENSBTAP00000007423	0	0	0	0	0.063	0.055	0	0.5	0.519
CCNG1	GAPDH	9913.ENSBTAP00000008669	9913.ENSBTAP00000037577	0	0	0	0	0.064	0.053	0	0.391	0.413
CD180	S100A9	9913.ENSBTAP00000008348	9913.ENSBTAP00000008523	0	0	0	0	0.079	0.042	0.246	0.21	0.404
CD180	IDO1	9913.ENSBTAP00000008348	9913.ENSBTAP00000027449	0	0	0	0	0.122	0	0	0.458	0.503
CD38	MS4A1	9913.ENSBTAP00000018042	9913.ENSBTAP00000006236	0	0	0	0	0.064	0	0	0.579	0.589
CD38	RYR1	9913.ENSBTAP00000018042	9913.ENSBTAP00000009228	0	0	0	0	0	0	0.8	0.097	0.811
CD38	ITGAL	9913.ENSBTAP00000018042	9913.ENSBTAP00000009348	0	0	0	0	0.065	0	0	0.458	0.471
CD38	MYOM2	9913.ENSBTAP00000018042	9913.ENSBTAP00000012351	0	0	0	0	0	0	0	0.4	0.4
CD38	NNT	9913.ENSBTAP00000018042	9913.ENSBTAP00000015769	0	0	0	0	0	0	0.9	0	0.9
CD38	GAPDH	9913.ENSBTAP00000018042	9913.ENSBTAP00000037577	0	0	0	0	0	0	0	0.512	0.512
CD38	TFRC	9913.ENSBTAP00000018042	9913.ENSBTAP00000043726	0	0	0	0	0	0	0	0.549	0.549
CD38	SELL	9913.ENSBTAP00000018042	9913.ENSBTAP00000044113	0	0	0	0	0.063	0	0	0.666	0.673
CD38	FCGR3A	9913.ENSBTAP00000018042	9913.ENSBTAP00000033639	0	0	0	0	0.052	0.12	0	0.717	0.743
CD38	PECAM1	9913.ENSBTAP00000018042	9913.ENSBTAP00000040327	0	0	0	0	0.062	0.078	0	0.979	0.981
CD74	ITGAL	9913.ENSBTAP00000020261	9913.ENSBTAP00000009348	0	0	0	0	0.127	0.044	0.198	0.34	0.499
CD74	CTSD	9913.ENSBTAP00000020261	9913.ENSBTAP00000010022	0	0	0	0	0.064	0.043	0	0.426	0.441
CD74	SDC4	9913.ENSBTAP00000020261	9913.ENSBTAP00000054678	0	0	0	0	0.061	0	0	0.392	0.404
CD74	CIITA	9913.ENSBTAP00000020261	9913.ENSBTAP00000027518	0	0	0	0	0.287	0	0	0.697	0.774
CD82	ITGAL	9913.ENSBTAP00000007723	9913.ENSBTAP00000009348	0	0	0	0	0.061	0.12	0.162	0.238	0.401
CD82	TFRC	9913.ENSBTAP00000007723	9913.ENSBTAP00000043726	0	0	0	0	0	0.055	0	0.393	0.401
CD82	MSN	9913.ENSBTAP00000007723	9913.ENSBTAP00000017503	0	0	0	0	0.062	0.054	0	0.414	0.434
CD82	GAPDH	9913.ENSBTAP00000007723	9913.ENSBTAP00000037577	0	0	0	0	0	0	0	0.469	0.469
CD82	PDCD6IP	9913.ENSBTAP00000007723	9913.ENSBTAP00000023165	0	0	0	0	0.06	0	0	0.483	0.493
CD82	FN1	9913.ENSBTAP00000007723	9913.ENSBTAP00000010925	0	0	0	0	0	0	0	0.493	0.493
CD82	HSPA1A	9913.ENSBTAP00000007723	9913.ENSBTAP00000017500	0	0	0	0	0	0	0	0.631	0.631
CD82	PTGFRN	9913.ENSBTAP00000007723	9913.ENSBTAP00000048973	0	0	0	0	0	0.163	0	0.669	0.711
CDA	GAPDH	9913.ENSBTAP00000008074	9913.ENSBTAP00000037577	0	0	0	0	0.05	0.139	0	0.381	0.449
CDA	SLC29A1	9913.ENSBTAP00000008074	9913.ENSBTAP00000035821	0	0	0	0	0	0	0	0.537	0.537
CFL2	CORO6	9913.ENSBTAP00000020036	9913.ENSBTAP00000001490	0	0	0	0	0.089	0.208	0	0.258	0.417
CFL2	LMOD2	9913.ENSBTAP00000020036	9913.ENSBTAP00000002790	0	0	0	0	0.062	0	0	0.515	0.525
CFL2	FLNC	9913.ENSBTAP00000020036	9913.ENSBTAP00000008207	0	0	0	0	0.1	0.128	0	0.42	0.505
CFL2	TNNT1	9913.ENSBTAP00000020036	9913.ENSBTAP00000008420	0	0	0	0	0.064	0	0	0.545	0.555
CFL2	LDHA	9913.ENSBTAP00000020036	9913.ENSBTAP00000011447	0	0	0	0	0.092	0.403	0	0.083	0.459
CFL2	KBTBD10	9913.ENSBTAP00000020036	9913.ENSBTAP00000014219	0	0	0	0	0.065	0	0	0.572	0.582
CFL2	MYPN	9913.ENSBTAP00000020036	9913.ENSBTAP00000023273	0	0	0	0	0.063	0.064	0	0.382	0.411
CFL2	CSRP3	9913.ENSBTAP00000020036	9913.ENSBTAP00000030304	0	0	0	0	0	0.123	0	0.472	0.518
CFL2	NEB	9913.ENSBTAP00000020036	9913.ENSBTAP00000053520	0	0	0	0	0.065	0	0	0.608	0.618
CIITA	IDO1	9913.ENSBTAP00000027518	9913.ENSBTAP00000027449	0	0	0	0	0	0	0	0.418	0.418
CIITA	WDFY3	9913.ENSBTAP00000027518	9913.ENSBTAP00000053365	0	0	0	0	0.494	0	0	0.052	0.499
CIITA	IRF1	9913.ENSBTAP00000027518	9913.ENSBTAP00000041732	0	0	0	0	0.103	0	0	0.536	0.566
CKM	MB	9913.ENSBTAP00000018492	9913.ENSBTAP00000007014	0	0	0	0	0.681	0.159	0	0.382	0.819
CKM	ENO3	9913.ENSBTAP00000018492	9913.ENSBTAP00000007278	0	0	0	0	0.47	0.169	0	0.484	0.753
CKM	CMYA5	9913.ENSBTAP00000018492	9913.ENSBTAP00000008967	0	0	0	0	0.418	0.07	0	0.1	0.47
CKM	RYR1	9913.ENSBTAP00000018492	9913.ENSBTAP00000009228	0	0	0	0	0.124	0.158	0	0.284	0.426
CKM	GOT2	9913.ENSBTAP00000018492	9913.ENSBTAP00000009440	0	0	0	0	0.065	0.41	0	0.323	0.593
CKM	MYOT	9913.ENSBTAP00000018492	9913.ENSBTAP00000010231	0	0	0	0	0.339	0	0	0.13	0.4
CKM	LDHA	9913.ENSBTAP00000018492	9913.ENSBTAP00000011447	0	0	0	0	0.062	0.119	0	0.413	0.472
CKM	MYOM2	9913.ENSBTAP00000018492	9913.ENSBTAP00000012351	0	0	0	0	0.157	0.078	0	0.703	0.749
CKM	ENO1	9913.ENSBTAP00000018492	9913.ENSBTAP00000017839	0	0	0	0	0.144	0.169	0	0.259	0.427
CKM	MYH7	9913.ENSBTAP00000018492	9913.ENSBTAP00000053217	0	0	0	0	0.128	0.165	0	0.251	0.407
CKM	NRAP	9913.ENSBTAP00000018492	9913.ENSBTAP00000025740	0	0	0	0	0.419	0	0	0.054	0.426
CKM	TRIM54	9913.ENSBTAP00000018492	9913.ENSBTAP00000024312	0	0	0	0	0.257	0.209	0	0.113	0.433
CKM	FABP5	9913.ENSBTAP00000018492	9913.ENSBTAP00000055977	0	0	0	0	0.062	0.408	0	0.068	0.437
CKM	GAPDH	9913.ENSBTAP00000018492	9913.ENSBTAP00000037577	0	0	0	0	0.176	0.161	0	0.449	0.586
CKM	TNNC2	9913.ENSBTAP00000018492	9913.ENSBTAP00000055007	0	0	0	0	0.66	0.051	0	0.069	0.673
CKM	MYOZ1	9913.ENSBTAP00000018492	9913.ENSBTAP00000051138	0	0	0	0	0.696	0	0	0.227	0.755
CLUH	OGDH	9913.ENSBTAP00000015643	9913.ENSBTAP00000007922	0	0	0	0	0.114	0	0	0.461	0.503
CLUH	GOT2	9913.ENSBTAP00000015643	9913.ENSBTAP00000009440	0	0	0	0	0.062	0	0	0.536	0.546
CLUH	NCKAP1	9913.ENSBTAP00000015643	9913.ENSBTAP00000044947	0	0	0	0	0	0.432	0	0	0.432
CLUH	PINK1	9913.ENSBTAP00000015643	9913.ENSBTAP00000029455	0	0	0	0	0.061	0.347	0	0.222	0.481
CMYA5	LMOD2	9913.ENSBTAP00000008967	9913.ENSBTAP00000002790	0	0	0	0	0.583	0	0	0	0.583
CMYA5	MYOZ2	9913.ENSBTAP00000008967	9913.ENSBTAP00000003330	0	0	0	0	0.68	0.053	0	0.274	0.76
CMYA5	MYOM3	9913.ENSBTAP00000008967	9913.ENSBTAP00000019817	0	0	0	0	0.065	0	0	0.398	0.413
CMYA5	MYOT	9913.ENSBTAP00000008967	9913.ENSBTAP00000010231	0	0	0	0	0.263	0.063	0	0.22	0.414
CMYA5	MYOZ1	9913.ENSBTAP00000008967	9913.ENSBTAP00000051138	0	0	0	0	0.163	0.07	0	0.391	0.484
CMYA5	MYOM1	9913.ENSBTAP00000008967	9913.ENSBTAP00000053491	0	0	0	0	0.489	0.061	0	0	0.499
CMYA5	SYNPO2L	9913.ENSBTAP00000008967	9913.ENSBTAP00000026992	0	0	0	0	0.659	0.092	0	0.118	0.703
CMYA5	SMPX	9913.ENSBTAP00000008967	9913.ENSBTAP00000020229	0	0	0	0	0.719	0	0	0.074	0.728
CMYA5	MYOM2	9913.ENSBTAP00000008967	9913.ENSBTAP00000012351	0	0	0	0	0.659	0	0	0.329	0.761
CMYA5	LDB3	9913.ENSBTAP00000008967	9913.ENSBTAP00000056431	0	0	0	0	0.729	0.092	0	0.332	0.821
COL6A3	THBS1	9913.ENSBTAP00000018479	9913.ENSBTAP00000002600	0	0	0	0	0.142	0.069	0	0.391	0.471
COL6A3	FN1	9913.ENSBTAP00000018479	9913.ENSBTAP00000010925	0	0	0	0	0.114	0.129	0	0.484	0.567
COL6A3	PDLIM1	9913.ENSBTAP00000018479	9913.ENSBTAP00000014850	0	0	0	0	0	0	0	0.414	0.414
COL6A3	LAMC1	9913.ENSBTAP00000018479	9913.ENSBTAP00000015881	0	0	0	0	0.138	0.12	0.134	0.223	0.421
COL6A3	MYH8	9913.ENSBTAP00000018479	9913.ENSBTAP00000053653	0	0	0	0	0.059	0	0	0.495	0.504
COL6A3	SDC4	9913.ENSBTAP00000018479	9913.ENSBTAP00000054678	0	0	0	0	0	0	0.6	0	0.6
COL6A3	PTRF	9913.ENSBTAP00000018479	9913.ENSBTAP00000053553	0	0	0	0	0.656	0	0	0.095	0.675
COPS4	RAD23B	9913.ENSBTAP00000009128	9913.ENSBTAP00000002506	0	0	0	0	0.177	0.158	0.65	0.148	0.765
COPS4	VDAC3	9913.ENSBTAP00000009128	9913.ENSBTAP00000044243	0	0	0	0	0.169	0	0	0.314	0.405
COPS4	RABEP1	9913.ENSBTAP00000009128	9913.ENSBTAP00000015290	0	0	0	0	0	0.459	0	0	0.459
COPS4	UBA52	9913.ENSBTAP00000009128	9913.ENSBTAP00000010176	0	0	0	0	0	0	0.65	0	0.65
COPS4	UBB	9913.ENSBTAP00000009128	9913.ENSBTAP00000022919	0	0	0	0	0.065	0.158	0.65	0.148	0.733
CORO6	MSN	9913.ENSBTAP00000001490	9913.ENSBTAP00000017503	0	0	0	0	0	0	0	0.412	0.412
CORO6	FXR1	9913.ENSBTAP00000001490	9913.ENSBTAP00000021880	0	0	0	0	0	0	0	0.414	0.414
CORO6	SVIL	9913.ENSBTAP00000001490	9913.ENSBTAP00000049248	0	0	0	0	0	0.184	0	0.342	0.44
CORO6	LDB3	9913.ENSBTAP00000001490	9913.ENSBTAP00000056431	0	0	0	0	0.583	0	0	0	0.583
CORO6	GSN	9913.ENSBTAP00000001490	9913.ENSBTAP00000026534	0	0.004	0	0	0.118	0	0	0.557	0.593
CORO6	SYNPO2L	9913.ENSBTAP00000001490	9913.ENSBTAP00000026992	0	0	0	0	0.601	0	0	0	0.601
COX2	NDUFS2	9913.ENSBTAP00000053151	9913.ENSBTAP00000002852	0	0	0	0	0.119	0.672	0.66	0.666	0.962
COX2	CS	9913.ENSBTAP00000053151	9913.ENSBTAP00000005730	0	0	0	0	0.075	0	0	0.737	0.746
COX2	NDUFA9	9913.ENSBTAP00000053151	9913.ENSBTAP00000007189	0	0	0	0	0.085	0.673	0.375	0.704	0.937
COX2	OGDH	9913.ENSBTAP00000053151	9913.ENSBTAP00000007922	0	0	0	0	0.268	0.052	0	0.459	0.592
COX2	SUCLG1	9913.ENSBTAP00000053151	9913.ENSBTAP00000007982	0	0	0	0	0.173	0	0	0.48	0.552
COX2	SDHB	9913.ENSBTAP00000053151	9913.ENSBTAP00000010949	0	0	0	0	0.206	0.114	0.66	0.87	0.964
COX2	LDHA	9913.ENSBTAP00000053151	9913.ENSBTAP00000011447	0	0	0	0	0.118	0	0	0.358	0.41
COX2	RPS2	9913.ENSBTAP00000053151	9913.ENSBTAP00000012544	0	0	0	0	0.064	0	0	0.467	0.48
COX2	NDUFA4	9913.ENSBTAP00000053151	9913.ENSBTAP00000014801	0	0	0	0	0.076	0.692	0.8	0.411	0.961
COX2	SLC25A4	9913.ENSBTAP00000053151	9913.ENSBTAP00000017580	0	0	0	0	0.063	0.218	0	0.255	0.406
COX2	OXA1L	9913.ENSBTAP00000053151	9913.ENSBTAP00000019736	0	0	0	0	0.064	0.315	0	0.626	0.739
COX2	RPS8	9913.ENSBTAP00000053151	9913.ENSBTAP00000020326	0	0	0	0	0	0	0	0.508	0.508
COX2	SDHC	9913.ENSBTAP00000053151	9913.ENSBTAP00000021075	0	0	0	0	0.455	0	0.66	0.401	0.879
COX2	PINK1	9913.ENSBTAP00000053151	9913.ENSBTAP00000029455	0	0	0	0	0	0	0	0.419	0.419
COX2	GAPDH	9913.ENSBTAP00000053151	9913.ENSBTAP00000037577	0	0	0	0	0	0	0	0.502	0.502
COX2	MFN2	9913.ENSBTAP00000053151	9913.ENSBTAP00000043671	0	0	0	0	0.062	0	0	0.42	0.433
COX2	VDAC3	9913.ENSBTAP00000053151	9913.ENSBTAP00000044243	0	0	0	0	0.048	0.159	0	0.407	0.484
COX2	NDUFV2	9913.ENSBTAP00000053151	9913.ENSBTAP00000052906	0	0	0	0	0.097	0.691	0.66	0.399	0.935
COX2	ND4	9913.ENSBTAP00000053151	9913.ENSBTAP00000053150	0	0	0	0	0.896	0.672	0.66	0.927	0.999
COX2	ND5	9913.ENSBTAP00000053151	9913.ENSBTAP00000053152	0	0	0	0	0.433	0.672	0.494	0.827	0.981
COX2	UQCRFS1	9913.ENSBTAP00000053151	9913.ENSBTAP00000054196	0.235	0	0	0	0.25	0.842	0.919	0.523	0.995
COX2	ND2	9913.ENSBTAP00000053151	9913.ENSBTAP00000053160	0	0	0	0	0.855	0.672	0.494	0.927	0.998
CRAT	GYG1	9913.ENSBTAP00000002513	9913.ENSBTAP00000002261	0	0	0	0	0	0	0	0.475	0.475
CRAT	HADHA	9913.ENSBTAP00000002513	9913.ENSBTAP00000020020	0	0	0	0	0.132	0.201	0	0.343	0.505
CRAT	CS	9913.ENSBTAP00000002513	9913.ENSBTAP00000005730	0	0	0	0	0.184	0.08	0	0.396	0.507
CRAT	HADHB	9913.ENSBTAP00000002513	9913.ENSBTAP00000013310	0	0	0	0	0.207	0.416	0	0.282	0.638
CRYAB	ENO3	9913.ENSBTAP00000000556	9913.ENSBTAP00000007278	0	0	0	0	0.064	0.047	0	0.391	0.409
CRYAB	HSPB8	9913.ENSBTAP00000000556	9913.ENSBTAP00000001720	0	0	0	0.768	0.165	0.219	0	0.701	0.429
CRYAB	MBP	9913.ENSBTAP00000000556	9913.ENSBTAP00000002984	0	0	0	0	0.066	0.402	0	0.235	0.535
CRYAB	HSPA1A	9913.ENSBTAP00000000556	9913.ENSBTAP00000017500	0	0	0	0	0.073	0.162	0	0.469	0.552
CRYAB	LDB3	9913.ENSBTAP00000000556	9913.ENSBTAP00000056431	0	0	0	0	0.063	0.093	0	0.526	0.562
CRYAB	CS	9913.ENSBTAP00000000556	9913.ENSBTAP00000005730	0	0	0	0	0	0.473	0	0.223	0.573
CRYAB	MYOT	9913.ENSBTAP00000000556	9913.ENSBTAP00000010231	0	0	0	0	0.063	0	0	0.577	0.586
CRYAB	FLNC	9913.ENSBTAP00000000556	9913.ENSBTAP00000008207	0	0	0	0	0.096	0.161	0	0.522	0.606
CRYAB	MAPKAPK2	9913.ENSBTAP00000000556	9913.ENSBTAP00000015530	0	0	0	0	0	0.388	0.485	0.163	0.713
CRYAB	HSPB1	9913.ENSBTAP00000000556	9913.ENSBTAP00000015883	0	0	0	0.879	0.115	0.819	0	0.743	0.847
CS	NDUFS2	9913.ENSBTAP00000005730	9913.ENSBTAP00000002852	0.1	0	0	0	0.251	0.356	0	0.523	0.765
CS	PGM1	9913.ENSBTAP00000005730	9913.ENSBTAP00000025308	0	0	0	0	0.065	0	0	0.394	0.409
CS	DIP2C	9913.ENSBTAP00000005730	9913.ENSBTAP00000015282	0.041	0	0	0	0.06	0	0.326	0.199	0.448
CS	HADHA	9913.ENSBTAP00000005730	9913.ENSBTAP00000020020	0.044	0	0	0	0.065	0.056	0	0.437	0.461
CS	MFN2	9913.ENSBTAP00000005730	9913.ENSBTAP00000043671	0	0	0	0	0.051	0.121	0	0.412	0.467
CS	ND2	9913.ENSBTAP00000005730	9913.ENSBTAP00000053160	0.089	0	0	0	0	0	0	0.446	0.473
CS	ENO3	9913.ENSBTAP00000005730	9913.ENSBTAP00000007278	0.13	0	0	0	0.157	0.061	0	0.335	0.48
CS	ND4	9913.ENSBTAP00000005730	9913.ENSBTAP00000053150	0.111	0	0	0	0	0	0.262	0.276	0.484
CS	GLUL	9913.ENSBTAP00000005730	9913.ENSBTAP00000038301	0	0	0	0	0.065	0	0	0.499	0.511
CS	GAPDH	9913.ENSBTAP00000005730	9913.ENSBTAP00000037577	0.06	0	0	0	0.103	0	0	0.494	0.536
CS	HK2	9913.ENSBTAP00000005730	9913.ENSBTAP00000053231	0	0	0	0	0.135	0	0	0.515	0.563
CS	VDAC3	9913.ENSBTAP00000005730	9913.ENSBTAP00000044243	0	0	0	0	0.243	0	0	0.452	0.567
CS	ENO1	9913.ENSBTAP00000005730	9913.ENSBTAP00000017839	0.13	0	0	0	0.157	0.061	0	0.451	0.572
CS	SLC25A4	9913.ENSBTAP00000005730	9913.ENSBTAP00000017580	0	0	0	0	0.37	0	0	0.457	0.644
CS	NDUFA9	9913.ENSBTAP00000005730	9913.ENSBTAP00000007189	0	0	0	0	0.186	0.05	0.247	0.594	0.732
CS	OXCT1	9913.ENSBTAP00000005730	9913.ENSBTAP00000044368	0	0	0	0	0.07	0.052	0.66	0.293	0.76
CS	NDUFV2	9913.ENSBTAP00000005730	9913.ENSBTAP00000052906	0.103	0	0	0	0.118	0.352	0.262	0.486	0.77
CS	UQCRFS1	9913.ENSBTAP00000005730	9913.ENSBTAP00000054196	0	0	0	0	0.372	0.356	0	0.621	0.833
CS	HADHB	9913.ENSBTAP00000005730	9913.ENSBTAP00000013310	0.066	0	0	0	0.065	0.052	0.859	0.35	0.91
CS	GOT2	9913.ENSBTAP00000005730	9913.ENSBTAP00000009440	0	0	0	0	0.169	0	0.8	0.616	0.93
CS	OGDH	9913.ENSBTAP00000005730	9913.ENSBTAP00000007922	0.15	0	0	0	0.578	0.045	0	0.825	0.932
CS	LDHA	9913.ENSBTAP00000005730	9913.ENSBTAP00000011447	0.122	0	0	0	0.355	0.389	0.676	0.618	0.949
CS	SDHC	9913.ENSBTAP00000005730	9913.ENSBTAP00000021075	0.235	0	0	0	0.581	0	0.626	0.668	0.955
CS	SDHB	9913.ENSBTAP00000005730	9913.ENSBTAP00000010949	0.235	0	0	0	0.589	0.565	0.641	0.831	0.99
CS	SUCLG1	9913.ENSBTAP00000005730	9913.ENSBTAP00000007982	0.197	0	0	0	0.62	0.814	0.627	0.725	0.993
CS	MDH2	9913.ENSBTAP00000005730	9913.ENSBTAP00000012454	0.122	0	0	0	0.656	0.81	0.993	0.854	0.999
CSDA	EHBP1L1	9913.ENSBTAP00000012735	9913.ENSBTAP00000008891	0	0	0	0	0	0.119	0	0.47	0.513
CSDE1	SBDS	9913.ENSBTAP00000000901	9913.ENSBTAP00000005296	0	0	0	0	0.38	0	0	0.083	0.407
CSDE1	UGP2	9913.ENSBTAP00000000901	9913.ENSBTAP00000042228	0	0	0	0	0.07	0	0	0.398	0.416
CSDE1	EIF4G1	9913.ENSBTAP00000000901	9913.ENSBTAP00000032150	0	0	0	0	0.07	0.218	0	0.27	0.422
CSDE1	EIF4G2	9913.ENSBTAP00000000901	9913.ENSBTAP00000049614	0	0	0	0	0.171	0.218	0	0.257	0.476
CSDE1	FYTTD1	9913.ENSBTAP00000000901	9913.ENSBTAP00000043895	0	0	0	0	0.512	0	0	0	0.512
CSDE1	GNB2L1	9913.ENSBTAP00000000901	9913.ENSBTAP00000026183	0	0	0	0	0	0	0	0.513	0.513
CSDE1	UBAP2	9913.ENSBTAP00000000901	9913.ENSBTAP00000000930	0	0	0	0	0.09	0	0	0.547	0.57
CSDE1	PSME4	9913.ENSBTAP00000000901	9913.ENSBTAP00000027001	0	0	0	0	0.12	0	0	0.659	0.687
CSDE1	PAIP1	9913.ENSBTAP00000000901	9913.ENSBTAP00000027160	0	0	0	0	0.258	0.426	0	0.355	0.701
CSF3R	S100A9	9913.ENSBTAP00000017732	9913.ENSBTAP00000008523	0	0	0	0	0.597	0	0	0.073	0.611
CSF3R	GRAP	9913.ENSBTAP00000017732	9913.ENSBTAP00000041340	0	0	0	0	0.066	0.218	0.284	0.109	0.471
CSF3R	S100A12	9913.ENSBTAP00000017732	9913.ENSBTAP00000056088	0	0	0	0	0.503	0	0	0.146	0.558
CSRP3	VWA8	9913.ENSBTAP00000030304	9913.ENSBTAP00000001508	0	0	0	0	0.062	0	0	0.486	0.497
CSRP3	LMOD2	9913.ENSBTAP00000030304	9913.ENSBTAP00000002790	0	0	0	0	0.148	0.042	0	0.486	0.543
CSRP3	MYOZ2	9913.ENSBTAP00000030304	9913.ENSBTAP00000003330	0	0	0	0	0.472	0.093	0	0.675	0.83
CSRP3	MB	9913.ENSBTAP00000030304	9913.ENSBTAP00000007014	0	0	0	0	0.515	0	0	0.279	0.635
CSRP3	TNNT1	9913.ENSBTAP00000030304	9913.ENSBTAP00000008420	0	0	0	0	0.116	0.042	0	0.515	0.553
CSRP3	MYH1	9913.ENSBTAP00000030304	9913.ENSBTAP00000009327	0	0	0	0	0.172	0.096	0	0.411	0.52
CSRP3	HSPB7	9913.ENSBTAP00000030304	9913.ENSBTAP00000014529	0	0	0	0	0.09	0.101	0	0.411	0.476
CSRP3	PLN	9913.ENSBTAP00000030304	9913.ENSBTAP00000017182	0	0	0	0	0.144	0	0	0.467	0.524
CSRP3	MYOM3	9913.ENSBTAP00000030304	9913.ENSBTAP00000019817	0	0	0	0	0.062	0	0	0.534	0.544
CSRP3	SMPX	9913.ENSBTAP00000030304	9913.ENSBTAP00000020229	0	0	0	0	0.146	0	0	0.392	0.458
CSRP3	PDLIM3	9913.ENSBTAP00000030304	9913.ENSBTAP00000022835	0	0	0	0	0.062	0.158	0.163	0.521	0.64
CSRP3	MYPN	9913.ENSBTAP00000030304	9913.ENSBTAP00000023273	0	0	0	0	0.144	0.053	0	0.414	0.483
CSRP3	MYL2	9913.ENSBTAP00000030304	9913.ENSBTAP00000024444	0	0	0	0	0.434	0.123	0	0.634	0.802
CSRP3	NEB	9913.ENSBTAP00000030304	9913.ENSBTAP00000053520	0	0	0	0	0.083	0.093	0	0.46	0.511
CSRP3	TNNC2	9913.ENSBTAP00000030304	9913.ENSBTAP00000055007	0	0	0	0	0.063	0.123	0	0.47	0.526
CSRP3	VCL	9913.ENSBTAP00000030304	9913.ENSBTAP00000053644	0	0	0	0	0.119	0.16	0.295	0.202	0.527
CSRP3	MYH7	9913.ENSBTAP00000030304	9913.ENSBTAP00000053217	0	0	0	0	0.172	0.096	0	0.56	0.641
CSRP3	LDB3	9913.ENSBTAP00000030304	9913.ENSBTAP00000056431	0	0	0	0	0.38	0.158	0.163	0.521	0.762
CTNND1	EHBP1L1	9913.ENSBTAP00000041323	9913.ENSBTAP00000008891	0	0	0	0	0	0.093	0.272	0.313	0.507
CTNND1	FAT4	9913.ENSBTAP00000041323	9913.ENSBTAP00000013316	0	0	0	0	0.062	0.21	0.197	0.122	0.407
CTNND1	LMO7	9913.ENSBTAP00000041323	9913.ENSBTAP00000014167	0	0	0	0	0.064	0	0.175	0.33	0.437
CTNND1	ENAH	9913.ENSBTAP00000041323	9913.ENSBTAP00000021544	0	0	0	0	0.062	0.121	0.612	0.535	0.831
CTNND1	XIRP1	9913.ENSBTAP00000041323	9913.ENSBTAP00000054446	0	0	0	0	0	0	0	0.436	0.436
CTNND1	VCL	9913.ENSBTAP00000041323	9913.ENSBTAP00000053644	0	0	0	0	0.091	0.209	0.612	0.662	0.893
CTSD	MBP	9913.ENSBTAP00000010022	9913.ENSBTAP00000002984	0	0	0	0	0	0.114	0	0.421	0.465
CTSD	FN1	9913.ENSBTAP00000010022	9913.ENSBTAP00000010925	0	0	0	0	0	0.078	0	0.382	0.406
CTSD	HSPB1	9913.ENSBTAP00000010022	9913.ENSBTAP00000015883	0	0	0	0	0.09	0.051	0	0.411	0.447
CTSD	ENO1	9913.ENSBTAP00000010022	9913.ENSBTAP00000017839	0	0	0	0	0.17	0.165	0	0.346	0.507
CTSD	HSPA1A	9913.ENSBTAP00000010022	9913.ENSBTAP00000017500	0	0	0	0	0.063	0.082	0	0.473	0.507
CTSD	SARS	9913.ENSBTAP00000010022	9913.ENSBTAP00000017232	0	0	0	0	0.05	0.594	0	0	0.597
CTSD	GAPDH	9913.ENSBTAP00000010022	9913.ENSBTAP00000037577	0	0	0	0	0.059	0	0	0.638	0.644
CYB5R1	SDHB	9913.ENSBTAP00000026548	9913.ENSBTAP00000010949	0.126	0	0	0	0.168	0	0.286	0.164	0.507
DES	PDLIM3	9913.ENSBTAP00000007041	9913.ENSBTAP00000022835	0	0	0	0	0.211	0.105	0	0.233	0.411
DES	NEB	9913.ENSBTAP00000007041	9913.ENSBTAP00000053520	0	0	0	0	0.202	0.214	0	0.224	0.47
DES	TNNC2	9913.ENSBTAP00000007041	9913.ENSBTAP00000055007	0	0	0	0	0.452	0.042	0	0.093	0.482
DES	MYBPC1	9913.ENSBTAP00000007041	9913.ENSBTAP00000041206	0	0	0	0	0.065	0	0.6	0	0.61
DIP2C	ENAH	9913.ENSBTAP00000015282	9913.ENSBTAP00000021544	0	0	0	0	0.061	0	0	0.424	0.436
DIP2C	RANBP2	9913.ENSBTAP00000015282	9913.ENSBTAP00000042908	0.041	0	0	0	0.062	0.16	0	0.506	0.576
DNAJA4	HSPB8	9913.ENSBTAP00000021199	9913.ENSBTAP00000001720	0	0	0	0	0.081	0.073	0	0.375	0.421
DNAJA4	HSPA1A	9913.ENSBTAP00000021199	9913.ENSBTAP00000017500	0.042	0	0.432	0	0.159	0.522	0.659	0.676	0.97
DNAJA4	DNAJB5	9913.ENSBTAP00000021199	9913.ENSBTAP00000024375	0	0	0.416	0.789	0.168	0.438	0	0.553	0.603
DNAJA4	DNAJB4	9913.ENSBTAP00000021199	9913.ENSBTAP00000028994	0	0	0.428	0.78	0.238	0.438	0	0.762	0.66
DNAJB4	HSPB8	9913.ENSBTAP00000028994	9913.ENSBTAP00000001720	0	0	0	0	0.062	0.073	0	0.397	0.43
DNAJB4	HSPB7	9913.ENSBTAP00000028994	9913.ENSBTAP00000014529	0	0	0	0	0.052	0.073	0	0.394	0.421
DNAJB4	HSPB1	9913.ENSBTAP00000028994	9913.ENSBTAP00000015883	0	0	0	0	0.073	0.073	0	0.38	0.421
DNAJB4	HSPA1A	9913.ENSBTAP00000028994	9913.ENSBTAP00000017500	0.042	0	0.438	0	0.403	0.491	0.183	0.553	0.926
DNAJB4	TXNL1	9913.ENSBTAP00000028994	9913.ENSBTAP00000020880	0	0	0	0	0.067	0.047	0	0.457	0.475
DNAJB4	DNAJB5	9913.ENSBTAP00000028994	9913.ENSBTAP00000024375	0	0	0.445	0.97	0.068	0.672	0	0.449	0.689
DNAJB4	PGM1	9913.ENSBTAP00000028994	9913.ENSBTAP00000025308	0	0	0	0	0.411	0	0	0	0.41
DNAJB4	VPS13C	9913.ENSBTAP00000028994	9913.ENSBTAP00000053327	0	0	0	0	0	0.043	0	0.456	0.457
DNAJB5	HSPB8	9913.ENSBTAP00000024375	9913.ENSBTAP00000001720	0	0	0	0	0.062	0.073	0	0.42	0.451
DNAJB5	HSPA1A	9913.ENSBTAP00000024375	9913.ENSBTAP00000017500	0.042	0	0.433	0	0.403	0.491	0.183	0.325	0.887
DNAJB5	SMPX	9913.ENSBTAP00000024375	9913.ENSBTAP00000020229	0	0	0	0	0	0	0	0.467	0.467
DNAJB5	PGM1	9913.ENSBTAP00000024375	9913.ENSBTAP00000025308	0	0	0	0	0.411	0	0	0	0.41
DNMT3B	IGF2	9913.ENSBTAP00000005094	9913.ENSBTAP00000017372	0	0	0	0	0	0	0	0.511	0.511
DNMT3B	GAPDH	9913.ENSBTAP00000005094	9913.ENSBTAP00000037577	0	0	0	0	0.062	0	0	0.667	0.674
DPYSL3	PPP1R2	9913.ENSBTAP00000014091	9913.ENSBTAP00000001128	0	0	0	0	0	0	0	0.413	0.412
DPYSL3	NRP1	9913.ENSBTAP00000014091	9913.ENSBTAP00000026471	0	0	0	0	0.088	0	0	0.406	0.435
DST	MAPRE3	9913.ENSBTAP00000053548	9913.ENSBTAP00000011696	0	0	0	0	0.061	0.641	0	0.199	0.706
DST	PLEC	9913.ENSBTAP00000053548	9913.ENSBTAP00000015828	0	0	0	0.661	0.109	0.219	0	0.876	0.488
DST	MSN	9913.ENSBTAP00000053548	9913.ENSBTAP00000017503	0	0	0	0	0.06	0.211	0.185	0.24	0.479
DST	DYNC1H1	9913.ENSBTAP00000053548	9913.ENSBTAP00000042130	0	0	0	0	0.16	0.12	0	0.33	0.461
DST	WDFY3	9913.ENSBTAP00000053548	9913.ENSBTAP00000053365	0	0	0	0	0.179	0.296	0	0.19	0.491
DST	VCL	9913.ENSBTAP00000053548	9913.ENSBTAP00000053644	0	0	0	0	0.065	0.16	0.163	0.198	0.402
DYNC1H1	TUBA4A	9913.ENSBTAP00000042130	9913.ENSBTAP00000003192	0	0	0	0	0.062	0.489	0.6	0.371	0.863
DYNC1H1	HUWE1	9913.ENSBTAP00000042130	9913.ENSBTAP00000008060	0	0	0	0	0.226	0.121	0	0.25	0.445
DYNC1H1	MAPRE3	9913.ENSBTAP00000042130	9913.ENSBTAP00000011696	0	0	0	0	0.061	0.525	0	0.52	0.767
DYNC1H1	PLEC	9913.ENSBTAP00000042130	9913.ENSBTAP00000015828	0	0	0	0	0.36	0.089	0	0.201	0.493
DYSF	RPL5	9913.ENSBTAP00000033077	9913.ENSBTAP00000002626	0	0	0	0	0	0	0	0.466	0.466
DYSF	FLNC	9913.ENSBTAP00000033077	9913.ENSBTAP00000008207	0	0	0	0	0.065	0.055	0	0.413	0.436
DYSF	RYR1	9913.ENSBTAP00000033077	9913.ENSBTAP00000009228	0	0	0	0	0.099	0	0	0.412	0.448
DYSF	MYOT	9913.ENSBTAP00000033077	9913.ENSBTAP00000010231	0	0	0	0	0.062	0	0	0.587	0.596
DYSF	UTRN	9913.ENSBTAP00000033077	9913.ENSBTAP00000012740	0	0	0	0	0.063	0.055	0	0.557	0.574
DYSF	LMNA	9913.ENSBTAP00000033077	9913.ENSBTAP00000023373	0	0	0	0	0.063	0.085	0	0.441	0.479
DYSF	EHD3	9913.ENSBTAP00000033077	9913.ENSBTAP00000041997	0	0	0	0	0.063	0.096	0	0.424	0.469
DYSF	PTRF	9913.ENSBTAP00000033077	9913.ENSBTAP00000053553	0	0	0	0	0.123	0	0	0.536	0.575
EEF1A1	RPS17	9913.ENSBTAP00000056062	9913.ENSBTAP00000000814	0	0	0	0	0.436	0.354	0	0.184	0.677
EEF1A1	RPS12	9913.ENSBTAP00000056062	9913.ENSBTAP00000001791	0	0	0	0	0.2	0.258	0	0.177	0.469
EEF1A1	RPL21	9913.ENSBTAP00000056062	9913.ENSBTAP00000002160	0	0	0	0	0.202	0.262	0	0.131	0.443
EEF1A1	RPL5	9913.ENSBTAP00000056062	9913.ENSBTAP00000002626	0	0	0	0	0.394	0.391	0	0.339	0.735
EEF1A1	RPL14	9913.ENSBTAP00000056062	9913.ENSBTAP00000002642	0	0	0	0	0.321	0.218	0	0.119	0.491
EEF1A1	RPS3	9913.ENSBTAP00000056062	9913.ENSBTAP00000003962	0	0	0	0	0.565	0.257	0	0.34	0.768
EEF1A1	RPL3	9913.ENSBTAP00000056062	9913.ENSBTAP00000004188	0	0	0.219	0	0.414	0.406	0	0.269	0.774
EEF1A1	RPL23	9913.ENSBTAP00000056062	9913.ENSBTAP00000004190	0	0	0.339	0	0.344	0.337	0	0.13	0.716
EEF1A1	ENO3	9913.ENSBTAP00000056062	9913.ENSBTAP00000007278	0	0	0	0	0.193	0.251	0	0.133	0.43
EEF1A1	RPS9	9913.ENSBTAP00000056062	9913.ENSBTAP00000008502	0	0	0	0	0.418	0.342	0	0.438	0.766
EEF1A1	RPL10	9913.ENSBTAP00000056062	9913.ENSBTAP00000009803	0	0	0	0	0.299	0.261	0	0.198	0.548
EEF1A1	UBA52	9913.ENSBTAP00000056062	9913.ENSBTAP00000010176	0	0	0	0	0.172	0.354	0	0.303	0.594
EEF1A1	FN1	9913.ENSBTAP00000056062	9913.ENSBTAP00000010925	0	0	0	0	0	0	0	0.576	0.577
EEF1A1	RPS2	9913.ENSBTAP00000056062	9913.ENSBTAP00000012544	0	0	0	0	0.566	0.495	0	0.308	0.835
EEF1A1	RPL7A	9913.ENSBTAP00000056062	9913.ENSBTAP00000015358	0	0	0	0	0.438	0.477	0	0.124	0.72
EEF1A1	PLEC	9913.ENSBTAP00000056062	9913.ENSBTAP00000015828	0	0	0	0	0.364	0.308	0	0.078	0.559
EEF1A1	RPS19	9913.ENSBTAP00000056062	9913.ENSBTAP00000015875	0	0	0	0	0.37	0.357	0	0.23	0.661
EEF1A1	HSPA1A	9913.ENSBTAP00000056062	9913.ENSBTAP00000017500	0	0.004	0	0	0.126	0.158	0	0.611	0.689
EEF1A1	ENO1	9913.ENSBTAP00000056062	9913.ENSBTAP00000017839	0	0	0	0	0.193	0.159	0	0.43	0.579
EEF1A1	RPS27	9913.ENSBTAP00000056062	9913.ENSBTAP00000018414	0	0	0	0	0.158	0.219	0	0.211	0.435
EEF1A1	RPS11	9913.ENSBTAP00000056062	9913.ENSBTAP00000018491	0	0	0.204	0	0.369	0.467	0	0.067	0.716
EEF1A1	RPS8	9913.ENSBTAP00000056062	9913.ENSBTAP00000020326	0	0	0	0	0.535	0.467	0	0.259	0.8
EEF1A1	RPS7	9913.ENSBTAP00000056062	9913.ENSBTAP00000021587	0	0	0	0	0.472	0.417	0	0.13	0.708
EEF1A1	UBB	9913.ENSBTAP00000056062	9913.ENSBTAP00000022919	0	0	0	0	0.066	0.201	0	0.265	0.403
EEF1A1	RPL29	9913.ENSBTAP00000056062	9913.ENSBTAP00000024788	0	0	0	0	0.119	0.31	0	0.223	0.486
EEF1A1	RPS20	9913.ENSBTAP00000056062	9913.ENSBTAP00000025484	0.097	0	0	0	0.446	0.406	0	0.414	0.802
EEF1A1	GNB2L1	9913.ENSBTAP00000056062	9913.ENSBTAP00000026183	0	0	0	0	0.555	0.435	0	0.371	0.828
EEF1A1	RPS15	9913.ENSBTAP00000056062	9913.ENSBTAP00000026278	0	0	0	0	0.421	0.406	0	0.329	0.749
EEF1A1	RPS15A	9913.ENSBTAP00000056062	9913.ENSBTAP00000027627	0	0	0	0	0.191	0.295	0	0.267	0.545
EEF1A1	RPL28	9913.ENSBTAP00000056062	9913.ENSBTAP00000031700	0	0	0	0	0.359	0.342	0	0.159	0.614
EEF1A1	RPL8	9913.ENSBTAP00000056062	9913.ENSBTAP00000037200	0	0	0.241	0	0.418	0.34	0	0.287	0.764
EEF1A1	GAPDH	9913.ENSBTAP00000056062	9913.ENSBTAP00000037577	0	0	0	0	0.137	0.127	0	0.777	0.817
EEF1A1	FAU	9913.ENSBTAP00000056062	9913.ENSBTAP00000042482	0	0	0	0	0.234	0.501	0	0.402	0.751
EEF1A1	RANBP2	9913.ENSBTAP00000056062	9913.ENSBTAP00000042908	0	0	0	0	0.095	0.218	0	0.252	0.425
EEF1A1	RPL27A	9913.ENSBTAP00000056062	9913.ENSBTAP00000042947	0	0	0	0	0.338	0.307	0	0.174	0.588
EEF1A1	RPL15	9913.ENSBTAP00000056062	9913.ENSBTAP00000044213	0	0	0	0	0.391	0.335	0	0.247	0.668
EEF1A1	RPL13	9913.ENSBTAP00000056062	9913.ENSBTAP00000044536	0	0	0	0	0.45	0.412	0	0.28	0.747
EEF1A1	RPLP1	9913.ENSBTAP00000056062	9913.ENSBTAP00000047550	0	0	0	0	0.2	0.221	0	0.259	0.497
EEF1A1	RPLP0	9913.ENSBTAP00000056062	9913.ENSBTAP00000048183	0	0	0	0	0.564	0.431	0	0.432	0.846
EEF1A1	RPS6	9913.ENSBTAP00000056062	9913.ENSBTAP00000049139	0	0	0	0	0.321	0.297	0	0.42	0.699
EEF1A1	RPS4X	9913.ENSBTAP00000056062	9913.ENSBTAP00000051734	0	0	0	0	0.305	0.294	0	0.12	0.53
EEF1A1	RPS16	9913.ENSBTAP00000056062	9913.ENSBTAP00000052478	0	0	0	0	0.425	0.391	0	0.144	0.674
EEF1A1	RPL9	9913.ENSBTAP00000056062	9913.ENSBTAP00000054016	0	0	0.231	0	0.174	0.257	0	0.195	0.569
EEF1A1	RPL13A	9913.ENSBTAP00000056062	9913.ENSBTAP00000054289	0	0	0	0	0.44	0.306	0	0.467	0.774
EEF1A1	RPL23A	9913.ENSBTAP00000056062	9913.ENSBTAP00000056204	0	0	0	0	0.223	0.258	0	0.16	0.473
EEF1A1	RPS10	9913.ENSBTAP00000056062	9913.ENSBTAP00000056371	0	0	0	0	0.364	0.351	0	0.069	0.582
EEF1A2	RPS17	9913.ENSBTAP00000028899	9913.ENSBTAP00000000814	0	0	0	0	0.436	0.354	0	0.09	0.639
EEF1A2	RPS12	9913.ENSBTAP00000028899	9913.ENSBTAP00000001791	0	0	0	0	0.2	0.258	0	0.256	0.519
EEF1A2	RPL5	9913.ENSBTAP00000028899	9913.ENSBTAP00000002626	0	0	0	0	0.394	0.391	0	0.07	0.626
EEF1A2	RPL14	9913.ENSBTAP00000028899	9913.ENSBTAP00000002642	0	0	0	0	0.321	0.218	0	0.152	0.51
EEF1A2	RPS3	9913.ENSBTAP00000028899	9913.ENSBTAP00000003962	0	0	0	0	0.565	0.257	0	0.168	0.707
EEF1A2	RPL3	9913.ENSBTAP00000028899	9913.ENSBTAP00000004188	0	0	0.224	0	0.414	0.406	0	0.159	0.742
EEF1A2	RPL23	9913.ENSBTAP00000028899	9913.ENSBTAP00000004190	0	0	0.354	0	0.344	0.337	0	0.13	0.722
EEF1A2	ENO3	9913.ENSBTAP00000028899	9913.ENSBTAP00000007278	0	0	0	0	0.193	0.251	0	0.097	0.406
EEF1A2	RPS9	9913.ENSBTAP00000028899	9913.ENSBTAP00000008502	0	0	0	0	0.418	0.342	0	0.116	0.631
EEF1A2	RPL10	9913.ENSBTAP00000028899	9913.ENSBTAP00000009803	0	0	0	0	0.299	0.261	0	0.148	0.52
EEF1A2	UBA52	9913.ENSBTAP00000028899	9913.ENSBTAP00000010176	0	0	0	0	0.172	0.354	0	0.198	0.533
EEF1A2	RPS2	9913.ENSBTAP00000028899	9913.ENSBTAP00000012544	0	0	0	0	0.566	0.495	0	0.216	0.813
EEF1A2	RPL7A	9913.ENSBTAP00000028899	9913.ENSBTAP00000015358	0	0	0	0	0.438	0.477	0	0.129	0.721
EEF1A2	PLEC	9913.ENSBTAP00000028899	9913.ENSBTAP00000015828	0	0	0	0	0.364	0.308	0	0.048	0.544
EEF1A2	RPS19	9913.ENSBTAP00000028899	9913.ENSBTAP00000015875	0	0	0	0	0.37	0.357	0	0.052	0.582
EEF1A2	HSPA1A	9913.ENSBTAP00000028899	9913.ENSBTAP00000017500	0	0.005	0	0	0.126	0.158	0	0.254	0.403
EEF1A2	RPS27	9913.ENSBTAP00000028899	9913.ENSBTAP00000018414	0	0	0	0	0.158	0.219	0	0.214	0.438
EEF1A2	RPS11	9913.ENSBTAP00000028899	9913.ENSBTAP00000018491	0	0	0.203	0	0.369	0.467	0	0.067	0.716
EEF1A2	RPS8	9913.ENSBTAP00000028899	9913.ENSBTAP00000020326	0	0	0	0	0.535	0.467	0	0.148	0.77
EEF1A2	RPS7	9913.ENSBTAP00000028899	9913.ENSBTAP00000021587	0	0	0	0	0.472	0.417	0	0.13	0.708
EEF1A2	RPL29	9913.ENSBTAP00000028899	9913.ENSBTAP00000024788	0	0	0	0	0.119	0.31	0	0.223	0.486
EEF1A2	RPS20	9913.ENSBTAP00000028899	9913.ENSBTAP00000025484	0.097	0	0	0	0.446	0.406	0	0.148	0.712
EEF1A2	GNB2L1	9913.ENSBTAP00000028899	9913.ENSBTAP00000026183	0	0	0	0	0.555	0.435	0	0.197	0.78
EEF1A2	RPS15	9913.ENSBTAP00000028899	9913.ENSBTAP00000026278	0	0	0	0	0.421	0.406	0	0.168	0.688
EEF1A2	RPS15A	9913.ENSBTAP00000028899	9913.ENSBTAP00000027627	0	0	0	0	0.191	0.295	0	0.072	0.424
EEF1A2	GAPDH	9913.ENSBTAP00000028899	9913.ENSBTAP00000037577	0	0	0	0	0.137	0.127	0	0.345	0.463
EEF1A2	RPS4X	9913.ENSBTAP00000028899	9913.ENSBTAP00000051734	0	0	0	0	0.305	0.294	0	0.05	0.493
EEF1A2	RPS6	9913.ENSBTAP00000028899	9913.ENSBTAP00000049139	0	0	0	0	0.321	0.297	0	0.079	0.521
EEF1A2	RPL9	9913.ENSBTAP00000028899	9913.ENSBTAP00000054016	0	0	0.238	0	0.174	0.257	0	0.131	0.539
EEF1A2	RPL27A	9913.ENSBTAP00000028899	9913.ENSBTAP00000042947	0	0	0	0	0.338	0.307	0	0.095	0.548
EEF1A2	RPS10	9913.ENSBTAP00000028899	9913.ENSBTAP00000056371	0	0	0	0	0.364	0.351	0	0.069	0.582
EEF1A2	RPL15	9913.ENSBTAP00000028899	9913.ENSBTAP00000044213	0	0	0	0	0.391	0.335	0	0.068	0.589
EEF1A2	RPL28	9913.ENSBTAP00000028899	9913.ENSBTAP00000031700	0	0	0	0	0.359	0.342	0	0.159	0.614
EEF1A2	FAU	9913.ENSBTAP00000028899	9913.ENSBTAP00000042482	0	0	0	0	0.234	0.501	0	0.143	0.643
EEF1A2	RPS16	9913.ENSBTAP00000028899	9913.ENSBTAP00000052478	0	0	0	0	0.425	0.391	0	0.086	0.651
EEF1A2	RPL13A	9913.ENSBTAP00000028899	9913.ENSBTAP00000054289	0	0	0	0	0.44	0.306	0	0.199	0.661
EEF1A2	RPL8	9913.ENSBTAP00000028899	9913.ENSBTAP00000037200	0	0	0.263	0	0.418	0.34	0	0.194	0.741
EEF1A2	RPL13	9913.ENSBTAP00000028899	9913.ENSBTAP00000044536	0	0	0	0	0.45	0.412	0	0.299	0.753
EEF1A2	RPLP0	9913.ENSBTAP00000028899	9913.ENSBTAP00000048183	0	0	0	0	0.564	0.431	0	0.295	0.809
EHBP1L1	MYOZ2	9913.ENSBTAP00000008891	9913.ENSBTAP00000003330	0	0	0	0	0.27	0.234	0	0	0.416
EHBP1L1	MAP3K11	9913.ENSBTAP00000008891	9913.ENSBTAP00000005378	0	0	0	0	0.066	0.093	0.117	0.513	0.586
EHBP1L1	SDC4	9913.ENSBTAP00000008891	9913.ENSBTAP00000054678	0	0	0	0	0	0	0.398	0.052	0.404
EHBP1L1	EHD3	9913.ENSBTAP00000008891	9913.ENSBTAP00000041997	0	0	0	0	0.089	0.08	0	0.351	0.408
EHBP1L1	VCL	9913.ENSBTAP00000008891	9913.ENSBTAP00000053644	0	0	0	0	0.062	0.257	0.298	0.161	0.534
EHBP1L1	PDLIM3	9913.ENSBTAP00000008891	9913.ENSBTAP00000022835	0	0	0	0	0.066	0.297	0.298	0.121	0.54
EHBP1L1	LDB3	9913.ENSBTAP00000008891	9913.ENSBTAP00000056431	0	0	0	0	0.066	0.297	0.298	0.121	0.54
EHBP1L1	PDLIM1	9913.ENSBTAP00000008891	9913.ENSBTAP00000014850	0	0	0	0	0.066	0.297	0.298	0.121	0.54
EHBP1L1	SYNPO2L	9913.ENSBTAP00000008891	9913.ENSBTAP00000026992	0	0	0	0	0.066	0.297	0.298	0.121	0.54
EHD3	PDCD6IP	9913.ENSBTAP00000041997	9913.ENSBTAP00000023165	0	0	0	0	0.061	0.388	0	0.315	0.571
EHD3	PTRF	9913.ENSBTAP00000041997	9913.ENSBTAP00000053553	0	0	0	0	0	0	0	0.495	0.495
EHD3	XIRP1	9913.ENSBTAP00000041997	9913.ENSBTAP00000054446	0	0	0	0	0.062	0	0	0.518	0.528
EIF4EBP2	FXR1	9913.ENSBTAP00000025454	9913.ENSBTAP00000021880	0	0	0	0	0	0	0	0.459	0.459
EIF4EBP2	RPS6	9913.ENSBTAP00000025454	9913.ENSBTAP00000049139	0	0	0	0	0	0	0	0.422	0.422
EIF4EBP2	PTP4A2	9913.ENSBTAP00000025454	9913.ENSBTAP00000048125	0	0	0	0	0.07	0	0	0.466	0.482
EIF4EBP2	EIF4G1	9913.ENSBTAP00000025454	9913.ENSBTAP00000032150	0	0	0	0	0.062	0	0	0.538	0.548
EIF4EBP2	PINK1	9913.ENSBTAP00000025454	9913.ENSBTAP00000029455	0	0	0	0	0	0.47	0	0.284	0.604
EIF4G1	RPS17	9913.ENSBTAP00000032150	9913.ENSBTAP00000000814	0	0	0	0	0.063	0.67	0	0	0.677
EIF4G1	RPS12	9913.ENSBTAP00000032150	9913.ENSBTAP00000001791	0	0	0	0	0.086	0.485	0	0	0.509
EIF4G1	HNRNPA1	9913.ENSBTAP00000032150	9913.ENSBTAP00000002033	0	0	0	0	0.052	0.183	0.275	0.531	0.701
EIF4G1	RPS3	9913.ENSBTAP00000032150	9913.ENSBTAP00000003962	0	0	0	0	0.066	0.118	0	0.476	0.531
EIF4G1	RPS9	9913.ENSBTAP00000032150	9913.ENSBTAP00000008502	0	0	0	0	0.093	0.67	0	0.1	0.707
EIF4G1	RPS2	9913.ENSBTAP00000032150	9913.ENSBTAP00000012544	0	0	0	0	0.088	0.67	0	0.134	0.716
EIF4G1	RPS19	9913.ENSBTAP00000032150	9913.ENSBTAP00000015875	0	0	0	0	0.115	0.538	0	0.349	0.71
EIF4G1	HSPB1	9913.ENSBTAP00000032150	9913.ENSBTAP00000015883	0	0	0	0	0.061	0.121	0	0.713	0.743
EIF4G1	HSPA1A	9913.ENSBTAP00000032150	9913.ENSBTAP00000017500	0	0	0	0	0.064	0.121	0	0.336	0.406
EIF4G1	RPS27	9913.ENSBTAP00000032150	9913.ENSBTAP00000018414	0	0	0	0	0.067	0.407	0	0	0.423
EIF4G1	RPS11	9913.ENSBTAP00000032150	9913.ENSBTAP00000018491	0	0	0	0	0.105	0.67	0	0.275	0.767
EIF4G1	RPS8	9913.ENSBTAP00000032150	9913.ENSBTAP00000020326	0	0	0	0	0.088	0.67	0	0.167	0.727
EIF4G1	RPS7	9913.ENSBTAP00000032150	9913.ENSBTAP00000021587	0	0	0	0	0.104	0.67	0	0	0.691
EIF4G1	FXR1	9913.ENSBTAP00000032150	9913.ENSBTAP00000021880	0	0	0	0	0.062	0.337	0	0.627	0.748
EIF4G1	RPS20	9913.ENSBTAP00000032150	9913.ENSBTAP00000025484	0	0	0	0	0.063	0.67	0	0.258	0.75
EIF4G1	GNB2L1	9913.ENSBTAP00000032150	9913.ENSBTAP00000026183	0	0	0	0	0.092	0.67	0	0.475	0.829
EIF4G1	RPS15	9913.ENSBTAP00000032150	9913.ENSBTAP00000026278	0	0	0	0	0.116	0.67	0	0.229	0.755
EIF4G1	RPS15A	9913.ENSBTAP00000032150	9913.ENSBTAP00000027627	0	0	0	0	0.089	0.438	0	0.045	0.468
EIF4G1	PINK1	9913.ENSBTAP00000032150	9913.ENSBTAP00000029455	0	0	0	0	0	0.121	0	0.417	0.466
EIF4G1	RPS4X	9913.ENSBTAP00000032150	9913.ENSBTAP00000051734	0	0	0	0	0.065	0.426	0	0.151	0.504
EIF4G1	GAPDH	9913.ENSBTAP00000032150	9913.ENSBTAP00000037577	0	0	0	0	0.064	0.072	0	0.548	0.573
EIF4G1	RPS10	9913.ENSBTAP00000032150	9913.ENSBTAP00000056371	0	0	0	0	0.089	0.538	0	0.07	0.574
EIF4G1	FAU	9913.ENSBTAP00000032150	9913.ENSBTAP00000042482	0	0	0	0	0.062	0.538	0	0.101	0.576
EIF4G1	RPS16	9913.ENSBTAP00000032150	9913.ENSBTAP00000052478	0	0	0	0	0.065	0.538	0	0.295	0.669
EIF4G1	RPL13A	9913.ENSBTAP00000032150	9913.ENSBTAP00000054289	0	0	0	0	0.089	0.126	0	0.707	0.747
EIF4G1	RPS6	9913.ENSBTAP00000032150	9913.ENSBTAP00000049139	0	0	0	0	0.089	0.438	0.572	0.711	0.928
EIF4G1	EIF4G2	9913.ENSBTAP00000032150	9913.ENSBTAP00000049614	0	0	0	0.672	0.104	0.599	0.919	0.804	0.976
EIF4G2	HNRNPA1	9913.ENSBTAP00000049614	9913.ENSBTAP00000002033	0	0	0	0	0.063	0.183	0.275	0.072	0.416
EIF4G2	RPS11	9913.ENSBTAP00000049614	9913.ENSBTAP00000018491	0	0	0	0	0.066	0.219	0	0.246	0.402
EIF4G2	RPS7	9913.ENSBTAP00000049614	9913.ENSBTAP00000021587	0	0	0	0	0.084	0.259	0	0.21	0.416
EIF4G2	FXR1	9913.ENSBTAP00000049614	9913.ENSBTAP00000021880	0	0	0	0	0.062	0.219	0	0.246	0.4
EIF4G2	GNB2L1	9913.ENSBTAP00000049614	9913.ENSBTAP00000026183	0	0	0	0	0.092	0.335	0	0.1	0.409
EIF4G2	FAU	9913.ENSBTAP00000049614	9913.ENSBTAP00000042482	0	0	0	0	0.062	0.422	0	0.073	0.453
EIF4G2	RANBP2	9913.ENSBTAP00000049614	9913.ENSBTAP00000042908	0	0	0	0	0.245	0.052	0	0.301	0.456
EIF4G2	RPS6	9913.ENSBTAP00000049614	9913.ENSBTAP00000049139	0	0	0	0	0.079	0.207	0.363	0.193	0.574
EMR1	FCGR3A	9913.ENSBTAP00000010390	9913.ENSBTAP00000033639	0	0	0	0	0.316	0	0	0.233	0.453
EMR1	SELL	9913.ENSBTAP00000010390	9913.ENSBTAP00000044113	0	0	0	0	0.127	0.042	0	0.512	0.556
EMR1	PECAM1	9913.ENSBTAP00000010390	9913.ENSBTAP00000040327	0	0	0	0	0.051	0	0	0.656	0.659
ENAH	FLNC	9913.ENSBTAP00000021544	9913.ENSBTAP00000008207	0	0	0	0	0.102	0.12	0	0.373	0.461
ENAH	VCL	9913.ENSBTAP00000021544	9913.ENSBTAP00000053644	0	0	0	0	0.111	0.174	0.241	0.653	0.781
ENO1	RPS3	9913.ENSBTAP00000017839	9913.ENSBTAP00000003962	0.126	0	0	0	0.149	0	0	0.279	0.417
ENO1	ENO3	9913.ENSBTAP00000017839	9913.ENSBTAP00000007278	0	0	0.449	0.982	0	0.509	0.54	0.752	0.769
ENO1	OGDH	9913.ENSBTAP00000017839	9913.ENSBTAP00000007922	0	0	0	0	0.066	0	0	0.464	0.478
ENO1	SUCLG1	9913.ENSBTAP00000017839	9913.ENSBTAP00000007982	0.042	0	0	0	0.266	0	0	0.272	0.443
ENO1	GOT2	9913.ENSBTAP00000017839	9913.ENSBTAP00000009440	0	0	0	0	0.62	0.046	0	0.308	0.727
ENO1	FN1	9913.ENSBTAP00000017839	9913.ENSBTAP00000010925	0	0	0	0	0.051	0.042	0	0.47	0.476
ENO1	SDHB	9913.ENSBTAP00000017839	9913.ENSBTAP00000010949	0	0	0	0	0.1	0.054	0	0.415	0.459
ENO1	LDHA	9913.ENSBTAP00000017839	9913.ENSBTAP00000011447	0.063	0	0	0	0.202	0.419	0.18	0.798	0.914
ENO1	MDH2	9913.ENSBTAP00000017839	9913.ENSBTAP00000012454	0.063	0.007	0	0	0.444	0.219	0.18	0.709	0.885
ENO1	RPS2	9913.ENSBTAP00000017839	9913.ENSBTAP00000012544	0.113	0	0	0	0.203	0	0	0.247	0.421
ENO1	HSPB1	9913.ENSBTAP00000017839	9913.ENSBTAP00000015883	0	0	0	0	0.061	0.047	0	0.47	0.484
ENO1	HSPA1A	9913.ENSBTAP00000017839	9913.ENSBTAP00000017500	0	0	0	0	0.119	0.133	0	0.618	0.683
ENO1	UGP2	9913.ENSBTAP00000017839	9913.ENSBTAP00000042228	0	0	0	0	0.249	0.093	0	0.227	0.427
ENO1	FABP5	9913.ENSBTAP00000017839	9913.ENSBTAP00000055977	0	0	0	0	0.087	0.295	0	0.183	0.428
ENO1	PDCD6IP	9913.ENSBTAP00000017839	9913.ENSBTAP00000023165	0	0	0	0	0.052	0.093	0	0.47	0.504
ENO1	GNB2L1	9913.ENSBTAP00000017839	9913.ENSBTAP00000026183	0	0	0	0	0.344	0.045	0	0.272	0.504
ENO1	HK2	9913.ENSBTAP00000017839	9913.ENSBTAP00000053231	0	0	0	0	0.065	0.044	0	0.641	0.651
ENO1	PGM1	9913.ENSBTAP00000017839	9913.ENSBTAP00000025308	0	0	0	0	0.567	0.219	0	0.517	0.822
ENO1	GAPDH	9913.ENSBTAP00000017839	9913.ENSBTAP00000037577	0.093	0	0	0	0.68	0.415	0	0.746	0.951
ENO3	MB	9913.ENSBTAP00000007278	9913.ENSBTAP00000007014	0	0	0	0	0.251	0.046	0	0.353	0.498
ENO3	GNB2L1	9913.ENSBTAP00000007278	9913.ENSBTAP00000026183	0	0	0	0	0.344	0.045	0	0.12	0.4
ENO3	GYS1	9913.ENSBTAP00000007278	9913.ENSBTAP00000007423	0	0	0	0	0.17	0	0.18	0.19	0.4
ENO3	SUCLG1	9913.ENSBTAP00000007278	9913.ENSBTAP00000007982	0.042	0	0	0	0.266	0	0	0.227	0.408
ENO3	MYL2	9913.ENSBTAP00000007278	9913.ENSBTAP00000024444	0	0	0	0	0.126	0.042	0	0.365	0.421
ENO3	UGP2	9913.ENSBTAP00000007278	9913.ENSBTAP00000042228	0	0	0	0	0.249	0.093	0	0.223	0.425
ENO3	MYBPH	9913.ENSBTAP00000007278	9913.ENSBTAP00000015235	0	0	0	0	0.065	0	0	0.469	0.482
ENO3	FABP5	9913.ENSBTAP00000007278	9913.ENSBTAP00000055977	0	0	0	0	0.087	0.436	0	0.149	0.523
ENO3	TNNT1	9913.ENSBTAP00000007278	9913.ENSBTAP00000008420	0	0	0	0	0.144	0	0	0.47	0.527
ENO3	GOT2	9913.ENSBTAP00000007278	9913.ENSBTAP00000009440	0	0	0	0	0.62	0.044	0	0.196	0.682
ENO3	MDH2	9913.ENSBTAP00000007278	9913.ENSBTAP00000012454	0.063	0.006	0	0	0.459	0.219	0.18	0.432	0.782
ENO3	LDHA	9913.ENSBTAP00000007278	9913.ENSBTAP00000011447	0.063	0	0	0	0.202	0.419	0.18	0.57	0.819
ENO3	PGM1	9913.ENSBTAP00000007278	9913.ENSBTAP00000025308	0	0	0	0	0.567	0.219	0	0.526	0.825
ENO3	GAPDH	9913.ENSBTAP00000007278	9913.ENSBTAP00000037577	0.093	0	0	0	0.494	0.415	0	0.501	0.848
FABP3	MB	9913.ENSBTAP00000022375	9913.ENSBTAP00000007014	0	0	0	0	0.092	0	0	0.509	0.535
FABP3	GOT2	9913.ENSBTAP00000022375	9913.ENSBTAP00000009440	0	0	0	0	0.12	0.126	0	0.87	0.891
FABP3	XDH	9913.ENSBTAP00000022375	9913.ENSBTAP00000016620	0	0	0	0	0	0	0.179	0.585	0.644
FABP3	HADHA	9913.ENSBTAP00000022375	9913.ENSBTAP00000020020	0	0	0	0	0.062	0.079	0.388	0.293	0.576
FABP3	GAPDH	9913.ENSBTAP00000022375	9913.ENSBTAP00000037577	0	0	0	0	0.064	0	0	0.391	0.405
FABP3	OXCT1	9913.ENSBTAP00000022375	9913.ENSBTAP00000044368	0	0	0	0	0.083	0	0	0.413	0.439
FABP3	LPIN1	9913.ENSBTAP00000022375	9913.ENSBTAP00000040997	0	0	0	0	0	0	0	0.634	0.634
FABP5	GOT2	9913.ENSBTAP00000055977	9913.ENSBTAP00000009440	0	0	0	0	0.161	0.203	0	0.754	0.821
FABP5	HADHA	9913.ENSBTAP00000055977	9913.ENSBTAP00000020020	0	0	0	0	0.051	0.079	0.388	0.295	0.572
FAM134B	WNK1	9913.ENSBTAP00000021862	9913.ENSBTAP00000006875	0	0	0	0	0	0	0	0.632	0.632
FAM134B	WDFY3	9913.ENSBTAP00000021862	9913.ENSBTAP00000053365	0	0	0	0	0	0	0	0.511	0.511
FAM134B	RTN2	9913.ENSBTAP00000021862	9913.ENSBTAP00000041194	0	0	0	0	0	0.047	0	0.515	0.518
FAT4	VCL	9913.ENSBTAP00000013316	9913.ENSBTAP00000053644	0	0	0	0	0.083	0.222	0.261	0.131	0.48
FAT4	LAMC1	9913.ENSBTAP00000013316	9913.ENSBTAP00000015881	0	0	0	0	0.089	0.08	0.166	0.424	0.543
FAT4	NEURL1	9913.ENSBTAP00000013316	9913.ENSBTAP00000043808	0	0	0	0	0.051	0.426	0.397	0.162	0.687
FAU	RPS17	9913.ENSBTAP00000042482	9913.ENSBTAP00000000814	0	0	0	0	0.815	0.942	0	0.459	0.993
FAU	RPS12	9913.ENSBTAP00000042482	9913.ENSBTAP00000001791	0	0	0	0	0.681	0.845	0	0.131	0.953
FAU	RPL21	9913.ENSBTAP00000042482	9913.ENSBTAP00000002160	0	0	0	0	0.632	0.764	0	0.083	0.913
FAU	RAD23B	9913.ENSBTAP00000042482	9913.ENSBTAP00000002506	0	0	0	0	0.066	0.427	0	0.199	0.533
FAU	RPL5	9913.ENSBTAP00000042482	9913.ENSBTAP00000002626	0	0	0	0	0.748	0.924	0	0.223	0.983
FAU	RPL14	9913.ENSBTAP00000042482	9913.ENSBTAP00000002642	0	0	0	0	0.799	0.94	0	0.44	0.992
FAU	RPS3	9913.ENSBTAP00000042482	9913.ENSBTAP00000003962	0	0	0	0	0.884	0.942	0	0.516	0.996
FAU	RPL35	9913.ENSBTAP00000042482	9913.ENSBTAP00000004161	0	0	0	0	0.893	0.926	0	0.274	0.993
FAU	RPL3	9913.ENSBTAP00000042482	9913.ENSBTAP00000004188	0	0	0	0	0.75	0.843	0	0	0.959
FAU	RPL23	9913.ENSBTAP00000042482	9913.ENSBTAP00000004190	0	0	0	0	0.781	0.926	0	0.052	0.983
FAU	RPL37	9913.ENSBTAP00000042482	9913.ENSBTAP00000006781	0	0	0	0	0.678	0.849	0	0.13	0.954
FAU	PSMD2	9913.ENSBTAP00000042482	9913.ENSBTAP00000007436	0	0	0	0	0.089	0.483	0	0.199	0.589
FAU	HUWE1	9913.ENSBTAP00000042482	9913.ENSBTAP00000008060	0	0	0	0	0.065	0.434	0	0.096	0.479
FAU	RPS9	9913.ENSBTAP00000042482	9913.ENSBTAP00000008502	0	0	0	0	0.884	0.94	0	0.513	0.996
FAU	NUDT4	9913.ENSBTAP00000042482	9913.ENSBTAP00000009797	0	0	0	0	0.076	0.678	0	0	0.689
FAU	RPL10	9913.ENSBTAP00000042482	9913.ENSBTAP00000009803	0	0	0	0	0.741	0.805	0	0.059	0.948
FAU	UBA52	9913.ENSBTAP00000042482	9913.ENSBTAP00000010176	0	0	0	0.728	0.88	0.942	0	0.839	0.994
FAU	RPS2	9913.ENSBTAP00000042482	9913.ENSBTAP00000012544	0	0	0	0	0.839	0.942	0	0.518	0.995
FAU	RPL7A	9913.ENSBTAP00000042482	9913.ENSBTAP00000015358	0	0	0	0	0.817	0.926	0	0.086	0.986
FAU	PLEC	9913.ENSBTAP00000042482	9913.ENSBTAP00000015828	0	0	0	0	0.664	0.926	0	0.462	0.985
FAU	RPS19	9913.ENSBTAP00000042482	9913.ENSBTAP00000015875	0	0	0	0	0.949	0.926	0	0.475	0.997
FAU	RPS27	9913.ENSBTAP00000042482	9913.ENSBTAP00000018414	0	0	0	0	0.735	0.846	0	0.391	0.973
FAU	RPS11	9913.ENSBTAP00000042482	9913.ENSBTAP00000018491	0	0	0	0	0.803	0.926	0	0.223	0.987
FAU	RPS8	9913.ENSBTAP00000042482	9913.ENSBTAP00000020326	0	0	0	0	0.889	0.942	0	0.522	0.996
FAU	RPS7	9913.ENSBTAP00000042482	9913.ENSBTAP00000021587	0	0	0	0	0.958	0.942	0	0.338	0.998
FAU	RPL29	9913.ENSBTAP00000042482	9913.ENSBTAP00000024788	0	0	0	0	0.957	0.934	0	0.163	0.997
FAU	RPS20	9913.ENSBTAP00000042482	9913.ENSBTAP00000025484	0	0	0	0	0.879	0.942	0	0.441	0.995
FAU	GNB2L1	9913.ENSBTAP00000042482	9913.ENSBTAP00000026183	0	0	0	0	0.811	0.926	0	0.224	0.988
FAU	RPS15	9913.ENSBTAP00000042482	9913.ENSBTAP00000026278	0	0	0	0	0.957	0.942	0	0.405	0.998
FAU	PAIP1	9913.ENSBTAP00000042482	9913.ENSBTAP00000027160	0	0	0	0	0.062	0.422	0	0.073	0.453
FAU	RPS15A	9913.ENSBTAP00000042482	9913.ENSBTAP00000027627	0	0	0	0	0.714	0.764	0	0.144	0.937
FAU	PINK1	9913.ENSBTAP00000042482	9913.ENSBTAP00000029455	0	0	0	0	0	0.428	0	0.068	0.444
FAU	RPL28	9913.ENSBTAP00000042482	9913.ENSBTAP00000031700	0	0	0	0	0.851	0.94	0	0.084	0.991
FAU	RPL8	9913.ENSBTAP00000042482	9913.ENSBTAP00000037200	0	0	0	0	0.864	0.926	0	0.312	0.992
FAU	IPO7	9913.ENSBTAP00000042482	9913.ENSBTAP00000039739	0	0	0	0	0.062	0.387	0	0.044	0.402
FAU	RPL9	9913.ENSBTAP00000042482	9913.ENSBTAP00000054016	0	0	0	0	0.621	0.764	0	0.145	0.916
FAU	RPL17	9913.ENSBTAP00000042482	9913.ENSBTAP00000055998	0	0	0	0	0.608	0.763	0	0.229	0.922
FAU	RPL23A	9913.ENSBTAP00000042482	9913.ENSBTAP00000056204	0	0	0	0	0.688	0.763	0	0.121	0.929
FAU	RPS6	9913.ENSBTAP00000042482	9913.ENSBTAP00000049139	0	0	0	0	0.664	0.785	0	0.293	0.944
FAU	RPS4X	9913.ENSBTAP00000042482	9913.ENSBTAP00000051734	0	0	0	0	0.726	0.764	0	0.223	0.945
FAU	RPL13A	9913.ENSBTAP00000042482	9913.ENSBTAP00000054289	0	0	0	0	0.666	0.925	0	0.168	0.977
FAU	RPLP1	9913.ENSBTAP00000042482	9913.ENSBTAP00000047550	0	0	0	0	0.698	0.925	0	0.354	0.984
FAU	RPS16	9913.ENSBTAP00000042482	9913.ENSBTAP00000052478	0	0	0	0	0.745	0.926	0	0.232	0.984
FAU	RPL15	9913.ENSBTAP00000042482	9913.ENSBTAP00000044213	0	0	0	0	0.76	0.923	0	0.403	0.988
FAU	RPL27A	9913.ENSBTAP00000042482	9913.ENSBTAP00000042947	0	0	0	0	0.843	0.923	0	0.226	0.989
FAU	RPLP0	9913.ENSBTAP00000042482	9913.ENSBTAP00000048183	0	0	0	0	0.854	0.938	0	0.174	0.991
FAU	RPL13	9913.ENSBTAP00000042482	9913.ENSBTAP00000044536	0	0	0	0	0.88	0.941	0	0.27	0.994
FAU	RPS10	9913.ENSBTAP00000042482	9913.ENSBTAP00000056371	0	0	0	0	0.913	0.926	0	0.459	0.996
FBXO40	SYNPO2L	9913.ENSBTAP00000019285	9913.ENSBTAP00000026992	0	0	0	0	0.574	0	0	0	0.574
FBXO40	NRAP	9913.ENSBTAP00000019285	9913.ENSBTAP00000025740	0	0	0	0	0.179	0	0	0.585	0.644
FCGR3A	ITGAL	9913.ENSBTAP00000033639	9913.ENSBTAP00000009348	0	0	0	0	0.265	0.042	0.154	0.501	0.663
FCGR3A	PECAM1	9913.ENSBTAP00000033639	9913.ENSBTAP00000040327	0	0	0	0	0.065	0	0	0.39	0.405
FCGR3A	SELL	9913.ENSBTAP00000033639	9913.ENSBTAP00000044113	0	0	0	0	0.38	0	0.157	0.637	0.793
FHL1	FLNC	9913.ENSBTAP00000024641	9913.ENSBTAP00000008207	0	0	0	0	0.089	0.093	0.141	0.3	0.436
FHL1	MYH1	9913.ENSBTAP00000024641	9913.ENSBTAP00000009327	0	0	0	0	0.062	0.12	0	0.376	0.44
FHL1	PDLIM1	9913.ENSBTAP00000024641	9913.ENSBTAP00000014850	0	0	0	0	0	0.124	0.205	0.36	0.515
FHL1	PDLIM3	9913.ENSBTAP00000024641	9913.ENSBTAP00000022835	0	0	0	0	0.174	0.124	0.205	0.102	0.414
FHL1	LDB3	9913.ENSBTAP00000024641	9913.ENSBTAP00000056431	0	0	0	0.681	0.087	0.124	0.205	0.487	0.411
FHL1	MYBPC1	9913.ENSBTAP00000024641	9913.ENSBTAP00000041206	0	0	0	0	0.062	0.119	0	0.382	0.445
FHL3	MYH1	9913.ENSBTAP00000009604	9913.ENSBTAP00000009327	0	0	0	0	0.05	0.12	0	0.356	0.415
FHL3	VCL	9913.ENSBTAP00000009604	9913.ENSBTAP00000053644	0	0	0	0	0.126	0.133	0.205	0.152	0.421
FHL3	TMEM151A	9913.ENSBTAP00000009604	9913.ENSBTAP00000026906	0	0	0	0	0	0	0	0.523	0.523
FLII	LMO7	9913.ENSBTAP00000021517	9913.ENSBTAP00000014167	0	0	0	0	0.062	0.123	0	0.426	0.486
FLII	SVIL	9913.ENSBTAP00000021517	9913.ENSBTAP00000049248	0	0	0	0	0	0	0	0.525	0.525
FLNC	HSPB8	9913.ENSBTAP00000008207	9913.ENSBTAP00000001720	0	0	0	0	0.104	0.161	0	0.55	0.632
FLNC	MYOZ2	9913.ENSBTAP00000008207	9913.ENSBTAP00000003330	0	0	0	0	0.065	0.113	0	0.486	0.536
FLNC	LMNA	9913.ENSBTAP00000008207	9913.ENSBTAP00000023373	0	0	0	0	0.1	0.08	0	0.363	0.427
FLNC	PDLIM1	9913.ENSBTAP00000008207	9913.ENSBTAP00000014850	0	0	0	0	0.061	0.158	0.163	0.247	0.435
FLNC	PDLIM3	9913.ENSBTAP00000008207	9913.ENSBTAP00000022835	0	0	0	0	0.157	0.158	0.163	0.218	0.473
FLNC	MYOM3	9913.ENSBTAP00000008207	9913.ENSBTAP00000019817	0	0	0	0	0.065	0	0	0.467	0.48
FLNC	MYPN	9913.ENSBTAP00000008207	9913.ENSBTAP00000023273	0	0	0	0	0.065	0.053	0	0.46	0.48
FLNC	MYBPC1	9913.ENSBTAP00000008207	9913.ENSBTAP00000041206	0	0	0	0	0.062	0.053	0	0.536	0.551
FLNC	NRAP	9913.ENSBTAP00000008207	9913.ENSBTAP00000025740	0	0	0	0	0.076	0.174	0	0.496	0.582
FLNC	MYH7	9913.ENSBTAP00000008207	9913.ENSBTAP00000053217	0	0	0	0	0.065	0.158	0	0.531	0.598
FLNC	NEB	9913.ENSBTAP00000008207	9913.ENSBTAP00000053520	0	0	0	0	0.063	0.093	0	0.578	0.61
FLNC	KBTBD10	9913.ENSBTAP00000008207	9913.ENSBTAP00000014219	0	0	0	0	0.066	0.053	0	0.629	0.643
FLNC	XIRP1	9913.ENSBTAP00000008207	9913.ENSBTAP00000054446	0	0	0	0	0.09	0.243	0	0.543	0.658
FLNC	HSPB7	9913.ENSBTAP00000008207	9913.ENSBTAP00000014529	0	0	0	0	0.115	0.214	0	0.555	0.664
FLNC	VCL	9913.ENSBTAP00000008207	9913.ENSBTAP00000053644	0	0	0	0	0.173	0.16	0.163	0.531	0.691
FLNC	MYOZ1	9913.ENSBTAP00000008207	9913.ENSBTAP00000051138	0	0	0	0	0.064	0.477	0	0.645	0.811
FLNC	LDB3	9913.ENSBTAP00000008207	9913.ENSBTAP00000056431	0	0	0	0	0.094	0.158	0.163	0.749	0.818
FLNC	MYOT	9913.ENSBTAP00000008207	9913.ENSBTAP00000010231	0	0	0	0	0.063	0.113	0	0.906	0.915
FN1	TNXB	9913.ENSBTAP00000010925	9913.ENSBTAP00000001893	0	0	0	0.557	0.061	0.204	0.29	0.49	0.542
FN1	THBS1	9913.ENSBTAP00000010925	9913.ENSBTAP00000002600	0	0	0	0	0.066	0.442	0	0.935	0.963
FN1	MBP	9913.ENSBTAP00000010925	9913.ENSBTAP00000002984	0	0	0	0	0	0	0	0.48	0.48
FN1	MYH1	9913.ENSBTAP00000010925	9913.ENSBTAP00000009327	0	0	0	0	0	0.06	0.41	0.128	0.474
FN1	ITGAL	9913.ENSBTAP00000010925	9913.ENSBTAP00000009348	0	0	0	0	0.061	0.218	0.678	0.429	0.847
FN1	SYNPO2L	9913.ENSBTAP00000010925	9913.ENSBTAP00000026992	0	0	0	0	0	0.054	0.398	0	0.406
FN1	PDLIM3	9913.ENSBTAP00000010925	9913.ENSBTAP00000022835	0	0	0	0	0	0.054	0.398	0	0.406
FN1	LDB3	9913.ENSBTAP00000010925	9913.ENSBTAP00000056431	0	0	0	0	0	0.054	0.398	0.09	0.436
FN1	SELL	9913.ENSBTAP00000010925	9913.ENSBTAP00000044113	0	0	0	0	0	0.046	0	0.436	0.439
FN1	MYH8	9913.ENSBTAP00000010925	9913.ENSBTAP00000053653	0	0	0	0	0	0.06	0.41	0.083	0.447
FN1	LRP1	9913.ENSBTAP00000010925	9913.ENSBTAP00000017556	0	0	0	0	0.112	0	0	0.41	0.454
FN1	HBEGF	9913.ENSBTAP00000010925	9913.ENSBTAP00000029015	0	0	0	0	0	0	0	0.472	0.472
FN1	LMNA	9913.ENSBTAP00000010925	9913.ENSBTAP00000023373	0	0	0	0	0.062	0.042	0	0.466	0.478
FN1	MYL2	9913.ENSBTAP00000010925	9913.ENSBTAP00000024444	0	0	0	0	0.05	0	0	0.496	0.501
FN1	MYH7	9913.ENSBTAP00000010925	9913.ENSBTAP00000053217	0	0	0	0	0	0.06	0.41	0.182	0.507
FN1	MSN	9913.ENSBTAP00000010925	9913.ENSBTAP00000017503	0	0	0	0	0.063	0.042	0	0.495	0.507
FN1	PDLIM1	9913.ENSBTAP00000010925	9913.ENSBTAP00000014850	0	0	0	0	0.062	0.054	0.398	0.205	0.518
FN1	HSPA1A	9913.ENSBTAP00000010925	9913.ENSBTAP00000017500	0	0	0	0	0	0.041	0	0.572	0.572
FN1	IGF2	9913.ENSBTAP00000010925	9913.ENSBTAP00000017372	0	0	0	0	0.11	0	0.407	0.47	0.696
FN1	PLEC	9913.ENSBTAP00000010925	9913.ENSBTAP00000015828	0	0	0	0	0.061	0.042	0	0.713	0.719
FN1	NRP1	9913.ENSBTAP00000010925	9913.ENSBTAP00000026471	0	0	0	0	0.065	0	0	0.729	0.736
FN1	GSN	9913.ENSBTAP00000010925	9913.ENSBTAP00000026534	0	0	0	0	0.062	0.218	0	0.79	0.833
FN1	PECAM1	9913.ENSBTAP00000010925	9913.ENSBTAP00000040327	0	0	0	0	0	0	0	0.868	0.868
FN1	VCL	9913.ENSBTAP00000010925	9913.ENSBTAP00000053644	0	0	0	0	0.062	0.042	0	0.94	0.942
FN1	VCAN	9913.ENSBTAP00000010925	9913.ENSBTAP00000019848	0	0	0	0	0.102	0	0	0.945	0.949
FN1	GAPDH	9913.ENSBTAP00000010925	9913.ENSBTAP00000037577	0	0	0	0	0	0.093	0	0.964	0.966
FN1	VWF	9913.ENSBTAP00000010925	9913.ENSBTAP00000016273	0	0	0	0	0.062	0	0	0.967	0.968
FN1	SDC4	9913.ENSBTAP00000010925	9913.ENSBTAP00000054678	0	0	0	0	0.063	0.163	0.919	0.988	0.999
FTL	RPS17	9913.ENSBTAP00000009965	9913.ENSBTAP00000000814	0	0	0	0	0.063	0.339	0	0.122	0.408
FTL	RPS20	9913.ENSBTAP00000009965	9913.ENSBTAP00000025484	0	0	0	0	0.064	0.338	0	0.112	0.401
FTL	LYZ	9913.ENSBTAP00000009965	9913.ENSBTAP00000038081	0	0	0	0	0	0	0.5	0.041	0.499
FTL	TFRC	9913.ENSBTAP00000009965	9913.ENSBTAP00000043726	0	0	0	0	0.061	0.157	0	0.645	0.694
FXR1	UBAP2	9913.ENSBTAP00000021880	9913.ENSBTAP00000000930	0	0	0	0	0	0.525	0	0.112	0.56
FXR1	RPL5	9913.ENSBTAP00000021880	9913.ENSBTAP00000002626	0	0	0	0	0.097	0.223	0	0.326	0.485
FYCO1	WDFY3	9913.ENSBTAP00000055120	9913.ENSBTAP00000053365	0	0	0	0.539	0.102	0.069	0	0.698	0.403
GAPDH	HNRNPA1	9913.ENSBTAP00000037577	9913.ENSBTAP00000002033	0	0	0	0	0.062	0.161	0	0.534	0.601
GAPDH	THBS1	9913.ENSBTAP00000037577	9913.ENSBTAP00000002600	0	0	0	0	0	0	0	0.586	0.586
GAPDH	RPL5	9913.ENSBTAP00000037577	9913.ENSBTAP00000002626	0.097	0	0	0	0.099	0	0	0.381	0.452
GAPDH	MBP	9913.ENSBTAP00000037577	9913.ENSBTAP00000002984	0	0	0	0	0.062	0	0	0.634	0.642
GAPDH	TUBA4A	9913.ENSBTAP00000037577	9913.ENSBTAP00000003192	0	0	0	0	0.062	0.06	0	0.411	0.435
GAPDH	RPS3	9913.ENSBTAP00000037577	9913.ENSBTAP00000003962	0.101	0	0	0	0.146	0.257	0	0.397	0.61
GAPDH	RPL3	9913.ENSBTAP00000037577	9913.ENSBTAP00000004188	0.054	0	0	0	0.128	0.071	0	0.336	0.423
GAPDH	S100B	9913.ENSBTAP00000037577	9913.ENSBTAP00000006275	0	0	0	0	0.063	0	0	0.432	0.445
GAPDH	MB	9913.ENSBTAP00000037577	9913.ENSBTAP00000007014	0	0	0	0	0	0	0	0.441	0.441
GAPDH	NDUFA9	9913.ENSBTAP00000037577	9913.ENSBTAP00000007189	0	0	0	0	0.157	0	0	0.32	0.402
GAPDH	RPS9	9913.ENSBTAP00000037577	9913.ENSBTAP00000008502	0	0	0	0	0.082	0	0	0.57	0.588
GAPDH	GOT2	9913.ENSBTAP00000037577	9913.ENSBTAP00000009440	0	0	0	0	0.234	0.057	0.164	0.527	0.676
GAPDH	IFIT1	9913.ENSBTAP00000037577	9913.ENSBTAP00000010366	0	0	0	0	0	0.073	0	0.562	0.576
GAPDH	SDHB	9913.ENSBTAP00000037577	9913.ENSBTAP00000010949	0	0	0	0	0.093	0	0	0.57	0.593
GAPDH	LDHA	9913.ENSBTAP00000037577	9913.ENSBTAP00000011447	0.067	0	0	0	0.604	0.124	0	0.721	0.898
GAPDH	MDH2	9913.ENSBTAP00000037577	9913.ENSBTAP00000012454	0.067	0	0	0	0.229	0.218	0	0.464	0.658
GAPDH	RPS2	9913.ENSBTAP00000037577	9913.ENSBTAP00000012544	0.104	0	0	0	0.196	0	0	0.237	0.402
GAPDH	IFIT3	9913.ENSBTAP00000037577	9913.ENSBTAP00000012884	0	0	0	0	0	0.073	0	0.414	0.433
GAPDH	HSPB1	9913.ENSBTAP00000037577	9913.ENSBTAP00000015883	0	0	0	0	0.064	0.051	0	0.665	0.676
GAPDH	VWF	9913.ENSBTAP00000037577	9913.ENSBTAP00000016273	0	0	0	0	0.062	0	0	0.669	0.676
GAPDH	IGF2	9913.ENSBTAP00000037577	9913.ENSBTAP00000017372	0	0	0	0	0	0	0	0.632	0.632
GAPDH	HSPA1A	9913.ENSBTAP00000037577	9913.ENSBTAP00000017500	0.043	0	0	0	0.118	0.232	0	0.797	0.85
GAPDH	MSN	9913.ENSBTAP00000037577	9913.ENSBTAP00000017503	0	0	0	0	0.122	0	0	0.469	0.513
GAPDH	LRP1	9913.ENSBTAP00000037577	9913.ENSBTAP00000017556	0	0	0	0	0.063	0	0	0.411	0.424
GAPDH	VCAN	9913.ENSBTAP00000037577	9913.ENSBTAP00000019848	0	0	0	0	0.061	0	0	0.498	0.508
GAPDH	RPS8	9913.ENSBTAP00000037577	9913.ENSBTAP00000020326	0	0	0	0	0.146	0.257	0	0.33	0.538
GAPDH	SDHC	9913.ENSBTAP00000037577	9913.ENSBTAP00000021075	0	0	0	0	0.142	0	0	0.469	0.526
GAPDH	UBB	9913.ENSBTAP00000037577	9913.ENSBTAP00000022919	0	0	0	0	0.12	0.171	0	0.255	0.409
GAPDH	LMNA	9913.ENSBTAP00000037577	9913.ENSBTAP00000023373	0	0	0	0	0.089	0	0	0.762	0.774
GAPDH	MYL2	9913.ENSBTAP00000037577	9913.ENSBTAP00000024444	0	0	0	0	0.083	0.071	0	0.467	0.506
GAPDH	RPL29	9913.ENSBTAP00000037577	9913.ENSBTAP00000024788	0	0	0	0	0.388	0.079	0	0.219	0.521
GAPDH	PGM1	9913.ENSBTAP00000037577	9913.ENSBTAP00000025308	0.073	0	0	0	0.329	0.16	0	0.257	0.56
GAPDH	GNB2L1	9913.ENSBTAP00000037577	9913.ENSBTAP00000026183	0	0	0	0	0.12	0.115	0	0.442	0.527
GAPDH	RPS15	9913.ENSBTAP00000037577	9913.ENSBTAP00000026278	0.104	0	0	0	0.11	0	0	0.335	0.423
GAPDH	NRP1	9913.ENSBTAP00000037577	9913.ENSBTAP00000026471	0	0	0	0	0	0	0	0.511	0.511
GAPDH	GSN	9913.ENSBTAP00000037577	9913.ENSBTAP00000026534	0	0	0	0	0.049	0	0	0.453	0.457
GAPDH	IDO1	9913.ENSBTAP00000037577	9913.ENSBTAP00000027449	0	0	0	0	0	0	0	0.521	0.521
GAPDH	HBEGF	9913.ENSBTAP00000037577	9913.ENSBTAP00000029015	0	0	0	0	0	0	0	0.47	0.47
GAPDH	PINK1	9913.ENSBTAP00000037577	9913.ENSBTAP00000029455	0	0	0	0	0.049	0	0	0.584	0.587
GAPDH	MEF2C	9913.ENSBTAP00000037577	9913.ENSBTAP00000034894	0	0	0	0	0	0.106	0	0.564	0.593
GAPDH	RPL8	9913.ENSBTAP00000037577	9913.ENSBTAP00000037200	0.072	0	0	0	0.119	0	0	0.335	0.408
GAPDH	MYH7	9913.ENSBTAP00000037577	9913.ENSBTAP00000053217	0	0	0	0	0.051	0.055	0	0.407	0.422
GAPDH	IFIT2	9913.ENSBTAP00000037577	9913.ENSBTAP00000048821	0	0	0	0	0	0.073	0	0.417	0.436
GAPDH	VDAC3	9913.ENSBTAP00000037577	9913.ENSBTAP00000044243	0	0	0	0	0.119	0.093	0	0.355	0.44
GAPDH	RANBP2	9913.ENSBTAP00000037577	9913.ENSBTAP00000042908	0	0	0	0	0.118	0.146	0	0.357	0.473
GAPDH	RPL13	9913.ENSBTAP00000037577	9913.ENSBTAP00000044536	0	0	0	0	0.092	0	0	0.458	0.487
GAPDH	SELL	9913.ENSBTAP00000037577	9913.ENSBTAP00000044113	0	0	0	0	0	0.045	0	0.486	0.488
GAPDH	OAS1X	9913.ENSBTAP00000037577	9913.ENSBTAP00000042418	0	0	0	0	0	0	0	0.495	0.495
GAPDH	RPS6	9913.ENSBTAP00000037577	9913.ENSBTAP00000049139	0	0	0	0	0.1	0.061	0	0.516	0.555
GAPDH	MFN2	9913.ENSBTAP00000037577	9913.ENSBTAP00000043671	0	0	0	0	0.062	0.065	0	0.589	0.608
GAPDH	HK2	9913.ENSBTAP00000037577	9913.ENSBTAP00000053231	0	0	0	0	0.093	0	0	0.601	0.623
GAPDH	NOTCH3	9913.ENSBTAP00000037577	9913.ENSBTAP00000053357	0	0	0	0	0.061	0	0	0.616	0.624
GAPDH	IRF1	9913.ENSBTAP00000037577	9913.ENSBTAP00000041732	0	0	0	0	0	0	0	0.636	0.636
GAPDH	GLUL	9913.ENSBTAP00000037577	9913.ENSBTAP00000038301	0.104	0	0	0	0.076	0.042	0	0.631	0.669
GAPDH	TFRC	9913.ENSBTAP00000037577	9913.ENSBTAP00000043726	0	0	0	0	0	0	0	0.705	0.705
GAPDH	VCL	9913.ENSBTAP00000037577	9913.ENSBTAP00000053644	0	0	0	0	0	0	0	0.763	0.763
GAPDH	LMNB1	9913.ENSBTAP00000037577	9913.ENSBTAP00000052689	0	0	0	0	0.061	0	0	0.759	0.764
GAPDH	RPLP0	9913.ENSBTAP00000037577	9913.ENSBTAP00000048183	0	0	0	0	0.146	0.239	0	0.736	0.814
GAPDH	PECAM1	9913.ENSBTAP00000037577	9913.ENSBTAP00000040327	0	0	0	0	0	0	0	0.822	0.822
GAPDH	RPL13A	9913.ENSBTAP00000037577	9913.ENSBTAP00000054289	0	0	0	0	0.066	0.308	0	0.929	0.95
GAPDH	S100A12	9913.ENSBTAP00000037577	9913.ENSBTAP00000056088	0	0	0	0	0	0.995	0	0.237	0.996
GLUL	S100B	9913.ENSBTAP00000038301	9913.ENSBTAP00000006275	0	0	0	0	0.062	0	0	0.526	0.536
GLUL	OGDH	9913.ENSBTAP00000038301	9913.ENSBTAP00000007922	0	0	0	0	0	0	0	0.416	0.416
GLUL	GOT2	9913.ENSBTAP00000038301	9913.ENSBTAP00000009440	0	0	0	0	0.088	0.041	0	0.585	0.605
GLUL	PSAT1	9913.ENSBTAP00000038301	9913.ENSBTAP00000018554	0.042	0	0	0	0.061	0	0	0.458	0.47
GNB2L1	PDE4D	9913.ENSBTAP00000026183	9913.ENSBTAP00000000631	0	0	0	0	0	0.759	0	0.691	0.922
GNB2L1	RPS17	9913.ENSBTAP00000026183	9913.ENSBTAP00000000814	0	0	0	0	0.908	0.946	0	0.5	0.997
GNB2L1	RPS12	9913.ENSBTAP00000026183	9913.ENSBTAP00000001791	0	0	0	0	0.907	0.763	0.54	0.375	0.992
GNB2L1	RPL21	9913.ENSBTAP00000026183	9913.ENSBTAP00000002160	0	0	0	0	0.756	0.926	0	0.129	0.983
GNB2L1	RPL5	9913.ENSBTAP00000026183	9913.ENSBTAP00000002626	0	0	0	0	0.87	0.95	0	0.249	0.994
GNB2L1	RPL14	9913.ENSBTAP00000026183	9913.ENSBTAP00000002642	0	0	0	0	0.945	0.931	0	0.213	0.996
GNB2L1	RPS3	9913.ENSBTAP00000026183	9913.ENSBTAP00000003962	0	0	0	0	0.987	0.985	0.54	0.807	0.999
GNB2L1	RPL35	9913.ENSBTAP00000026183	9913.ENSBTAP00000004161	0	0	0	0	0.874	0.95	0	0	0.993
GNB2L1	RPL3	9913.ENSBTAP00000026183	9913.ENSBTAP00000004188	0	0	0	0	0.811	0.95	0	0.098	0.99
GNB2L1	RPL23	9913.ENSBTAP00000026183	9913.ENSBTAP00000004190	0	0	0	0	0.915	0.95	0	0.056	0.995
GNB2L1	RPL37	9913.ENSBTAP00000026183	9913.ENSBTAP00000006781	0	0	0	0	0.789	0.95	0	0	0.989
GNB2L1	PSMD2	9913.ENSBTAP00000026183	9913.ENSBTAP00000007436	0	0	0	0	0.763	0.119	0	0.083	0.791
GNB2L1	RPS9	9913.ENSBTAP00000026183	9913.ENSBTAP00000008502	0	0	0	0	0.924	0.931	0.54	0.299	0.998
GNB2L1	RPL10	9913.ENSBTAP00000026183	9913.ENSBTAP00000009803	0	0	0	0	0.968	0.936	0	0.057	0.997
GNB2L1	UBA52	9913.ENSBTAP00000026183	9913.ENSBTAP00000010176	0	0	0	0	0.914	0.931	0.54	0.295	0.997
GNB2L1	MAPRE3	9913.ENSBTAP00000026183	9913.ENSBTAP00000011696	0	0	0	0	0.062	0.467	0	0	0.478
GNB2L1	RPS2	9913.ENSBTAP00000026183	9913.ENSBTAP00000012544	0	0	0	0	0.98	0.985	0.54	0.576	0.999
GNB2L1	RPL7A	9913.ENSBTAP00000026183	9913.ENSBTAP00000015358	0	0	0	0	0.974	0.985	0	0.142	0.999
GNB2L1	PLEC	9913.ENSBTAP00000026183	9913.ENSBTAP00000015828	0	0	0	0	0.671	0.693	0	0.874	0.986
GNB2L1	RPS19	9913.ENSBTAP00000026183	9913.ENSBTAP00000015875	0	0	0	0	0.957	0.849	0.54	0.353	0.997
GNB2L1	SARS	9913.ENSBTAP00000026183	9913.ENSBTAP00000017232	0	0	0	0	0.119	0.741	0	0.103	0.777
GNB2L1	HSPA1A	9913.ENSBTAP00000026183	9913.ENSBTAP00000017500	0	0	0	0	0.275	0.159	0	0.476	0.653
GNB2L1	SLC25A4	9913.ENSBTAP00000026183	9913.ENSBTAP00000017580	0	0	0	0	0.37	0	0	0.121	0.422
GNB2L1	RPS27	9913.ENSBTAP00000026183	9913.ENSBTAP00000018414	0	0	0	0	0.764	0.755	0.54	0.306	0.979
GNB2L1	RPS11	9913.ENSBTAP00000026183	9913.ENSBTAP00000018491	0	0	0	0	0.974	0.95	0.54	0.169	0.999
GNB2L1	IFNAR2	9913.ENSBTAP00000026183	9913.ENSBTAP00000020239	0	0	0	0	0	0.218	0.8	0.632	0.937
GNB2L1	RPS8	9913.ENSBTAP00000026183	9913.ENSBTAP00000020326	0	0	0	0	0.987	0.946	0.54	0.199	0.999
GNB2L1	RPS7	9913.ENSBTAP00000026183	9913.ENSBTAP00000021587	0	0	0	0	0.947	0.946	0.54	0.388	0.999
GNB2L1	UBB	9913.ENSBTAP00000026183	9913.ENSBTAP00000022919	0	0	0	0	0.14	0.406	0	0.132	0.518
GNB2L1	RPL29	9913.ENSBTAP00000026183	9913.ENSBTAP00000024788	0	0	0	0	0.964	0.931	0	0.203	0.997
GNB2L1	RPS20	9913.ENSBTAP00000026183	9913.ENSBTAP00000025484	0	0	0	0	0.915	0.985	0.54	0.675	0.999
GNB2L1	PAIP1	9913.ENSBTAP00000026183	9913.ENSBTAP00000027160	0	0	0	0	0.092	0.335	0	0.1	0.409
GNB2L1	GRAP	9913.ENSBTAP00000026183	9913.ENSBTAP00000041340	0	0	0	0	0.049	0.069	0.424	0.223	0.55
GNB2L1	WDFY3	9913.ENSBTAP00000026183	9913.ENSBTAP00000053365	0	0	0	0	0.064	0.062	0.428	0.233	0.563
GNB2L1	RPL17	9913.ENSBTAP00000026183	9913.ENSBTAP00000055998	0	0	0	0	0.571	0.546	0	0.096	0.808
GNB2L1	RPL9	9913.ENSBTAP00000026183	9913.ENSBTAP00000054016	0	0	0	0	0.621	0.648	0	0	0.86
GNB2L1	RPS4X	9913.ENSBTAP00000026183	9913.ENSBTAP00000051734	0	0	0	0	0.647	0.65	0	0.206	0.893
GNB2L1	RPLP1	9913.ENSBTAP00000026183	9913.ENSBTAP00000047550	0	0	0	0	0.758	0.769	0	0.281	0.956
GNB2L1	RPL13A	9913.ENSBTAP00000026183	9913.ENSBTAP00000054289	0	0	0	0	0.767	0.764	0	0.372	0.962
GNB2L1	RPS6	9913.ENSBTAP00000026183	9913.ENSBTAP00000049139	0	0	0	0	0.8	0.749	0	0.385	0.966
GNB2L1	RPL23A	9913.ENSBTAP00000026183	9913.ENSBTAP00000056204	0	0	0	0	0.63	0.924	0	0.084	0.972
GNB2L1	RPS16	9913.ENSBTAP00000026183	9913.ENSBTAP00000052478	0	0	0	0	0.777	0.764	0	0.553	0.974
GNB2L1	RPL15	9913.ENSBTAP00000026183	9913.ENSBTAP00000044213	0	0	0	0	0.802	0.95	0	0.199	0.991
GNB2L1	RPL28	9913.ENSBTAP00000026183	9913.ENSBTAP00000031700	0	0	0	0	0.89	0.931	0	0.066	0.992
GNB2L1	RPS15A	9913.ENSBTAP00000026183	9913.ENSBTAP00000027627	0	0	0	0	0.772	0.93	0.54	0.231	0.993
GNB2L1	RPL8	9913.ENSBTAP00000026183	9913.ENSBTAP00000037200	0	0	0	0	0.888	0.95	0	0.083	0.994
GNB2L1	RPL27A	9913.ENSBTAP00000026183	9913.ENSBTAP00000042947	0	0	0	0	0.919	0.95	0	0.143	0.996
GNB2L1	RPL13	9913.ENSBTAP00000026183	9913.ENSBTAP00000044536	0	0	0	0	0.977	0.944	0	0.267	0.998
GNB2L1	RPS10	9913.ENSBTAP00000026183	9913.ENSBTAP00000056371	0	0	0	0	0.928	0.943	0.54	0.702	0.999
GNB2L1	RPLP0	9913.ENSBTAP00000026183	9913.ENSBTAP00000048183	0	0	0	0	0.988	0.985	0	0.626	0.999
GNB2L1	RPS15	9913.ENSBTAP00000026183	9913.ENSBTAP00000026278	0	0	0	0	0.946	0.985	0.54	0.246	0.999
GOT2	NDUFS2	9913.ENSBTAP00000009440	9913.ENSBTAP00000002852	0	0	0	0	0.404	0.423	0	0	0.641
GOT2	MB	9913.ENSBTAP00000009440	9913.ENSBTAP00000007014	0	0	0	0	0.063	0.067	0	0.519	0.542
GOT2	OGDH	9913.ENSBTAP00000009440	9913.ENSBTAP00000007922	0	0	0	0	0.065	0	0.8	0.363	0.87
GOT2	SUCLG1	9913.ENSBTAP00000009440	9913.ENSBTAP00000007982	0	0	0	0	0.284	0	0	0.355	0.519
GOT2	HSPA1A	9913.ENSBTAP00000009440	9913.ENSBTAP00000017500	0	0	0	0	0	0.078	0.162	0.31	0.421
GOT2	PHYH	9913.ENSBTAP00000009440	9913.ENSBTAP00000010126	0	0	0	0	0	0.417	0	0.055	0.425
GOT2	HK2	9913.ENSBTAP00000009440	9913.ENSBTAP00000053231	0	0	0	0	0	0	0	0.443	0.443
GOT2	PSAT1	9913.ENSBTAP00000009440	9913.ENSBTAP00000018554	0	0	0	0	0.092	0	0	0.429	0.46
GOT2	UQCRFS1	9913.ENSBTAP00000009440	9913.ENSBTAP00000054196	0	0	0	0	0.366	0	0	0.271	0.518
GOT2	PDCD6IP	9913.ENSBTAP00000009440	9913.ENSBTAP00000023165	0	0	0	0	0	0.654	0	0	0.654
GOT2	PGM1	9913.ENSBTAP00000009440	9913.ENSBTAP00000025308	0	0	0	0	0.239	0.355	0	0.438	0.7
GOT2	SDHC	9913.ENSBTAP00000009440	9913.ENSBTAP00000021075	0	0	0	0	0.2	0	0.6	0.231	0.732
GOT2	SDHB	9913.ENSBTAP00000009440	9913.ENSBTAP00000010949	0	0	0	0	0.156	0.418	0.6	0.278	0.839
GOT2	LDHA	9913.ENSBTAP00000009440	9913.ENSBTAP00000011447	0	0	0	0	0.142	0.161	0.929	0.699	0.982
GOT2	MDH2	9913.ENSBTAP00000009440	9913.ENSBTAP00000012454	0	0	0	0	0.666	0.497	0.991	0.733	0.999
GRAP	YWHAG	9913.ENSBTAP00000041340	9913.ENSBTAP00000005327	0	0	0	0	0.052	0.072	0.382	0	0.408
GRAP	RPL7A	9913.ENSBTAP00000041340	9913.ENSBTAP00000015358	0	0	0	0	0	0.12	0.424	0.066	0.485
GRAP	PTGFRN	9913.ENSBTAP00000041340	9913.ENSBTAP00000048973	0	0	0	0	0	0	0	0.427	0.426
GRAP	TACC2	9913.ENSBTAP00000041340	9913.ENSBTAP00000053742	0	0	0	0	0	0	0	0.471	0.471
GSN	MYOT	9913.ENSBTAP00000026534	9913.ENSBTAP00000010231	0	0	0	0	0.05	0	0	0.46	0.465
GSN	PLEC	9913.ENSBTAP00000026534	9913.ENSBTAP00000015828	0	0	0	0	0.114	0.077	0	0.404	0.47
GSN	HSPB1	9913.ENSBTAP00000026534	9913.ENSBTAP00000015883	0	0	0	0	0.095	0	0	0.39	0.424
GSN	MSN	9913.ENSBTAP00000026534	9913.ENSBTAP00000017503	0	0	0	0	0.064	0	0	0.513	0.525
GSN	NEB	9913.ENSBTAP00000026534	9913.ENSBTAP00000053520	0	0	0	0	0.062	0	0	0.392	0.405
GSN	SVIL	9913.ENSBTAP00000026534	9913.ENSBTAP00000049248	0	0	0	0.544	0.085	0.207	0	0.701	0.481
GSN	VCL	9913.ENSBTAP00000026534	9913.ENSBTAP00000053644	0	0	0	0	0.115	0.113	0	0.701	0.745
GSTM4	NFE2L1	9913.ENSBTAP00000021896	9913.ENSBTAP00000018147	0	0	0	0	0	0	0.357	0.204	0.466
GYG1	SVIL	9913.ENSBTAP00000002261	9913.ENSBTAP00000049248	0	0	0	0	0.062	0	0	0.388	0.401
GYG1	HADHA	9913.ENSBTAP00000002261	9913.ENSBTAP00000020020	0	0	0	0	0.062	0.478	0	0.074	0.506
GYG1	PGM1	9913.ENSBTAP00000002261	9913.ENSBTAP00000025308	0	0	0	0	0.106	0.086	0	0.458	0.519
GYG1	UGP2	9913.ENSBTAP00000002261	9913.ENSBTAP00000042228	0	0	0	0	0.126	0	0.9	0.618	0.963
GYG1	GYS1	9913.ENSBTAP00000002261	9913.ENSBTAP00000007423	0	0	0	0	0.119	0.673	0.8	0.592	0.973
GYS1	PSAT1	9913.ENSBTAP00000007423	9913.ENSBTAP00000018554	0	0	0	0	0.06	0	0	0.39	0.402
GYS1	HK2	9913.ENSBTAP00000007423	9913.ENSBTAP00000053231	0	0	0	0	0.114	0	0	0.374	0.421
GYS1	HADHB	9913.ENSBTAP00000007423	9913.ENSBTAP00000013310	0	0	0	0	0.066	0	0	0.418	0.433
GYS1	LDHA	9913.ENSBTAP00000007423	9913.ENSBTAP00000011447	0	0	0	0	0.065	0	0	0.585	0.595
GYS1	PGM1	9913.ENSBTAP00000007423	9913.ENSBTAP00000025308	0	0	0	0	0.39	0.157	0	0.348	0.635
GYS1	UGP2	9913.ENSBTAP00000007423	9913.ENSBTAP00000042228	0	0	0	0	0.278	0	0.917	0.791	0.986
HADHA	OGDH	9913.ENSBTAP00000020020	9913.ENSBTAP00000007922	0	0	0	0	0.324	0.052	0	0.556	0.691
HADHA	PHYH	9913.ENSBTAP00000020020	9913.ENSBTAP00000010126	0	0	0	0	0.102	0	0	0.365	0.406
HADHA	MDH2	9913.ENSBTAP00000020020	9913.ENSBTAP00000012454	0	0	0	0	0.091	0.05	0	0.499	0.53
HADHA	HADHB	9913.ENSBTAP00000020020	9913.ENSBTAP00000013310	0.06	0.042	0.321	0	0.909	0.957	0.981	0.956	0.999
HADHA	NNT	9913.ENSBTAP00000020020	9913.ENSBTAP00000015769	0	0	0	0	0.131	0	0	0.343	0.405
HADHA	OXCT1	9913.ENSBTAP00000020020	9913.ENSBTAP00000044368	0.105	0	0	0	0.063	0.053	0	0.445	0.501
HADHB	OGDH	9913.ENSBTAP00000013310	9913.ENSBTAP00000007922	0	0	0	0	0.324	0.048	0	0.311	0.518
HADHB	SUCLG1	9913.ENSBTAP00000013310	9913.ENSBTAP00000007982	0.123	0	0	0	0.205	0.076	0.828	0.303	0.909
HADHB	SDHB	9913.ENSBTAP00000013310	9913.ENSBTAP00000010949	0	0	0	0	0.093	0.057	0.174	0.345	0.475
HADHB	LDHA	9913.ENSBTAP00000013310	9913.ENSBTAP00000011447	0.041	0	0	0	0.066	0.045	0	0.417	0.435
HADHB	MDH2	9913.ENSBTAP00000013310	9913.ENSBTAP00000012454	0.041	0	0	0	0.092	0.045	0	0.655	0.675
HADHB	UQCRFS1	9913.ENSBTAP00000013310	9913.ENSBTAP00000054196	0	0	0	0	0.202	0.058	0.177	0.438	0.606
HADHB	OXCT1	9913.ENSBTAP00000013310	9913.ENSBTAP00000044368	0.13	0.004	0	0	0.076	0	0.859	0.463	0.931
HBEGF	UBA52	9913.ENSBTAP00000029015	9913.ENSBTAP00000010176	0	0	0	0	0	0	0.6	0	0.6
HBEGF	IGF2	9913.ENSBTAP00000029015	9913.ENSBTAP00000017372	0	0	0	0	0	0	0.483	0.297	0.621
HBEGF	UBB	9913.ENSBTAP00000029015	9913.ENSBTAP00000022919	0	0	0	0	0	0	0.6	0	0.6
HIPK3	HNRNPA1	9913.ENSBTAP00000039475	9913.ENSBTAP00000002033	0	0	0	0	0.06	0.157	0	0.316	0.41
HK2	OGDH	9913.ENSBTAP00000053231	9913.ENSBTAP00000007922	0	0	0	0	0.062	0	0	0.43	0.442
HK2	LDHA	9913.ENSBTAP00000053231	9913.ENSBTAP00000011447	0	0	0	0	0.086	0	0	0.877	0.883
HK2	MDH2	9913.ENSBTAP00000053231	9913.ENSBTAP00000012454	0	0	0	0	0.087	0	0	0.436	0.463
HK2	PGM1	9913.ENSBTAP00000053231	9913.ENSBTAP00000025308	0	0	0	0	0.119	0	0.903	0.371	0.941
HK2	UGP2	9913.ENSBTAP00000053231	9913.ENSBTAP00000042228	0	0	0	0	0.118	0.071	0	0.404	0.469
HK2	VDAC3	9913.ENSBTAP00000053231	9913.ENSBTAP00000044243	0	0	0	0	0.065	0.168	0	0.343	0.444
HNRNPA1	PAIP1	9913.ENSBTAP00000002033	9913.ENSBTAP00000027160	0	0	0	0	0	0.183	0.275	0.069	0.4
HNRNPA1	HSPA1A	9913.ENSBTAP00000002033	9913.ENSBTAP00000017500	0	0	0	0	0.065	0.114	0	0.35	0.415
HNRNPA1	RPS6	9913.ENSBTAP00000002033	9913.ENSBTAP00000049139	0	0	0	0	0.103	0.045	0.32	0.241	0.499
HSPA1A	HSPB8	9913.ENSBTAP00000017500	9913.ENSBTAP00000001720	0	0	0	0	0.084	0.131	0	0.805	0.832
HSPA1A	MBP	9913.ENSBTAP00000017500	9913.ENSBTAP00000002984	0	0	0	0	0	0	0	0.668	0.669
HSPA1A	RPS3	9913.ENSBTAP00000017500	9913.ENSBTAP00000003962	0.044	0	0	0	0.255	0.12	0	0.258	0.472
HSPA1A	RPL3	9913.ENSBTAP00000017500	9913.ENSBTAP00000004188	0.042	0	0	0	0.257	0.071	0	0.256	0.442
HSPA1A	YWHAG	9913.ENSBTAP00000017500	9913.ENSBTAP00000005327	0	0	0	0	0.065	0.206	0	0.338	0.466
HSPA1A	S100B	9913.ENSBTAP00000017500	9913.ENSBTAP00000006275	0	0	0	0	0	0	0	0.413	0.413
HSPA1A	RPS2	9913.ENSBTAP00000017500	9913.ENSBTAP00000012544	0.063	0	0	0	0.377	0.136	0	0.156	0.517
HSPA1A	HSPB7	9913.ENSBTAP00000017500	9913.ENSBTAP00000014529	0	0	0	0	0.06	0.131	0	0.472	0.531
HSPA1A	HSPB1	9913.ENSBTAP00000017500	9913.ENSBTAP00000015883	0	0	0	0	0.128	0.162	0	0.934	0.948
HSPA1A	LMNB1	9913.ENSBTAP00000017500	9913.ENSBTAP00000052689	0	0	0	0	0	0.078	0	0.401	0.424
HSPA1A	TFRC	9913.ENSBTAP00000017500	9913.ENSBTAP00000043726	0	0	0	0	0	0	0	0.431	0.431
HSPA1A	LMNA	9913.ENSBTAP00000017500	9913.ENSBTAP00000023373	0	0	0	0	0.068	0.055	0	0.417	0.441
HSPA1A	UBB	9913.ENSBTAP00000017500	9913.ENSBTAP00000022919	0	0	0	0	0.063	0.159	0	0.349	0.442
HSPA1A	RPS8	9913.ENSBTAP00000017500	9913.ENSBTAP00000020326	0	0	0	0	0.337	0.119	0	0.138	0.452
HSPA1A	PINK1	9913.ENSBTAP00000017500	9913.ENSBTAP00000029455	0	0	0	0	0	0.081	0	0.433	0.456
HSPA1A	RPS15	9913.ENSBTAP00000017500	9913.ENSBTAP00000026278	0.044	0	0	0	0.374	0	0	0.192	0.474
HSPA1A	RPS20	9913.ENSBTAP00000017500	9913.ENSBTAP00000025484	0.044	0	0	0	0.267	0.218	0	0.159	0.478
HSPA1A	RANBP2	9913.ENSBTAP00000017500	9913.ENSBTAP00000042908	0	0	0	0	0.11	0.296	0	0.241	0.483
HSPA1A	PDCD6IP	9913.ENSBTAP00000017500	9913.ENSBTAP00000023165	0	0	0	0	0.061	0.042	0	0.513	0.523
HSPA1A	RPLP0	9913.ENSBTAP00000017500	9913.ENSBTAP00000048183	0	0	0	0	0.341	0.118	0	0.277	0.543
HSPA1A	LRP1	9913.ENSBTAP00000017500	9913.ENSBTAP00000017556	0	0	0	0	0	0.067	0	0.861	0.865
HSPA1A	S100A1	9913.ENSBTAP00000017500	9913.ENSBTAP00000044226	0	0	0	0	0	0.995	0	0.095	0.995
HSPB1	HSPB8	9913.ENSBTAP00000015883	9913.ENSBTAP00000001720	0	0	0	0.833	0.183	0.433	0	0.894	0.588
HSPB1	MBP	9913.ENSBTAP00000015883	9913.ENSBTAP00000002984	0	0	0	0	0.062	0.218	0	0.28	0.426
HSPB1	HUWE1	9913.ENSBTAP00000015883	9913.ENSBTAP00000008060	0	0	0	0	0	0.124	0	0.5	0.543
HSPB1	MYOT	9913.ENSBTAP00000015883	9913.ENSBTAP00000010231	0	0	0	0	0.063	0	0	0.387	0.401
HSPB1	MAPKAPK2	9913.ENSBTAP00000015883	9913.ENSBTAP00000015530	0	0	0	0	0.062	0.926	0.919	0.755	0.998
HSPB1	VCL	9913.ENSBTAP00000015883	9913.ENSBTAP00000053644	0	0	0	0	0.063	0.161	0	0.347	0.441
HSPB7	HSPB8	9913.ENSBTAP00000014529	9913.ENSBTAP00000001720	0	0	0	0.683	0.111	0.504	0	0.841	0.661
HSPB7	LMOD2	9913.ENSBTAP00000014529	9913.ENSBTAP00000002790	0	0	0	0	0.561	0	0	0.167	0.618
HSPB7	MYOZ2	9913.ENSBTAP00000014529	9913.ENSBTAP00000003330	0	0	0	0	0.617	0.047	0	0.47	0.789
HSPB7	PDLIM3	9913.ENSBTAP00000014529	9913.ENSBTAP00000022835	0	0	0	0	0.18	0.093	0	0.32	0.45
HSPB7	MAPKAPK2	9913.ENSBTAP00000014529	9913.ENSBTAP00000015530	0	0	0	0	0	0.214	0.359	0.183	0.552
HSPB7	LDB3	9913.ENSBTAP00000014529	9913.ENSBTAP00000056431	0	0	0	0	0.493	0.093	0	0.122	0.561
HSPB7	SMPX	9913.ENSBTAP00000014529	9913.ENSBTAP00000020229	0	0	0	0	0.7	0	0	0.077	0.711
HSPB8	LDB3	9913.ENSBTAP00000001720	9913.ENSBTAP00000056431	0	0	0	0	0.162	0.093	0	0.418	0.519
HSPB8	MAPKAPK2	9913.ENSBTAP00000001720	9913.ENSBTAP00000015530	0	0	0	0	0.062	0.214	0.359	0.118	0.527
HSPB8	MYOT	9913.ENSBTAP00000001720	9913.ENSBTAP00000010231	0	0	0	0	0.063	0	0	0.75	0.755
HUWE1	USP24	9913.ENSBTAP00000008060	9913.ENSBTAP00000053571	0	0	0	0	0.137	0.233	0	0.179	0.409
HUWE1	MFN2	9913.ENSBTAP00000008060	9913.ENSBTAP00000043671	0	0	0	0	0.065	0.218	0	0.318	0.458
HUWE1	UBR3	9913.ENSBTAP00000008060	9913.ENSBTAP00000053303	0	0	0	0	0.282	0	0	0.314	0.487
HUWE1	VPS13D	9913.ENSBTAP00000008060	9913.ENSBTAP00000043730	0	0	0	0	0.528	0	0	0	0.528
HUWE1	KIAA0368	9913.ENSBTAP00000008060	9913.ENSBTAP00000041797	0	0	0	0	0.51	0.055	0	0.279	0.636
HUWE1	UBA52	9913.ENSBTAP00000008060	9913.ENSBTAP00000010176	0	0	0	0	0.062	0.67	0	0.052	0.68
HUWE1	UBB	9913.ENSBTAP00000008060	9913.ENSBTAP00000022919	0	0	0	0	0.062	0.743	0	0.096	0.763
HUWE1	UBE2D1	9913.ENSBTAP00000008060	9913.ENSBTAP00000051358	0	0	0	0	0.061	0.764	0.146	0.275	0.844
IDO1	IRF1	9913.ENSBTAP00000027449	9913.ENSBTAP00000041732	0	0	0	0	0.208	0	0	0.467	0.561
IFIT1	IFNAR2	9913.ENSBTAP00000010366	9913.ENSBTAP00000020239	0	0	0	0	0.086	0	0	0.467	0.492
IFIT1	IRF1	9913.ENSBTAP00000010366	9913.ENSBTAP00000041732	0	0	0	0	0.183	0	0	0.709	0.752
IFIT1	IFIT2	9913.ENSBTAP00000010366	9913.ENSBTAP00000048821	0	0	0	0.904	0.631	0.469	0	0.935	0.814
IFIT1	OAS1X	9913.ENSBTAP00000010366	9913.ENSBTAP00000042418	0	0	0	0	0.306	0.046	0	0.807	0.861
IFIT1	IFIT3	9913.ENSBTAP00000010366	9913.ENSBTAP00000012884	0	0	0	0.886	0.707	0.865	0	0.874	0.962
IFIT2	IFIT3	9913.ENSBTAP00000048821	9913.ENSBTAP00000012884	0	0	0	0.941	0.868	0.764	0	0.938	0.969
IFIT2	IRF1	9913.ENSBTAP00000048821	9913.ENSBTAP00000041732	0	0	0	0	0.154	0	0	0.664	0.703
IFIT2	OAS1X	9913.ENSBTAP00000048821	9913.ENSBTAP00000042418	0	0	0	0	0.389	0.046	0	0.744	0.838
IFIT3	IRF1	9913.ENSBTAP00000012884	9913.ENSBTAP00000041732	0	0	0	0	0.173	0	0	0.637	0.687
IFIT3	OAS1X	9913.ENSBTAP00000012884	9913.ENSBTAP00000042418	0	0	0	0	0.564	0.046	0	0.759	0.891
IFNAR2	OAS1X	9913.ENSBTAP00000020239	9913.ENSBTAP00000042418	0	0	0	0	0.081	0	0	0.484	0.506
IFNAR2	IRF1	9913.ENSBTAP00000020239	9913.ENSBTAP00000041732	0	0	0	0	0.162	0	0	0.495	0.559
IGF2	YWHAG	9913.ENSBTAP00000017372	9913.ENSBTAP00000005327	0	0	0	0	0	0	0.322	0.201	0.435
IGF2	VCL	9913.ENSBTAP00000017372	9913.ENSBTAP00000053644	0	0	0	0	0	0	0.424	0.153	0.491
IPO5	TUBA4A	9913.ENSBTAP00000053578	9913.ENSBTAP00000003192	0	0	0	0	0.064	0.125	0	0.327	0.4
IPO5	RPL23	9913.ENSBTAP00000053578	9913.ENSBTAP00000004190	0	0	0	0	0.064	0.184	0	0.484	0.571
IPO5	XPO4	9913.ENSBTAP00000053578	9913.ENSBTAP00000004832	0	0	0	0	0.062	0	0	0.589	0.598
IPO5	OXA1L	9913.ENSBTAP00000053578	9913.ENSBTAP00000019736	0	0	0	0	0.064	0	0	0.632	0.64
IPO5	KPNA4	9913.ENSBTAP00000053578	9913.ENSBTAP00000023150	0	0	0	0	0.114	0.396	0	0.37	0.633
IPO5	IPO7	9913.ENSBTAP00000053578	9913.ENSBTAP00000039739	0	0	0	0	0.462	0.357	0	0.828	0.935
IPO5	RANBP2	9913.ENSBTAP00000053578	9913.ENSBTAP00000042908	0	0	0	0	0.147	0.314	0	0.373	0.601
IPO5	RPL13	9913.ENSBTAP00000053578	9913.ENSBTAP00000044536	0	0	0	0	0.143	0.448	0	0	0.506
IPO5	RPL23A	9913.ENSBTAP00000053578	9913.ENSBTAP00000056204	0	0	0	0	0.089	0.218	0	0.255	0.422
IPO7	RPL5	9913.ENSBTAP00000039739	9913.ENSBTAP00000002626	0	0	0	0	0.089	0.219	0	0.239	0.411
IPO7	RPS3	9913.ENSBTAP00000039739	9913.ENSBTAP00000003962	0	0	0	0	0.229	0.272	0	0.129	0.468
IPO7	XPO4	9913.ENSBTAP00000039739	9913.ENSBTAP00000004832	0	0	0	0	0.066	0	0	0.614	0.624
IPO7	PSAT1	9913.ENSBTAP00000039739	9913.ENSBTAP00000018554	0	0	0	0	0.062	0	0	0.512	0.522
IPO7	KPNA4	9913.ENSBTAP00000039739	9913.ENSBTAP00000023150	0	0	0	0	0.373	0.158	0	0.305	0.601
IPO7	RANBP2	9913.ENSBTAP00000039739	9913.ENSBTAP00000042908	0	0	0	0	0.211	0.157	0	0.668	0.76
IRF1	KAT2B	9913.ENSBTAP00000041732	9913.ENSBTAP00000000994	0	0	0	0	0	0.435	0.616	0.114	0.79
IRF1	LOC512486	9913.ENSBTAP00000041732	9913.ENSBTAP00000023500	0	0	0	0	0.512	0	0	0.13	0.557
IRF1	OAS1X	9913.ENSBTAP00000041732	9913.ENSBTAP00000042418	0	0	0	0	0.093	0	0	0.66	0.678
ITGAL	TNXB	9913.ENSBTAP00000009348	9913.ENSBTAP00000001893	0	0	0	0	0.05	0.202	0.302	0.084	0.45
ITGAL	PECAM1	9913.ENSBTAP00000009348	9913.ENSBTAP00000040327	0	0	0	0	0.064	0.046	0.229	0.521	0.626
ITGAL	SELL	9913.ENSBTAP00000009348	9913.ENSBTAP00000044113	0	0	0	0	0.346	0	0.133	0.772	0.859
KAT2B	LMO7	9913.ENSBTAP00000000994	9913.ENSBTAP00000014167	0	0	0	0	0	0.088	0.161	0.289	0.408
KAT2B	UBA52	9913.ENSBTAP00000000994	9913.ENSBTAP00000010176	0	0	0	0	0.061	0.42	0	0.052	0.438
KAT2B	MEF2C	9913.ENSBTAP00000000994	9913.ENSBTAP00000034894	0	0	0	0	0.062	0.16	0.616	0.167	0.714
KBTBD10	LMOD2	9913.ENSBTAP00000014219	9913.ENSBTAP00000002790	0	0	0	0	0.12	0.055	0	0.421	0.476
KBTBD10	MYOZ2	9913.ENSBTAP00000014219	9913.ENSBTAP00000003330	0	0	0	0	0.227	0	0	0.28	0.419
KBTBD10	TNNT1	9913.ENSBTAP00000014219	9913.ENSBTAP00000008420	0	0	0	0	0.104	0	0	0.751	0.768
KBTBD10	MYOM2	9913.ENSBTAP00000014219	9913.ENSBTAP00000012351	0	0	0	0	0.306	0	0	0.213	0.43
KBTBD10	PDLIM3	9913.ENSBTAP00000014219	9913.ENSBTAP00000022835	0	0	0	0	0.147	0.07	0	0.335	0.426
KBTBD10	NFE2L1	9913.ENSBTAP00000014219	9913.ENSBTAP00000018147	0	0	0	0	0	0.2	0.301	0.06	0.428
KBTBD10	SYNPO2L	9913.ENSBTAP00000014219	9913.ENSBTAP00000026992	0	0	0	0	0.5	0.07	0	0	0.515
KBTBD10	MYBPC1	9913.ENSBTAP00000014219	9913.ENSBTAP00000041206	0	0	0	0	0.276	0.06	0	0.391	0.549
KBTBD10	LDB3	9913.ENSBTAP00000014219	9913.ENSBTAP00000056431	0	0	0	0	0.204	0.336	0	0.339	0.62
KBTBD10	TNNC2	9913.ENSBTAP00000014219	9913.ENSBTAP00000055007	0	0	0	0	0.266	0.043	0	0.518	0.631
KBTBD10	NRAP	9913.ENSBTAP00000014219	9913.ENSBTAP00000025740	0	0	0	0	0.126	0.47	0	0.484	0.74
KBTBD10	NEB	9913.ENSBTAP00000014219	9913.ENSBTAP00000053520	0	0	0	0	0.118	0.209	0	0.702	0.773
KIAA0368	RAD23B	9913.ENSBTAP00000041797	9913.ENSBTAP00000002506	0	0	0	0	0.094	0.444	0	0.196	0.56
KIAA0368	PSMD2	9913.ENSBTAP00000041797	9913.ENSBTAP00000007436	0	0	0	0	0.328	0.769	0	0.357	0.891
KIAA0368	TXNL1	9913.ENSBTAP00000041797	9913.ENSBTAP00000020880	0	0	0	0	0.05	0.131	0	0.386	0.449
KIAA0368	PSME4	9913.ENSBTAP00000041797	9913.ENSBTAP00000027001	0	0	0	0	0.32	0.265	0	0.597	0.781
KLHL23	NFE2L1	9913.ENSBTAP00000001447	9913.ENSBTAP00000018147	0	0	0	0	0	0.2	0.301	0	0.416
KLHL23	UBR3	9913.ENSBTAP00000001447	9913.ENSBTAP00000053303	0	0	0	0	0.08	0	0	0.394	0.418
KLHL23	LMO7	9913.ENSBTAP00000001447	9913.ENSBTAP00000014167	0	0	0	0	0	0.071	0	0.608	0.62
KPNA4	RANBP2	9913.ENSBTAP00000023150	9913.ENSBTAP00000042908	0	0	0	0	0.159	0.405	0.572	0.35	0.842
LAMC1	UTRN	9913.ENSBTAP00000015881	9913.ENSBTAP00000012740	0	0	0	0	0.062	0	0.616	0.201	0.687
LAMC1	LOC510193	9913.ENSBTAP00000015881	9913.ENSBTAP00000049156	0	0	0	0	0	0	0.5	0	0.499
LDB3	LMOD2	9913.ENSBTAP00000056431	9913.ENSBTAP00000002790	0	0	0	0	0.734	0.118	0	0.199	0.795
LDB3	MYOZ2	9913.ENSBTAP00000056431	9913.ENSBTAP00000003330	0	0	0	0	0.741	0.078	0	0.708	0.924
LDB3	MB	9913.ENSBTAP00000056431	9913.ENSBTAP00000007014	0	0	0	0	0.577	0	0	0.052	0.582
LDB3	MYOT	9913.ENSBTAP00000056431	9913.ENSBTAP00000010231	0	0	0	0	0.145	0	0	0.876	0.889
LDB3	MYOM2	9913.ENSBTAP00000056431	9913.ENSBTAP00000012351	0	0	0	0	0.638	0	0	0.16	0.682
LDB3	UTRN	9913.ENSBTAP00000056431	9913.ENSBTAP00000012740	0	0	0	0	0.062	0.158	0.339	0.226	0.542
LDB3	LMO7	9913.ENSBTAP00000056431	9913.ENSBTAP00000014167	0	0	0	0	0.086	0.124	0.205	0.77	0.834
LDB3	PLEC	9913.ENSBTAP00000056431	9913.ENSBTAP00000015828	0	0	0	0	0	0.256	0.163	0.534	0.685
LDB3	PLN	9913.ENSBTAP00000056431	9913.ENSBTAP00000017182	0	0	0	0	0.642	0	0	0	0.642
LDB3	SMPX	9913.ENSBTAP00000056431	9913.ENSBTAP00000020229	0	0	0	0	0.747	0	0	0	0.747
LDB3	PDLIM3	9913.ENSBTAP00000056431	9913.ENSBTAP00000022835	0	0	0	0.692	0.661	0	0	0.715	0.734
LDB3	MYPN	9913.ENSBTAP00000056431	9913.ENSBTAP00000023273	0	0	0	0	0.354	0.053	0	0.666	0.778
LDB3	LMNA	9913.ENSBTAP00000056431	9913.ENSBTAP00000023373	0	0	0	0	0.062	0.105	0	0.437	0.486
LDB3	MYL2	9913.ENSBTAP00000056431	9913.ENSBTAP00000024444	0	0	0	0	0.187	0.161	0	0.386	0.545
LDB3	PGM1	9913.ENSBTAP00000056431	9913.ENSBTAP00000025308	0	0	0	0	0.05	0	0	0.449	0.454
LDB3	NRAP	9913.ENSBTAP00000056431	9913.ENSBTAP00000025740	0	0	0	0	0.691	0	0	0.112	0.713
LDB3	SYNPO2L	9913.ENSBTAP00000056431	9913.ENSBTAP00000026992	0	0	0	0.559	0.651	0	0	0.118	0.663
LDB3	MYOZ1	9913.ENSBTAP00000056431	9913.ENSBTAP00000051138	0	0	0	0	0.113	0.078	0	0.656	0.694
LDB3	MYH7	9913.ENSBTAP00000056431	9913.ENSBTAP00000053217	0	0	0	0	0.161	0.156	0	0.671	0.746
LDB3	MYOM1	9913.ENSBTAP00000056431	9913.ENSBTAP00000053491	0	0	0	0	0.735	0.469	0	0.051	0.855
LDB3	NEB	9913.ENSBTAP00000056431	9913.ENSBTAP00000053520	0	0	0	0	0.574	0	0	0.474	0.766
LDB3	VCL	9913.ENSBTAP00000056431	9913.ENSBTAP00000053644	0	0	0	0	0.157	0.219	0.329	0.594	0.797
LDHA	NDUFS2	9913.ENSBTAP00000011447	9913.ENSBTAP00000002852	0	0	0	0	0.086	0.258	0	0.192	0.404
LDHA	OGDH	9913.ENSBTAP00000011447	9913.ENSBTAP00000007922	0.098	0	0	0	0.167	0.071	0	0.47	0.58
LDHA	SUCLG1	9913.ENSBTAP00000011447	9913.ENSBTAP00000007982	0.122	0	0	0	0.19	0.269	0.437	0.359	0.778
LDHA	SDHB	9913.ENSBTAP00000011447	9913.ENSBTAP00000010949	0.122	0	0	0	0.119	0.206	0.212	0.522	0.727
LDHA	TFRC	9913.ENSBTAP00000011447	9913.ENSBTAP00000043726	0	0	0	0	0.086	0	0	0.394	0.423
LDHA	PSAT1	9913.ENSBTAP00000011447	9913.ENSBTAP00000018554	0	0	0	0	0.064	0	0	0.418	0.432
LDHA	UQCRFS1	9913.ENSBTAP00000011447	9913.ENSBTAP00000054196	0	0	0	0	0.159	0.257	0	0.247	0.489
LDHA	SDHC	9913.ENSBTAP00000011447	9913.ENSBTAP00000021075	0.122	0	0	0	0.178	0	0	0.378	0.512
LDHA	NDUFA4	9913.ENSBTAP00000011447	9913.ENSBTAP00000014801	0	0	0	0	0.366	0.141	0	0.235	0.547
LDHA	RPL13A	9913.ENSBTAP00000011447	9913.ENSBTAP00000054289	0	0	0	0	0.065	0.055	0	0.529	0.548
LDHA	RPLP1	9913.ENSBTAP00000011447	9913.ENSBTAP00000047550	0	0	0	0	0.116	0	0	0.666	0.692
LDHA	PGM1	9913.ENSBTAP00000011447	9913.ENSBTAP00000025308	0	0	0	0	0.168	0.26	0	0.609	0.738
LDHA	MDH2	9913.ENSBTAP00000011447	9913.ENSBTAP00000012454	0	0	0.288	0	0.133	0.317	0	0.587	0.802
LDHA	SDS	9913.ENSBTAP00000011447	9913.ENSBTAP00000042524	0	0	0	0	0.065	0	0.8	0.161	0.829
LMNA	MYOT	9913.ENSBTAP00000023373	9913.ENSBTAP00000010231	0	0	0	0	0.062	0	0	0.551	0.561
LMNA	PLEC	9913.ENSBTAP00000023373	9913.ENSBTAP00000015828	0	0	0	0	0.09	0.223	0	0.476	0.598
LMNA	MYH7	9913.ENSBTAP00000023373	9913.ENSBTAP00000053217	0	0	0	0	0	0.079	0	0.379	0.404
LMNA	VCL	9913.ENSBTAP00000023373	9913.ENSBTAP00000053644	0	0	0	0	0.09	0.08	0	0.484	0.531
LMNA	RANBP2	9913.ENSBTAP00000023373	9913.ENSBTAP00000042908	0	0	0	0	0.062	0.055	0	0.568	0.583
LMNA	LMNB1	9913.ENSBTAP00000023373	9913.ENSBTAP00000052689	0	0	0	0.942	0	0.857	0.919	0.898	0.988
LMNB1	PLEC	9913.ENSBTAP00000052689	9913.ENSBTAP00000015828	0	0	0	0	0	0.223	0	0.408	0.52
LMNB1	RANBP2	9913.ENSBTAP00000052689	9913.ENSBTAP00000042908	0	0	0	0	0.062	0.055	0	0.475	0.494
LMNB1	VCL	9913.ENSBTAP00000052689	9913.ENSBTAP00000053644	0	0	0	0	0.063	0.08	0	0.425	0.461
LMO7	TAL1	9913.ENSBTAP00000014167	9913.ENSBTAP00000006622	0	0	0	0	0.05	0.055	0	0.403	0.417
LMO7	PDLIM1	9913.ENSBTAP00000014167	9913.ENSBTAP00000014850	0	0	0	0	0.063	0.124	0.205	0.402	0.557
LMO7	VCL	9913.ENSBTAP00000014167	9913.ENSBTAP00000053644	0	0	0	0	0.084	0.133	0.205	0.391	0.564
LMO7	PDLIM3	9913.ENSBTAP00000014167	9913.ENSBTAP00000022835	0	0	0	0	0.062	0.124	0.205	0.5	0.629
LMOD2	VWA8	9913.ENSBTAP00000002790	9913.ENSBTAP00000001508	0	0	0	0	0	0	0	0.632	0.632
LMOD2	TNNT1	9913.ENSBTAP00000002790	9913.ENSBTAP00000008420	0	0	0	0	0.076	0	0	0.427	0.448
LMOD2	MYL2	9913.ENSBTAP00000002790	9913.ENSBTAP00000024444	0	0	0	0	0.299	0	0	0.279	0.472
LMOD2	MYOM1	9913.ENSBTAP00000002790	9913.ENSBTAP00000053491	0	0	0	0	0.472	0.163	0	0.069	0.552
LMOD2	MB	9913.ENSBTAP00000002790	9913.ENSBTAP00000007014	0	0	0	0	0.56	0	0	0	0.56
LMOD2	MYBPC1	9913.ENSBTAP00000002790	9913.ENSBTAP00000041206	0	0	0	0	0.165	0	0	0.541	0.6
LMOD2	NRAP	9913.ENSBTAP00000002790	9913.ENSBTAP00000025740	0	0	0	0	0.339	0.052	0	0.427	0.61
LMOD2	NEB	9913.ENSBTAP00000002790	9913.ENSBTAP00000053520	0	0	0	0	0.063	0.052	0	0.607	0.621
LMOD2	SYNPO2L	9913.ENSBTAP00000002790	9913.ENSBTAP00000026992	0	0	0	0	0.643	0.118	0	0.054	0.676
LMOD2	MYOM2	9913.ENSBTAP00000002790	9913.ENSBTAP00000012351	0	0	0	0	0.632	0	0	0.182	0.686
LMOD2	SMPX	9913.ENSBTAP00000002790	9913.ENSBTAP00000020229	0	0	0	0	0.714	0	0	0.068	0.722
LMOD2	PLN	9913.ENSBTAP00000002790	9913.ENSBTAP00000017182	0	0	0	0	0.673	0	0	0.28	0.754
LMOD2	MYOZ2	9913.ENSBTAP00000002790	9913.ENSBTAP00000003330	0	0	0	0	0.712	0	0	0.502	0.85
LPIN1	XDH	9913.ENSBTAP00000040997	9913.ENSBTAP00000016620	0	0	0	0	0	0	0	0.467	0.467
LPIN1	VAPA	9913.ENSBTAP00000040997	9913.ENSBTAP00000022970	0	0	0	0	0	0.215	0	0.311	0.436
LPIN1	SDS	9913.ENSBTAP00000040997	9913.ENSBTAP00000042524	0	0	0	0	0.064	0	0	0.394	0.408
LPIN1	OXCT1	9913.ENSBTAP00000040997	9913.ENSBTAP00000044368	0	0	0	0	0	0	0	0.485	0.485
LRP1	THBS1	9913.ENSBTAP00000017556	9913.ENSBTAP00000002600	0	0	0	0	0.067	0.317	0	0.688	0.784
LRP1	VWF	9913.ENSBTAP00000017556	9913.ENSBTAP00000016273	0	0	0	0	0.061	0.053	0	0.404	0.423
LRP1	TFRC	9913.ENSBTAP00000017556	9913.ENSBTAP00000043726	0	0	0	0	0	0	0	0.47	0.47
LYZ	OSCAR	9913.ENSBTAP00000038081	9913.ENSBTAP00000001395	0	0	0	0	0	0	0.5	0	0.499
MAP4	RANBP2	9913.ENSBTAP00000021045	9913.ENSBTAP00000042908	0	0	0	0	0	0.08	0	0.713	0.725
MAPRE3	TUBA4A	9913.ENSBTAP00000011696	9913.ENSBTAP00000003192	0	0	0	0	0.064	0.429	0	0.221	0.547
MAPRE3	SPTBN1	9913.ENSBTAP00000011696	9913.ENSBTAP00000009208	0	0	0	0	0.061	0.218	0	0.252	0.402
MAPRE3	UTRN	9913.ENSBTAP00000011696	9913.ENSBTAP00000012740	0	0	0	0	0.049	0.165	0	0.32	0.412
MAPRE3	PLEC	9913.ENSBTAP00000011696	9913.ENSBTAP00000015828	0	0	0	0	0.052	0.477	0	0.129	0.53
MAST2	TACC2	9913.ENSBTAP00000033207	9913.ENSBTAP00000053742	0	0	0	0	0.095	0	0	0.579	0.603
MB	MYOZ2	9913.ENSBTAP00000007014	9913.ENSBTAP00000003330	0	0	0	0	0.734	0	0	0.34	0.817
MB	MYOM3	9913.ENSBTAP00000007014	9913.ENSBTAP00000019817	0	0	0	0	0.073	0	0	0.381	0.402
MB	MYH7	9913.ENSBTAP00000007014	9913.ENSBTAP00000053217	0	0	0	0	0.18	0.044	0	0.337	0.435
MB	MYL2	9913.ENSBTAP00000007014	9913.ENSBTAP00000024444	0	0	0	0	0.194	0	0	0.33	0.437
MB	MYOZ1	9913.ENSBTAP00000007014	9913.ENSBTAP00000051138	0	0	0	0	0.347	0	0	0.196	0.453
MB	MYBPC1	9913.ENSBTAP00000007014	9913.ENSBTAP00000041206	0	0	0	0	0.308	0	0	0.247	0.457
MB	TNNC2	9913.ENSBTAP00000007014	9913.ENSBTAP00000055007	0	0	0	0	0.461	0	0	0.192	0.546
MB	ND2	9913.ENSBTAP00000007014	9913.ENSBTAP00000053160	0	0	0	0	0	0	0	0.572	0.572
MB	MYH1	9913.ENSBTAP00000007014	9913.ENSBTAP00000009327	0	0	0	0	0.36	0.044	0	0.411	0.608
MB	PLN	9913.ENSBTAP00000007014	9913.ENSBTAP00000017182	0	0	0	0	0.603	0	0	0.097	0.626
MB	TNNT1	9913.ENSBTAP00000007014	9913.ENSBTAP00000008420	0	0	0	0	0.331	0	0	0.468	0.629
MBP	S100B	9913.ENSBTAP00000002984	9913.ENSBTAP00000006275	0	0	0	0	0.091	0	0	0.653	0.671
MCU	VDAC3	9913.ENSBTAP00000005059	9913.ENSBTAP00000044243	0	0	0	0	0.062	0	0	0.415	0.428
MCU	PINK1	9913.ENSBTAP00000005059	9913.ENSBTAP00000029455	0	0	0	0	0	0	0	0.47	0.47
MCU	NDUFA9	9913.ENSBTAP00000005059	9913.ENSBTAP00000007189	0	0	0	0	0.062	0.525	0	0.154	0.59
MCU	RYR1	9913.ENSBTAP00000005059	9913.ENSBTAP00000009228	0	0	0	0	0.087	0	0	0.603	0.622
MCU	MFN2	9913.ENSBTAP00000005059	9913.ENSBTAP00000043671	0	0	0	0	0.063	0	0	0.7	0.707
MDH2	NDUFS2	9913.ENSBTAP00000012454	9913.ENSBTAP00000002852	0	0	0	0	0.879	0.157	0	0.359	0.929
MDH2	NDUFA9	9913.ENSBTAP00000012454	9913.ENSBTAP00000007189	0.052	0	0	0	0.922	0.045	0	0.367	0.949
MDH2	OGDH	9913.ENSBTAP00000012454	9913.ENSBTAP00000007922	0.098	0	0	0	0.242	0.119	0	0.813	0.872
MDH2	SUCLG1	9913.ENSBTAP00000012454	9913.ENSBTAP00000007982	0.122	0	0	0	0.916	0.158	0.272	0.754	0.986
MDH2	SDHB	9913.ENSBTAP00000012454	9913.ENSBTAP00000010949	0.122	0	0	0	0.806	0.485	0.212	0.768	0.981
MDH2	RPS10	9913.ENSBTAP00000012454	9913.ENSBTAP00000056371	0	0	0	0	0.072	0	0	0.397	0.416
MDH2	UGP2	9913.ENSBTAP00000012454	9913.ENSBTAP00000042228	0	0	0	0	0.157	0	0	0.35	0.428
MDH2	PSAT1	9913.ENSBTAP00000012454	9913.ENSBTAP00000018554	0	0	0	0	0.064	0	0	0.444	0.457
MDH2	OXCT1	9913.ENSBTAP00000012454	9913.ENSBTAP00000044368	0	0	0	0	0.092	0.302	0	0.246	0.48
MDH2	NDUFA4	9913.ENSBTAP00000012454	9913.ENSBTAP00000014801	0	0	0	0	0.175	0.416	0	0.062	0.508
MDH2	NDUFV2	9913.ENSBTAP00000012454	9913.ENSBTAP00000052906	0.041	0	0	0	0.301	0.156	0	0.358	0.588
MDH2	RPS20	9913.ENSBTAP00000012454	9913.ENSBTAP00000025484	0	0	0	0	0.063	0	0	0.611	0.62
MDH2	SLC25A4	9913.ENSBTAP00000012454	9913.ENSBTAP00000017580	0	0	0	0	0.275	0.45	0	0.239	0.67
MDH2	VDAC3	9913.ENSBTAP00000012454	9913.ENSBTAP00000044243	0	0	0	0	0.672	0.042	0	0.237	0.739
MDH2	PGM1	9913.ENSBTAP00000012454	9913.ENSBTAP00000025308	0	0	0	0	0.379	0.216	0	0.51	0.74
MDH2	SARS	9913.ENSBTAP00000012454	9913.ENSBTAP00000017232	0	0	0	0	0.085	0.764	0	0	0.774
MDH2	SDHC	9913.ENSBTAP00000012454	9913.ENSBTAP00000021075	0.122	0	0	0	0.594	0	0	0.61	0.849
MDH2	UQCRFS1	9913.ENSBTAP00000012454	9913.ENSBTAP00000054196	0	0	0	0	0.853	0.158	0	0.546	0.939
MEF2C	TAL1	9913.ENSBTAP00000034894	9913.ENSBTAP00000006622	0	0	0	0	0.062	0.07	0.276	0.415	0.581
MEF2C	MYH1	9913.ENSBTAP00000034894	9913.ENSBTAP00000009327	0	0	0	0	0.071	0.067	0	0.396	0.431
MEF2C	PLN	9913.ENSBTAP00000034894	9913.ENSBTAP00000017182	0	0	0	0	0.061	0	0	0.414	0.426
MEF2C	MYL12A	9913.ENSBTAP00000034894	9913.ENSBTAP00000021328	0	0	0	0	0	0.052	0.357	0.163	0.445
MEF2C	MYL2	9913.ENSBTAP00000034894	9913.ENSBTAP00000024444	0	0	0	0	0	0.052	0.616	0.631	0.854
MEF2C	MYH8	9913.ENSBTAP00000034894	9913.ENSBTAP00000053653	0	0	0	0	0.049	0.067	0	0.399	0.42
MEF2C	PECAM1	9913.ENSBTAP00000034894	9913.ENSBTAP00000040327	0	0	0	0	0.063	0	0	0.481	0.493
MEF2C	MYH7	9913.ENSBTAP00000034894	9913.ENSBTAP00000053217	0	0	0	0	0.055	0.067	0	0.622	0.638
MFN2	NDUFA9	9913.ENSBTAP00000043671	9913.ENSBTAP00000007189	0	0	0	0	0.062	0.073	0	0.451	0.48
MFN2	SDHB	9913.ENSBTAP00000043671	9913.ENSBTAP00000010949	0.044	0	0	0	0.063	0	0	0.469	0.482
MFN2	PINK1	9913.ENSBTAP00000043671	9913.ENSBTAP00000029455	0	0	0	0	0.08	0.454	0.8	0.931	0.992
MFN2	VDAC3	9913.ENSBTAP00000043671	9913.ENSBTAP00000044243	0	0	0	0	0.062	0.114	0	0.356	0.418
MS4A1	POU2AF1	9913.ENSBTAP00000006236	9913.ENSBTAP00000008246	0	0	0	0	0.43	0	0	0.162	0.502
MSN	SPTBN1	9913.ENSBTAP00000017503	9913.ENSBTAP00000009208	0	0	0	0	0.065	0.219	0.185	0.209	0.466
MSN	PLEC	9913.ENSBTAP00000017503	9913.ENSBTAP00000015828	0	0	0	0	0.064	0.161	0.185	0.174	0.4
MSN	NOTCH3	9913.ENSBTAP00000017503	9913.ENSBTAP00000053357	0	0	0	0	0	0.251	0	0.268	0.428
MSN	MYL12A	9913.ENSBTAP00000017503	9913.ENSBTAP00000021328	0	0	0	0	0.064	0.184	0	0.333	0.446
MSN	VCL	9913.ENSBTAP00000017503	9913.ENSBTAP00000053644	0	0	0	0	0.13	0.154	0	0.666	0.732
MSN	SELL	9913.ENSBTAP00000017503	9913.ENSBTAP00000044113	0	0	0	0	0.062	0.113	0	0.915	0.923
MYBPC1	MYOZ2	9913.ENSBTAP00000041206	9913.ENSBTAP00000003330	0	0	0	0	0.254	0	0	0.493	0.606
MYBPC1	TNNT1	9913.ENSBTAP00000041206	9913.ENSBTAP00000008420	0	0	0	0	0.193	0	0	0.588	0.654
MYBPC1	MYH1	9913.ENSBTAP00000041206	9913.ENSBTAP00000009327	0	0	0	0	0.271	0.08	0	0.338	0.517
MYBPC1	NEB	9913.ENSBTAP00000041206	9913.ENSBTAP00000053520	0	0	0	0	0.157	0.122	0	0.448	0.556
MYBPC1	MYH8	9913.ENSBTAP00000041206	9913.ENSBTAP00000053653	0	0	0	0	0.143	0.08	0	0.486	0.559
MYBPC1	TNNC2	9913.ENSBTAP00000041206	9913.ENSBTAP00000055007	0	0	0	0	0.391	0	0	0.459	0.656
MYBPC1	MYOZ1	9913.ENSBTAP00000041206	9913.ENSBTAP00000051138	0	0	0	0	0.385	0	0	0.586	0.734
MYBPH	MYOZ2	9913.ENSBTAP00000015235	9913.ENSBTAP00000003330	0	0	0	0	0.087	0	0	0.527	0.549
MYBPH	TNNT1	9913.ENSBTAP00000015235	9913.ENSBTAP00000008420	0	0	0	0	0.12	0	0	0.453	0.498
MYBPH	MYH8	9913.ENSBTAP00000015235	9913.ENSBTAP00000053653	0	0	0	0	0.086	0	0	0.371	0.4
MYBPH	NEB	9913.ENSBTAP00000015235	9913.ENSBTAP00000053520	0	0	0	0	0.426	0	0	0.093	0.457
MYBPH	MYOZ1	9913.ENSBTAP00000015235	9913.ENSBTAP00000051138	0	0	0	0	0.155	0	0	0.485	0.546
MYBPH	PDLIM3	9913.ENSBTAP00000015235	9913.ENSBTAP00000022835	0	0	0	0	0.387	0	0	0.332	0.573
MYBPH	TNNC2	9913.ENSBTAP00000015235	9913.ENSBTAP00000055007	0	0	0	0	0.579	0	0	0.508	0.784
MYH1	TNNT1	9913.ENSBTAP00000009327	9913.ENSBTAP00000008420	0	0	0	0	0.216	0.209	0	0.618	0.742
MYH1	RYR1	9913.ENSBTAP00000009327	9913.ENSBTAP00000009228	0	0	0	0	0.119	0.339	0	0.222	0.507
MYH1	NEB	9913.ENSBTAP00000009327	9913.ENSBTAP00000053520	0	0	0	0	0.147	0.093	0	0.352	0.455
MYH1	VCL	9913.ENSBTAP00000009327	9913.ENSBTAP00000053644	0	0	0	0	0.064	0.156	0.17	0.279	0.464
MYH1	MYOT	9913.ENSBTAP00000009327	9913.ENSBTAP00000010231	0	0	0	0	0.225	0	0	0.397	0.512
MYH1	MYOZ1	9913.ENSBTAP00000009327	9913.ENSBTAP00000051138	0	0	0	0	0.284	0	0	0.41	0.56
MYH1	MYL12A	9913.ENSBTAP00000009327	9913.ENSBTAP00000021328	0	0	0	0	0.086	0.41	0	0.319	0.6
MYH1	MYL2	9913.ENSBTAP00000009327	9913.ENSBTAP00000024444	0	0	0	0	0.134	0.301	0	0.462	0.646
MYH1	MYOM2	9913.ENSBTAP00000009327	9913.ENSBTAP00000012351	0	0	0	0	0.152	0.053	0	0.613	0.663
MYH1	TNNC2	9913.ENSBTAP00000009327	9913.ENSBTAP00000055007	0	0	0	0	0.441	0.218	0	0.497	0.761
MYH7	MYOZ2	9913.ENSBTAP00000053217	9913.ENSBTAP00000003330	0	0	0	0	0.14	0	0	0.423	0.483
MYH7	TNNT1	9913.ENSBTAP00000053217	9913.ENSBTAP00000008420	0	0	0	0	0.144	0.209	0	0.586	0.695
MYH7	RYR1	9913.ENSBTAP00000053217	9913.ENSBTAP00000009228	0	0	0	0	0.114	0.137	0	0.327	0.44
MYH7	MYOT	9913.ENSBTAP00000053217	9913.ENSBTAP00000010231	0	0	0	0	0.089	0	0	0.467	0.493
MYH7	MYL12A	9913.ENSBTAP00000053217	9913.ENSBTAP00000021328	0	0	0	0	0.086	0.41	0	0.33	0.607
MYH7	MYPN	9913.ENSBTAP00000053217	9913.ENSBTAP00000023273	0	0	0	0	0.12	0.08	0	0.431	0.499
MYH7	MYL2	9913.ENSBTAP00000053217	9913.ENSBTAP00000024444	0	0	0	0	0.188	0.46	0.8	0.762	0.976
MYH7	VCL	9913.ENSBTAP00000053217	9913.ENSBTAP00000053644	0	0	0	0	0.064	0.156	0.17	0.317	0.492
MYH7	NEB	9913.ENSBTAP00000053217	9913.ENSBTAP00000053520	0	0	0	0	0.178	0.093	0	0.469	0.569
MYH7	TNNC2	9913.ENSBTAP00000053217	9913.ENSBTAP00000055007	0	0	0	0	0.203	0.218	0	0.416	0.604
MYH8	TNNT1	9913.ENSBTAP00000053653	9913.ENSBTAP00000008420	0	0	0	0	0.144	0.209	0	0.28	0.47
MYH8	MYL12A	9913.ENSBTAP00000053653	9913.ENSBTAP00000021328	0	0	0	0	0.086	0.41	0	0.438	0.67
MYH8	MYL2	9913.ENSBTAP00000053653	9913.ENSBTAP00000024444	0	0	0	0	0.086	0.301	0	0.513	0.661
MYH8	SYNPO2L	9913.ENSBTAP00000053653	9913.ENSBTAP00000026992	0	0	0	0	0.12	0.156	0	0.449	0.555
MYH8	NEB	9913.ENSBTAP00000053653	9913.ENSBTAP00000053520	0	0	0	0	0.117	0.093	0	0.32	0.408
MYH8	VCL	9913.ENSBTAP00000053653	9913.ENSBTAP00000053644	0	0	0	0	0.064	0.156	0.17	0.222	0.421
MYH8	TNNC2	9913.ENSBTAP00000053653	9913.ENSBTAP00000055007	0	0	0	0	0.155	0.218	0	0.367	0.545
MYL12A	TNNT1	9913.ENSBTAP00000021328	9913.ENSBTAP00000008420	0	0	0	0	0.288	0.164	0	0.253	0.516
MYL12A	UTRN	9913.ENSBTAP00000021328	9913.ENSBTAP00000012740	0	0	0	0	0	0.123	0	0.414	0.464
MYL12A	PDLIM1	9913.ENSBTAP00000021328	9913.ENSBTAP00000014850	0	0	0	0	0.063	0.161	0	0.384	0.473
MYL12A	VCL	9913.ENSBTAP00000021328	9913.ENSBTAP00000053644	0	0	0	0	0.091	0.07	0	0.378	0.429
MYL12A	MYL2	9913.ENSBTAP00000021328	9913.ENSBTAP00000024444	0	0	0	0.95	0	0	0.8	0.398	0.803
MYL2	MYOZ2	9913.ENSBTAP00000024444	9913.ENSBTAP00000003330	0	0	0	0	0.262	0	0	0.587	0.682
MYL2	TNNT1	9913.ENSBTAP00000024444	9913.ENSBTAP00000008420	0	0	0	0	0.317	0.164	0	0.618	0.763
MYL2	MYOM2	9913.ENSBTAP00000024444	9913.ENSBTAP00000012351	0	0	0	0	0.131	0	0	0.411	0.466
MYL2	PLN	9913.ENSBTAP00000024444	9913.ENSBTAP00000017182	0	0	0	0	0.233	0	0	0.531	0.624
MYL2	MYOM3	9913.ENSBTAP00000024444	9913.ENSBTAP00000019817	0	0	0	0	0.062	0	0	0.47	0.481
MYL2	TNNC2	9913.ENSBTAP00000024444	9913.ENSBTAP00000055007	0	0	0	0	0.104	0.163	0	0.296	0.426
MYL2	VCL	9913.ENSBTAP00000024444	9913.ENSBTAP00000053644	0	0	0	0	0.049	0.07	0	0.407	0.43
MYOM1	MYOZ2	9913.ENSBTAP00000053491	9913.ENSBTAP00000003330	0	0	0	0	0.399	0	0	0.103	0.437
MYOM1	MYOM2	9913.ENSBTAP00000053491	9913.ENSBTAP00000012351	0	0	0	0.936	0.487	0	0	0.632	0.507
MYOM1	NRAP	9913.ENSBTAP00000053491	9913.ENSBTAP00000025740	0	0	0	0	0.536	0	0	0.147	0.587
MYOM1	SYNPO2L	9913.ENSBTAP00000053491	9913.ENSBTAP00000026992	0	0	0	0	0.634	0.161	0	0.051	0.683
MYOM1	XIRP1	9913.ENSBTAP00000053491	9913.ENSBTAP00000054446	0	0	0	0	0.592	0	0	0	0.592
MYOM2	MYOZ2	9913.ENSBTAP00000012351	9913.ENSBTAP00000003330	0	0	0	0	0.657	0	0	0.673	0.883
MYOM2	TNNT1	9913.ENSBTAP00000012351	9913.ENSBTAP00000008420	0	0	0	0	0.137	0.046	0	0.568	0.613
MYOM2	TNNC2	9913.ENSBTAP00000012351	9913.ENSBTAP00000055007	0	0	0	0	0.141	0	0	0.371	0.436
MYOM2	MYOZ1	9913.ENSBTAP00000012351	9913.ENSBTAP00000051138	0	0	0	0	0.164	0	0	0.581	0.635
MYOM2	NRAP	9913.ENSBTAP00000012351	9913.ENSBTAP00000025740	0	0	0	0	0.202	0	0	0.617	0.681
MYOM2	SYNPO2L	9913.ENSBTAP00000012351	9913.ENSBTAP00000026992	0	0	0	0	0.66	0	0	0.226	0.725
MYOM2	SMPX	9913.ENSBTAP00000012351	9913.ENSBTAP00000020229	0	0	0	0	0.692	0	0	0.316	0.78
MYOM2	XIRP1	9913.ENSBTAP00000012351	9913.ENSBTAP00000054446	0	0	0	0	0.567	0	0	0.565	0.803
MYOM3	MYOZ2	9913.ENSBTAP00000019817	9913.ENSBTAP00000003330	0	0	0	0	0.091	0	0	0.66	0.677
MYOM3	TNNT1	9913.ENSBTAP00000019817	9913.ENSBTAP00000008420	0	0	0	0	0.064	0	0	0.484	0.496
MYOM3	TNNC2	9913.ENSBTAP00000019817	9913.ENSBTAP00000055007	0	0	0	0	0.065	0	0	0.408	0.423
MYOM3	XIRP1	9913.ENSBTAP00000019817	9913.ENSBTAP00000054446	0	0	0	0	0.066	0	0	0.466	0.479
MYOM3	NRAP	9913.ENSBTAP00000019817	9913.ENSBTAP00000025740	0	0	0	0	0.082	0	0	0.512	0.532
MYOT	MYOZ2	9913.ENSBTAP00000010231	9913.ENSBTAP00000003330	0	0	0	0	0.175	0	0	0.612	0.666
MYOT	TNNT1	9913.ENSBTAP00000010231	9913.ENSBTAP00000008420	0	0	0	0	0.182	0	0	0.527	0.597
MYOT	SMPX	9913.ENSBTAP00000010231	9913.ENSBTAP00000020229	0	0	0	0	0.295	0	0	0.198	0.41
MYOT	TRIM54	9913.ENSBTAP00000010231	9913.ENSBTAP00000024312	0	0	0	0	0.168	0.157	0	0.227	0.41
MYOT	NRAP	9913.ENSBTAP00000010231	9913.ENSBTAP00000025740	0	0	0	0	0.144	0	0	0.495	0.549
MYOT	PLEC	9913.ENSBTAP00000010231	9913.ENSBTAP00000015828	0	0	0	0	0.06	0.069	0	0.6	0.619
MYOT	TNNC2	9913.ENSBTAP00000010231	9913.ENSBTAP00000055007	0	0	0	0	0.471	0	0	0.344	0.638
MYOT	MYOZ1	9913.ENSBTAP00000010231	9913.ENSBTAP00000051138	0	0	0	0	0.327	0	0	0.655	0.758
MYOT	NEB	9913.ENSBTAP00000010231	9913.ENSBTAP00000053520	0	0	0	0	0.168	0	0	0.753	0.786
MYOZ1	TNNT1	9913.ENSBTAP00000051138	9913.ENSBTAP00000008420	0	0	0	0	0.315	0	0	0.242	0.459
MYOZ1	SMPX	9913.ENSBTAP00000051138	9913.ENSBTAP00000020229	0	0	0	0	0.172	0	0	0.349	0.437
MYOZ1	PDLIM3	9913.ENSBTAP00000051138	9913.ENSBTAP00000022835	0	0	0	0	0.136	0.051	0	0.589	0.633
MYOZ1	MYPN	9913.ENSBTAP00000051138	9913.ENSBTAP00000023273	0	0	0	0	0.181	0	0	0.526	0.595
MYOZ1	SYNPO2L	9913.ENSBTAP00000051138	9913.ENSBTAP00000026992	0	0.233	0	0	0.147	0.051	0	0.465	0.623
MYOZ1	NEB	9913.ENSBTAP00000051138	9913.ENSBTAP00000053520	0	0	0	0	0.17	0	0	0.319	0.41
MYOZ1	TNNC2	9913.ENSBTAP00000051138	9913.ENSBTAP00000055007	0	0	0	0	0.497	0	0	0.271	0.618
MYOZ2	PDLIM3	9913.ENSBTAP00000003330	9913.ENSBTAP00000022835	0	0	0	0	0.13	0.051	0	0.363	0.428
MYOZ2	TNNT1	9913.ENSBTAP00000003330	9913.ENSBTAP00000008420	0	0	0	0	0.191	0	0	0.589	0.653
MYOZ2	SYNPO2L	9913.ENSBTAP00000003330	9913.ENSBTAP00000026992	0	0	0	0	0.609	0.051	0	0.16	0.661
MYOZ2	NRAP	9913.ENSBTAP00000003330	9913.ENSBTAP00000025740	0	0	0	0	0.535	0	0	0.349	0.684
MYOZ2	PLN	9913.ENSBTAP00000003330	9913.ENSBTAP00000017182	0	0	0	0	0.681	0	0	0.087	0.696
MYOZ2	MYPN	9913.ENSBTAP00000003330	9913.ENSBTAP00000023273	0	0	0	0	0.234	0	0	0.62	0.696
MYOZ2	XIRP1	9913.ENSBTAP00000003330	9913.ENSBTAP00000054446	0	0	0	0	0.604	0	0	0.326	0.721
MYOZ2	SMPX	9913.ENSBTAP00000003330	9913.ENSBTAP00000020229	0	0	0	0	0.728	0	0	0.441	0.841
MYPN	RYR1	9913.ENSBTAP00000023273	9913.ENSBTAP00000009228	0	0	0	0	0.063	0.452	0	0.157	0.529
MYPN	PDLIM3	9913.ENSBTAP00000023273	9913.ENSBTAP00000022835	0	0	0	0	0.092	0.053	0	0.392	0.431
MYPN	SYNPO2L	9913.ENSBTAP00000023273	9913.ENSBTAP00000026992	0	0	0	0	0.373	0.053	0	0.226	0.5
MYPN	NRAP	9913.ENSBTAP00000023273	9913.ENSBTAP00000025740	0	0	0	0	0.145	0.161	0	0.411	0.541
MYPN	NEB	9913.ENSBTAP00000023273	9913.ENSBTAP00000053520	0	0	0	0	0.172	0.408	0	0.885	0.939
ND2	NDUFS2	9913.ENSBTAP00000053160	9913.ENSBTAP00000002852	0.154	0	0.226	0	0.336	0.927	0.981	0.627	0.999
ND2	RPS3	9913.ENSBTAP00000053160	9913.ENSBTAP00000003962	0	0	0	0	0.066	0	0	0.482	0.495
ND2	NDUFA9	9913.ENSBTAP00000053160	9913.ENSBTAP00000007189	0.043	0	0	0	0.063	0.929	0.981	0.541	0.999
ND2	SDHB	9913.ENSBTAP00000053160	9913.ENSBTAP00000010949	0.043	0	0	0	0.117	0	0.494	0.559	0.786
ND2	NDUFA4	9913.ENSBTAP00000053160	9913.ENSBTAP00000014801	0	0	0	0	0	0	0.826	0.344	0.881
ND2	SDHC	9913.ENSBTAP00000053160	9913.ENSBTAP00000021075	0.064	0	0	0	0.092	0	0.494	0.38	0.697
ND2	PINK1	9913.ENSBTAP00000053160	9913.ENSBTAP00000029455	0	0	0	0	0	0	0.6	0.229	0.678
ND2	NDUFV2	9913.ENSBTAP00000053160	9913.ENSBTAP00000052906	0.154	0	0	0	0.167	0.948	0.981	0.634	0.999
ND2	ND4	9913.ENSBTAP00000053160	9913.ENSBTAP00000053150	0.154	0	0.447	0	0.972	0.927	0.947	0.99	0.999
ND2	ND5	9913.ENSBTAP00000053160	9913.ENSBTAP00000053152	0	0	0.446	0	0.933	0.927	0.96	0.923	0.999
ND2	UQCRFS1	9913.ENSBTAP00000053160	9913.ENSBTAP00000054196	0.043	0	0	0	0.063	0.923	0.494	0.488	0.978
ND4	NDUFS2	9913.ENSBTAP00000053150	9913.ENSBTAP00000002852	0.235	0	0.325	0	0.201	0.943	0.964	0.729	0.999
ND4	RPS3	9913.ENSBTAP00000053150	9913.ENSBTAP00000003962	0	0	0	0	0.085	0	0	0.612	0.63
ND4	NDUFA9	9913.ENSBTAP00000053150	9913.ENSBTAP00000007189	0.044	0	0	0	0.066	0.929	0.9	0.542	0.996
ND4	SUCLG1	9913.ENSBTAP00000053150	9913.ENSBTAP00000007982	0.042	0	0	0	0.077	0	0	0.459	0.479
ND4	SDHB	9913.ENSBTAP00000053150	9913.ENSBTAP00000010949	0.044	0	0	0	0.129	0	0.66	0.516	0.844
ND4	SDHC	9913.ENSBTAP00000053150	9913.ENSBTAP00000021075	0.095	0	0	0	0.105	0	0.66	0.417	0.818
ND4	RPS15	9913.ENSBTAP00000053150	9913.ENSBTAP00000026278	0	0	0	0	0.064	0	0	0.405	0.419
ND4	PINK1	9913.ENSBTAP00000053150	9913.ENSBTAP00000029455	0	0	0	0	0	0	0.6	0.246	0.685
ND4	NDUFV2	9913.ENSBTAP00000053150	9913.ENSBTAP00000052906	0.235	0	0	0	0.312	0.928	0.964	0.742	0.999
ND4	UQCRFS1	9913.ENSBTAP00000053150	9913.ENSBTAP00000054196	0.045	0	0	0	0.066	0.923	0.66	0.427	0.984
ND4	ND5	9913.ENSBTAP00000053150	9913.ENSBTAP00000053152	0.154	0	0.447	0.564	0.972	0.927	0.947	0.95	0.999
ND5	NDUFS2	9913.ENSBTAP00000053152	9913.ENSBTAP00000002852	0.154	0	0.337	0	0.336	0.927	0.96	0.467	0.999
ND5	RPS3	9913.ENSBTAP00000053152	9913.ENSBTAP00000003962	0	0	0	0	0.066	0	0	0.532	0.544
ND5	NDUFA9	9913.ENSBTAP00000053152	9913.ENSBTAP00000007189	0.043	0	0	0	0.066	0.986	0.96	0.362	0.999
ND5	SDHB	9913.ENSBTAP00000053152	9913.ENSBTAP00000010949	0.043	0	0	0	0.149	0	0.494	0.416	0.727
ND5	NDUFA4	9913.ENSBTAP00000053152	9913.ENSBTAP00000014801	0	0	0	0	0.061	0	0.625	0.139	0.67
ND5	SDHC	9913.ENSBTAP00000053152	9913.ENSBTAP00000021075	0.064	0	0	0	0.122	0	0.494	0.286	0.663
ND5	PINK1	9913.ENSBTAP00000053152	9913.ENSBTAP00000029455	0	0	0	0	0	0	0.6	0.33	0.72
ND5	NDUFV2	9913.ENSBTAP00000053152	9913.ENSBTAP00000052906	0.154	0	0	0	0.167	0.989	0.96	0.451	0.999
ND5	UQCRFS1	9913.ENSBTAP00000053152	9913.ENSBTAP00000054196	0.043	0	0	0	0.065	0.923	0.494	0.556	0.981
NDRG2	OXCT1	9913.ENSBTAP00000001121	9913.ENSBTAP00000044368	0	0	0	0	0	0.423	0	0	0.422
NDUFA4	RPS17	9913.ENSBTAP00000014801	9913.ENSBTAP00000000814	0	0	0	0	0.505	0	0	0.167	0.57
NDUFA4	NDUFS2	9913.ENSBTAP00000014801	9913.ENSBTAP00000002852	0	0	0	0	0.213	0.434	0.826	0.67	0.971
NDUFA4	NDUFA9	9913.ENSBTAP00000014801	9913.ENSBTAP00000007189	0	0	0	0	0.287	0.123	0.826	0.522	0.941
NDUFA4	SUCLG1	9913.ENSBTAP00000014801	9913.ENSBTAP00000007982	0	0	0	0	0.361	0	0	0.332	0.555
NDUFA4	TOMM7	9913.ENSBTAP00000014801	9913.ENSBTAP00000008388	0	0	0	0	0.548	0	0	0.324	0.682
NDUFA4	SDHB	9913.ENSBTAP00000014801	9913.ENSBTAP00000010949	0	0	0	0	0.193	0.429	0	0.389	0.694
NDUFA4	RPL29	9913.ENSBTAP00000014801	9913.ENSBTAP00000024788	0	0	0	0	0.472	0	0	0.072	0.489
NDUFA4	OXA1L	9913.ENSBTAP00000014801	9913.ENSBTAP00000019736	0	0	0	0	0.084	0.115	0	0.425	0.493
NDUFA4	NNT	9913.ENSBTAP00000014801	9913.ENSBTAP00000015769	0	0	0	0	0.062	0.115	0	0.522	0.568
NDUFA4	SDHC	9913.ENSBTAP00000014801	9913.ENSBTAP00000021075	0	0	0	0	0.32	0	0	0.436	0.6
NDUFA4	PINK1	9913.ENSBTAP00000014801	9913.ENSBTAP00000029455	0	0	0	0	0.062	0	0.6	0.175	0.663
NDUFA4	SLC25A4	9913.ENSBTAP00000014801	9913.ENSBTAP00000017580	0	0	0	0	0.268	0.432	0	0.292	0.68
NDUFA4	UQCRFS1	9913.ENSBTAP00000014801	9913.ENSBTAP00000054196	0	0	0	0	0.771	0.429	0.54	0.314	0.953
NDUFA4	NDUFV2	9913.ENSBTAP00000014801	9913.ENSBTAP00000052906	0	0	0	0	0.411	0.451	0.826	0.384	0.96
NDUFA9	NDUFS2	9913.ENSBTAP00000007189	9913.ENSBTAP00000002852	0	0	0	0	0.907	0.997	0.981	0.738	0.999
NDUFA9	SLC25A4	9913.ENSBTAP00000007189	9913.ENSBTAP00000017580	0	0	0	0	0.38	0	0	0.176	0.467
NDUFA9	OXA1L	9913.ENSBTAP00000007189	9913.ENSBTAP00000019736	0	0	0	0	0.305	0.093	0	0.383	0.577
NDUFA9	VDAC3	9913.ENSBTAP00000007189	9913.ENSBTAP00000044243	0	0	0	0	0.231	0.354	0	0.223	0.58
NDUFA9	PINK1	9913.ENSBTAP00000007189	9913.ENSBTAP00000029455	0	0	0	0	0.11	0	0.6	0.235	0.704
NDUFA9	SUCLG1	9913.ENSBTAP00000007189	9913.ENSBTAP00000007982	0	0	0	0	0.874	0.357	0	0.131	0.924
NDUFA9	SDHC	9913.ENSBTAP00000007189	9913.ENSBTAP00000021075	0	0	0	0	0.837	0.052	0.375	0.468	0.941
NDUFA9	SDHB	9913.ENSBTAP00000007189	9913.ENSBTAP00000010949	0	0	0	0	0.895	0.402	0.375	0.712	0.987
NDUFA9	NDUFV2	9913.ENSBTAP00000007189	9913.ENSBTAP00000052906	0	0	0	0	0.843	0.997	0.981	0.75	0.999
NDUFA9	UQCRFS1	9913.ENSBTAP00000007189	9913.ENSBTAP00000054196	0.041	0	0	0	0.959	0.997	0.628	0.709	0.999
NDUFS2	OXA1L	9913.ENSBTAP00000002852	9913.ENSBTAP00000019736	0	0	0	0	0.198	0.162	0	0.403	0.564
NDUFS2	OGDH	9913.ENSBTAP00000002852	9913.ENSBTAP00000007922	0	0	0	0	0.192	0.249	0	0.43	0.624
NDUFS2	VDAC3	9913.ENSBTAP00000002852	9913.ENSBTAP00000044243	0	0	0	0	0.179	0.586	0	0	0.645
NDUFS2	PINK1	9913.ENSBTAP00000002852	9913.ENSBTAP00000029455	0	0	0	0	0.128	0	0.6	0.151	0.678
NDUFS2	SUCLG1	9913.ENSBTAP00000002852	9913.ENSBTAP00000007982	0	0	0	0	0.918	0	0	0.469	0.954
NDUFS2	SDHC	9913.ENSBTAP00000002852	9913.ENSBTAP00000021075	0.057	0	0	0	0.684	0.437	0.66	0.729	0.981
NDUFS2	SDHB	9913.ENSBTAP00000002852	9913.ENSBTAP00000010949	0.052	0	0	0	0.922	0.85	0.66	0.738	0.998
NDUFS2	UQCRFS1	9913.ENSBTAP00000002852	9913.ENSBTAP00000054196	0.041	0	0	0	0.896	0.926	0.831	0.706	0.999
NDUFS2	NDUFV2	9913.ENSBTAP00000002852	9913.ENSBTAP00000052906	0.235	0	0.293	0	0.834	0.997	0.981	0.885	0.999
NDUFV2	OGDH	9913.ENSBTAP00000052906	9913.ENSBTAP00000007922	0	0	0	0	0.227	0	0	0.273	0.414
NDUFV2	SUCLG1	9913.ENSBTAP00000052906	9913.ENSBTAP00000007982	0.049	0	0	0	0.734	0.411	0	0.072	0.843
NDUFV2	SDHB	9913.ENSBTAP00000052906	9913.ENSBTAP00000010949	0.05	0	0	0	0.767	0.576	0.66	0.739	0.99
NDUFV2	SDHC	9913.ENSBTAP00000052906	9913.ENSBTAP00000021075	0.041	0	0	0	0.821	0	0.66	0.415	0.961
NDUFV2	PINK1	9913.ENSBTAP00000052906	9913.ENSBTAP00000029455	0	0	0	0	0.064	0	0.6	0.216	0.681
NDUFV2	VDAC3	9913.ENSBTAP00000052906	9913.ENSBTAP00000044243	0	0	0	0	0.387	0.117	0	0.088	0.463
NDUFV2	UQCRFS1	9913.ENSBTAP00000052906	9913.ENSBTAP00000054196	0.101	0	0	0	0.945	0.926	0.831	0.51	0.999
NEB	TNNT1	9913.ENSBTAP00000053520	9913.ENSBTAP00000008420	0	0	0	0	0.076	0.135	0	0.597	0.65
NEB	PDLIM3	9913.ENSBTAP00000053520	9913.ENSBTAP00000022835	0	0	0	0	0.775	0	0	0.164	0.803
NEB	SVIL	9913.ENSBTAP00000053520	9913.ENSBTAP00000049248	0	0	0	0	0.062	0.093	0	0.465	0.505
NEB	VCL	9913.ENSBTAP00000053520	9913.ENSBTAP00000053644	0	0	0	0	0.061	0.054	0	0.48	0.497
NEB	TNNC2	9913.ENSBTAP00000053520	9913.ENSBTAP00000055007	0	0	0	0	0.88	0	0	0.274	0.909
NEURL1	NOTCH3	9913.ENSBTAP00000043808	9913.ENSBTAP00000053357	0	0	0	0	0.064	0.426	0.397	0.297	0.741
NOTCH3	PECAM1	9913.ENSBTAP00000053357	9913.ENSBTAP00000040327	0	0	0	0	0.08	0	0	0.378	0.404
NRAP	TACC2	9913.ENSBTAP00000025740	9913.ENSBTAP00000053742	0	0	0	0	0	0	0	0.448	0.448
NRAP	XIRP1	9913.ENSBTAP00000025740	9913.ENSBTAP00000054446	0	0	0	0	0.147	0.07	0	0.509	0.576
NRAP	SYNPO2L	9913.ENSBTAP00000025740	9913.ENSBTAP00000026992	0	0	0	0	0.403	0	0	0.587	0.742
NRP1	PDE4D	9913.ENSBTAP00000026471	9913.ENSBTAP00000000631	0	0	0	0	0	0	0	0.439	0.439
NRP1	PECAM1	9913.ENSBTAP00000026471	9913.ENSBTAP00000040327	0	0	0	0	0.095	0.047	0	0.637	0.659
NRP1	SEMA4B	9913.ENSBTAP00000026471	9913.ENSBTAP00000028346	0	0	0	0	0	0.23	0.338	0.522	0.735
NUDT4	RPS17	9913.ENSBTAP00000009797	9913.ENSBTAP00000000814	0	0	0	0	0.099	0.42	0	0	0.455
NUDT4	RPS3	9913.ENSBTAP00000009797	9913.ENSBTAP00000003962	0.041	0	0	0	0.065	0.389	0	0.13	0.459
NUDT4	RPS9	9913.ENSBTAP00000009797	9913.ENSBTAP00000008502	0.044	0	0	0	0.065	0.423	0	0	0.439
NUDT4	RPS20	9913.ENSBTAP00000009797	9913.ENSBTAP00000025484	0.041	0	0	0	0.094	0.35	0	0.08	0.41
NUDT4	RPS7	9913.ENSBTAP00000009797	9913.ENSBTAP00000021587	0	0	0	0	0.066	0.423	0	0	0.438
NUDT4	RPS2	9913.ENSBTAP00000009797	9913.ENSBTAP00000012544	0	0	0	0	0.097	0.423	0	0	0.456
NUDT4	RPS8	9913.ENSBTAP00000009797	9913.ENSBTAP00000020326	0	0	0	0	0.092	0.423	0	0.051	0.459
NUDT4	RPS15	9913.ENSBTAP00000009797	9913.ENSBTAP00000026278	0.041	0	0	0	0.065	0.423	0	0.16	0.507
OGDH	UQCRFS1	9913.ENSBTAP00000007922	9913.ENSBTAP00000054196	0	0	0	0	0.345	0	0	0.235	0.477
OGDH	SLMAP	9913.ENSBTAP00000007922	9913.ENSBTAP00000053250	0	0	0	0	0	0.439	0	0.199	0.531
OGDH	PGM1	9913.ENSBTAP00000007922	9913.ENSBTAP00000025308	0	0	0	0	0.062	0	0	0.734	0.74
OGDH	SDHC	9913.ENSBTAP00000007922	9913.ENSBTAP00000021075	0.15	0	0	0	0.569	0	0.262	0.608	0.879
OGDH	SDHB	9913.ENSBTAP00000007922	9913.ENSBTAP00000010949	0.15	0.043	0	0	0.576	0.408	0.262	0.752	0.954
OGDH	SUCLG1	9913.ENSBTAP00000007922	9913.ENSBTAP00000007982	0.15	0	0	0	0.5	0.437	0.924	0.789	0.995
OXA1L	SUCLG1	9913.ENSBTAP00000019736	9913.ENSBTAP00000007982	0	0	0	0	0.491	0	0	0	0.491
OXA1L	SDHB	9913.ENSBTAP00000019736	9913.ENSBTAP00000010949	0	0	0	0	0.107	0.121	0	0.396	0.484
OXA1L	RPS2	9913.ENSBTAP00000019736	9913.ENSBTAP00000012544	0	0	0	0	0.358	0.158	0	0.07	0.454
OXA1L	RPS16	9913.ENSBTAP00000019736	9913.ENSBTAP00000052478	0	0	0	0	0.336	0.137	0	0.102	0.44
OXA1L	SDHC	9913.ENSBTAP00000019736	9913.ENSBTAP00000021075	0	0	0	0	0.123	0	0	0.465	0.51
OXA1L	UQCRFS1	9913.ENSBTAP00000019736	9913.ENSBTAP00000054196	0	0	0	0	0.609	0	0.628	0.413	0.907
OXCT1	RPL23	9913.ENSBTAP00000044368	9913.ENSBTAP00000004190	0	0	0	0	0	0	0	0.581	0.581
OXCT1	SUCLG1	9913.ENSBTAP00000044368	9913.ENSBTAP00000007982	0	0	0	0	0.064	0.438	0.831	0.61	0.96
OXCT1	SDHB	9913.ENSBTAP00000044368	9913.ENSBTAP00000010949	0	0	0	0	0.061	0	0.66	0.23	0.732
OXCT1	XDH	9913.ENSBTAP00000044368	9913.ENSBTAP00000016620	0	0	0	0	0	0	0	0.412	0.412
OXCT1	SDHC	9913.ENSBTAP00000044368	9913.ENSBTAP00000021075	0	0	0	0	0	0	0.66	0.164	0.703
OXCT1	RANBP2	9913.ENSBTAP00000044368	9913.ENSBTAP00000042908	0	0	0	0	0	0.334	0	0.16	0.416
PAIP1	RPS10	9913.ENSBTAP00000027160	9913.ENSBTAP00000056371	0	0	0	0	0.065	0.218	0	0.289	0.435
PAIP1	RPS6	9913.ENSBTAP00000027160	9913.ENSBTAP00000049139	0	0	0	0	0.079	0.207	0.363	0.057	0.502
PDCD6IP	PHYH	9913.ENSBTAP00000023165	9913.ENSBTAP00000010126	0	0	0	0	0	0.688	0	0	0.688
PDCD6IP	UBA52	9913.ENSBTAP00000023165	9913.ENSBTAP00000010176	0	0	0	0	0	0.404	0	0.122	0.454
PDCD6IP	UBB	9913.ENSBTAP00000023165	9913.ENSBTAP00000022919	0	0	0	0	0.065	0.463	0	0.069	0.491
PDCD6IP	VPS13C	9913.ENSBTAP00000023165	9913.ENSBTAP00000053327	0	0	0	0	0.098	0	0	0.411	0.446
PDLIM1	UTRN	9913.ENSBTAP00000014850	9913.ENSBTAP00000012740	0	0	0	0	0	0.158	0.339	0.069	0.436
PDLIM1	PLEC	9913.ENSBTAP00000014850	9913.ENSBTAP00000015828	0	0	0	0	0	0.256	0.163	0.264	0.502
PDLIM1	PDLIM3	9913.ENSBTAP00000014850	9913.ENSBTAP00000022835	0	0	0	0.95	0	0	0.54	0.634	0.554
PDLIM1	SDC4	9913.ENSBTAP00000014850	9913.ENSBTAP00000054678	0	0	0	0	0.065	0.051	0	0.545	0.561
PDLIM1	VCL	9913.ENSBTAP00000014850	9913.ENSBTAP00000053644	0	0	0	0	0.063	0.219	0.329	0.357	0.642
PDLIM3	UTRN	9913.ENSBTAP00000022835	9913.ENSBTAP00000012740	0	0	0	0	0.06	0.158	0.339	0.115	0.475
PDLIM3	PLEC	9913.ENSBTAP00000022835	9913.ENSBTAP00000015828	0	0	0	0	0.062	0.256	0.163	0.116	0.414
PDLIM3	SMPX	9913.ENSBTAP00000022835	9913.ENSBTAP00000020229	0	0	0	0	0.18	0	0	0.417	0.501
PDLIM3	SLMAP	9913.ENSBTAP00000022835	9913.ENSBTAP00000053250	0	0	0	0	0.069	0.136	0	0.343	0.426
PDLIM3	RCAN1	9913.ENSBTAP00000022835	9913.ENSBTAP00000037080	0	0	0	0	0	0.044	0	0.493	0.494
PDLIM3	VCL	9913.ENSBTAP00000022835	9913.ENSBTAP00000053644	0	0	0	0	0.126	0.219	0.329	0.164	0.566
PDLIM3	TNNC2	9913.ENSBTAP00000022835	9913.ENSBTAP00000055007	0	0	0	0	0.775	0.12	0	0.164	0.82
PECAM1	THBS1	9913.ENSBTAP00000040327	9913.ENSBTAP00000002600	0	0	0	0	0.068	0	0	0.623	0.633
PECAM1	TAL1	9913.ENSBTAP00000040327	9913.ENSBTAP00000006622	0	0	0	0	0.09	0	0	0.456	0.484
PECAM1	VWF	9913.ENSBTAP00000040327	9913.ENSBTAP00000016273	0	0	0	0	0.108	0	0	0.906	0.913
PECAM1	TFRC	9913.ENSBTAP00000040327	9913.ENSBTAP00000043726	0	0	0	0	0	0	0	0.42	0.42
PECAM1	VCL	9913.ENSBTAP00000040327	9913.ENSBTAP00000053644	0	0	0	0	0.064	0	0	0.49	0.503
PECAM1	SELL	9913.ENSBTAP00000040327	9913.ENSBTAP00000044113	0	0	0	0	0.065	0	0.157	0.611	0.666
PGM1	SUCLG1	9913.ENSBTAP00000025308	9913.ENSBTAP00000007982	0.041	0	0	0	0.341	0	0	0.248	0.483
PGM1	UGP2	9913.ENSBTAP00000025308	9913.ENSBTAP00000042228	0	0.243	0	0	0.582	0	0.945	0.75	0.995
PHLDB1	TMEM2	9913.ENSBTAP00000039807	9913.ENSBTAP00000006709	0	0	0	0	0	0	0	0.504	0.504
PINK1	TOMM7	9913.ENSBTAP00000029455	9913.ENSBTAP00000008388	0	0	0	0	0	0	0.9	0.55	0.953
PINK1	UBA52	9913.ENSBTAP00000029455	9913.ENSBTAP00000010176	0	0	0	0	0	0.586	0.8	0.069	0.916
PINK1	SDHB	9913.ENSBTAP00000029455	9913.ENSBTAP00000010949	0	0	0	0	0.167	0	0	0.356	0.441
PINK1	UBB	9913.ENSBTAP00000029455	9913.ENSBTAP00000022919	0	0	0	0	0.062	0.759	0.8	0.186	0.958
PINK1	VPS13C	9913.ENSBTAP00000029455	9913.ENSBTAP00000053327	0	0	0	0	0	0	0	0.4	0.4
PINK1	VDAC3	9913.ENSBTAP00000029455	9913.ENSBTAP00000044243	0	0	0	0	0.062	0	0	0.539	0.549
PKIA	PRR5L	9913.ENSBTAP00000010711	9913.ENSBTAP00000028004	0	0	0	0	0	0	0	0.527	0.527
PLEC	RPS17	9913.ENSBTAP00000015828	9913.ENSBTAP00000000814	0	0	0	0	0.754	0.763	0	0.513	0.969
PLEC	RPS12	9913.ENSBTAP00000015828	9913.ENSBTAP00000001791	0	0	0	0	0.576	0.557	0	0.269	0.85
PLEC	RPL21	9913.ENSBTAP00000015828	9913.ENSBTAP00000002160	0	0	0	0	0.51	0.478	0	0.176	0.77
PLEC	RAD23B	9913.ENSBTAP00000015828	9913.ENSBTAP00000002506	0	0	0	0	0.091	0.438	0	0.103	0.501
PLEC	RPL5	9913.ENSBTAP00000015828	9913.ENSBTAP00000002626	0	0	0	0	0.615	0.645	0	0.385	0.908
PLEC	RPL14	9913.ENSBTAP00000015828	9913.ENSBTAP00000002642	0	0	0	0	0.755	0.763	0	0.223	0.95
PLEC	RPS3	9913.ENSBTAP00000015828	9913.ENSBTAP00000003962	0	0	0	0	0.75	0.763	0	0.512	0.968
PLEC	RPL35	9913.ENSBTAP00000015828	9913.ENSBTAP00000004161	0	0	0	0	0.651	0.674	0	0.339	0.918
PLEC	RPL3	9913.ENSBTAP00000015828	9913.ENSBTAP00000004188	0	0	0	0	0.614	0.645	0	0.232	0.885
PLEC	RPL23	9913.ENSBTAP00000015828	9913.ENSBTAP00000004190	0	0	0	0	0.672	0.674	0	0.163	0.902
PLEC	RPL37	9913.ENSBTAP00000015828	9913.ENSBTAP00000006781	0	0	0	0	0.6	0.645	0	0.227	0.88
PLEC	RPS9	9913.ENSBTAP00000015828	9913.ENSBTAP00000008502	0	0	0	0	0.749	0.763	0	0.42	0.962
PLEC	TMCC1	9913.ENSBTAP00000015828	9913.ENSBTAP00000008676	0	0	0	0	0	0.458	0	0	0.457
PLEC	RPL10	9913.ENSBTAP00000015828	9913.ENSBTAP00000009803	0	0	0	0	0.564	0.508	0	0.128	0.796
PLEC	UBA52	9913.ENSBTAP00000015828	9913.ENSBTAP00000010176	0	0	0	0	0.754	0.763	0	0.277	0.954
PLEC	RPS2	9913.ENSBTAP00000015828	9913.ENSBTAP00000012544	0	0	0	0	0.753	0.763	0	0.454	0.965
PLEC	RPL7A	9913.ENSBTAP00000015828	9913.ENSBTAP00000015358	0	0	0	0	0.651	0.763	0	0.117	0.92
PLEC	WDFY3	9913.ENSBTAP00000015828	9913.ENSBTAP00000053365	0	0	0	0	0.065	0.385	0	0.083	0.426
PLEC	TNNC2	9913.ENSBTAP00000015828	9913.ENSBTAP00000055007	0	0	0	0	0.066	0.345	0	0.167	0.445
PLEC	SLC25A4	9913.ENSBTAP00000015828	9913.ENSBTAP00000017580	0	0	0	0	0.161	0.06	0	0.413	0.496
PLEC	SLMAP	9913.ENSBTAP00000015828	9913.ENSBTAP00000053250	0	0	0	0	0.05	0	0	0.516	0.52
PLEC	UBB	9913.ENSBTAP00000015828	9913.ENSBTAP00000022919	0	0	0	0	0.091	0.438	0	0.164	0.535
PLEC	RPL17	9913.ENSBTAP00000015828	9913.ENSBTAP00000055998	0	0	0	0	0.46	0.443	0	0.132	0.716
PLEC	VCL	9913.ENSBTAP00000015828	9913.ENSBTAP00000053644	0	0	0	0	0.091	0.16	0.163	0.654	0.749
PLEC	RPL23A	9913.ENSBTAP00000015828	9913.ENSBTAP00000056204	0	0	0	0	0.484	0.465	0	0.224	0.767
PLEC	RPS4X	9913.ENSBTAP00000015828	9913.ENSBTAP00000051734	0	0	0	0	0.51	0.478	0	0.189	0.774
PLEC	RPS15A	9913.ENSBTAP00000015828	9913.ENSBTAP00000027627	0	0	0	0	0.51	0.478	0	0.228	0.785
PLEC	RPL9	9913.ENSBTAP00000015828	9913.ENSBTAP00000054016	0	0	0	0	0.51	0.478	0	0.231	0.786
PLEC	RPS6	9913.ENSBTAP00000015828	9913.ENSBTAP00000049139	0	0	0	0	0.565	0.508	0	0.275	0.831
PLEC	RPS27	9913.ENSBTAP00000015828	9913.ENSBTAP00000018414	0	0	0	0	0.576	0.557	0	0.295	0.856
PLEC	RPL13A	9913.ENSBTAP00000015828	9913.ENSBTAP00000054289	0	0	0	0	0.651	0.674	0	0.097	0.888
PLEC	RPL27A	9913.ENSBTAP00000015828	9913.ENSBTAP00000042947	0	0	0	0	0.612	0.645	0	0.306	0.896
PLEC	RPL15	9913.ENSBTAP00000015828	9913.ENSBTAP00000044213	0	0	0	0	0.615	0.645	0	0.332	0.9
PLEC	RPL8	9913.ENSBTAP00000015828	9913.ENSBTAP00000037200	0	0	0	0	0.651	0.674	0	0.238	0.905
PLEC	RPLP1	9913.ENSBTAP00000015828	9913.ENSBTAP00000047550	0	0	0	0	0.664	0.672	0	0.319	0.918
PLEC	RPS11	9913.ENSBTAP00000015828	9913.ENSBTAP00000018491	0	0	0	0	0.652	0.674	0	0.398	0.925
PLEC	RPS16	9913.ENSBTAP00000015828	9913.ENSBTAP00000052478	0	0	0	0	0.651	0.674	0	0.402	0.926
PLEC	RPS19	9913.ENSBTAP00000015828	9913.ENSBTAP00000015875	0	0	0	0	0.652	0.674	0	0.413	0.927
PLEC	RPL29	9913.ENSBTAP00000015828	9913.ENSBTAP00000024788	0	0	0	0	0.733	0.763	0	0.064	0.935
PLEC	RPLP0	9913.ENSBTAP00000015828	9913.ENSBTAP00000048183	0	0	0	0	0.752	0.763	0	0.102	0.942
PLEC	RPL28	9913.ENSBTAP00000015828	9913.ENSBTAP00000031700	0	0	0	0	0.752	0.763	0	0.223	0.95
PLEC	RPL13	9913.ENSBTAP00000015828	9913.ENSBTAP00000044536	0	0	0	0	0.749	0.763	0	0.401	0.961
PLEC	RPS8	9913.ENSBTAP00000015828	9913.ENSBTAP00000020326	0	0	0	0	0.751	0.763	0	0.46	0.965
PLEC	RPS15	9913.ENSBTAP00000015828	9913.ENSBTAP00000026278	0	0	0	0	0.749	0.763	0	0.474	0.965
PLEC	RPS7	9913.ENSBTAP00000015828	9913.ENSBTAP00000021587	0	0	0	0	0.749	0.763	0	0.476	0.966
PLEC	RPS20	9913.ENSBTAP00000015828	9913.ENSBTAP00000025484	0	0	0	0	0.753	0.763	0	0.512	0.968
PLN	VWA8	9913.ENSBTAP00000017182	9913.ENSBTAP00000001508	0	0	0	0	0	0	0	0.52	0.52
PLN	SMPX	9913.ENSBTAP00000017182	9913.ENSBTAP00000020229	0	0	0	0	0.604	0	0	0.056	0.611
PSMD2	RAD23B	9913.ENSBTAP00000007436	9913.ENSBTAP00000002506	0	0	0	0	0.126	0.763	0	0.513	0.89
PSMD2	RPL14	9913.ENSBTAP00000007436	9913.ENSBTAP00000002642	0	0	0	0	0.45	0.114	0	0	0.491
PSMD2	RPS3	9913.ENSBTAP00000007436	9913.ENSBTAP00000003962	0	0	0	0	0.363	0.12	0	0.182	0.501
PSMD2	SARS	9913.ENSBTAP00000007436	9913.ENSBTAP00000017232	0	0	0	0	0.119	0.12	0	0.319	0.425
PSMD2	RPS16	9913.ENSBTAP00000007436	9913.ENSBTAP00000052478	0	0	0	0	0.407	0.093	0	0	0.439
PSMD2	RPLP0	9913.ENSBTAP00000007436	9913.ENSBTAP00000048183	0	0	0	0	0.368	0.12	0	0.091	0.45
PSMD2	RPS20	9913.ENSBTAP00000007436	9913.ENSBTAP00000025484	0	0	0	0	0.493	0.12	0	0.064	0.545
PSMD2	RPS8	9913.ENSBTAP00000007436	9913.ENSBTAP00000020326	0	0	0	0	0.512	0.114	0	0	0.549
PSMD2	RPS9	9913.ENSBTAP00000007436	9913.ENSBTAP00000008502	0	0	0	0	0.51	0.114	0	0.058	0.555
PSMD2	PSME4	9913.ENSBTAP00000007436	9913.ENSBTAP00000027001	0	0	0	0	0.118	0.051	0	0.613	0.647
PSMD2	TXNL1	9913.ENSBTAP00000007436	9913.ENSBTAP00000020880	0	0	0	0	0.146	0.659	0	0.23	0.756
PSMD2	UBA52	9913.ENSBTAP00000007436	9913.ENSBTAP00000010176	0	0	0	0	0	0.806	0	0	0.806
PSMD2	UBB	9913.ENSBTAP00000007436	9913.ENSBTAP00000022919	0	0	0	0	0.064	0.763	0	0.284	0.827
PSMD2	RPS2	9913.ENSBTAP00000007436	9913.ENSBTAP00000012544	0	0	0	0	0.764	0.119	0	0.3	0.841
PSME4	RAD23B	9913.ENSBTAP00000027001	9913.ENSBTAP00000002506	0	0	0	0	0.103	0.12	0	0.351	0.444
PSME4	UBR3	9913.ENSBTAP00000027001	9913.ENSBTAP00000053303	0	0	0	0	0.417	0	0	0	0.417
PTRF	TUBA4A	9913.ENSBTAP00000053553	9913.ENSBTAP00000003192	0	0	0	0	0	0	0	0.402	0.402
PTRF	VWF	9913.ENSBTAP00000053553	9913.ENSBTAP00000016273	0	0	0	0	0.395	0	0	0.096	0.43
PTRF	XDH	9913.ENSBTAP00000053553	9913.ENSBTAP00000016620	0	0	0	0	0.061	0.388	0	0	0.4
RABEP1	UBB	9913.ENSBTAP00000015290	9913.ENSBTAP00000022919	0	0	0	0	0	0.995	0	0	0.995
RAD23B	RPS17	9913.ENSBTAP00000002506	9913.ENSBTAP00000000814	0	0	0	0	0.154	0.336	0	0.088	0.442
RAD23B	RPL21	9913.ENSBTAP00000002506	9913.ENSBTAP00000002160	0	0	0	0	0.073	0.218	0	0.316	0.461
RAD23B	RPL13	9913.ENSBTAP00000002506	9913.ENSBTAP00000044536	0	0	0	0	0.12	0.336	0	0.057	0.4
RAD23B	RPS8	9913.ENSBTAP00000002506	9913.ENSBTAP00000020326	0	0	0	0	0.066	0.276	0	0.201	0.412
RAD23B	RPS7	9913.ENSBTAP00000002506	9913.ENSBTAP00000021587	0	0	0	0	0.089	0.336	0	0.137	0.432
RAD23B	RPS3	9913.ENSBTAP00000002506	9913.ENSBTAP00000003962	0	0	0	0	0.177	0.336	0	0.071	0.447
RAD23B	TXNL1	9913.ENSBTAP00000002506	9913.ENSBTAP00000020880	0	0	0	0	0.115	0.42	0	0	0.464
RAD23B	RPLP0	9913.ENSBTAP00000002506	9913.ENSBTAP00000048183	0	0	0	0	0.075	0.275	0	0.269	0.466
RAD23B	STARD9	9913.ENSBTAP00000002506	9913.ENSBTAP00000052961	0	0	0	0	0.063	0.089	0	0.449	0.489
RAD23B	VPS13B	9913.ENSBTAP00000002506	9913.ENSBTAP00000043463	0	0	0	0	0.062	0	0	0.496	0.507
RAD23B	UBB	9913.ENSBTAP00000002506	9913.ENSBTAP00000022919	0	0	0	0	0.062	0.675	0.6	0.21	0.89
RAD23B	UBA52	9913.ENSBTAP00000002506	9913.ENSBTAP00000010176	0	0	0	0	0.145	0.752	0.6	0.268	0.929
RANBP2	RPS17	9913.ENSBTAP00000042908	9913.ENSBTAP00000000814	0	0	0	0	0.603	0.167	0	0.044	0.656
RANBP2	RPS3	9913.ENSBTAP00000042908	9913.ENSBTAP00000003962	0	0	0	0	0.479	0.089	0	0.098	0.534
RANBP2	RPS19	9913.ENSBTAP00000042908	9913.ENSBTAP00000015875	0	0	0	0	0.581	0	0	0	0.581
RANBP2	RPS11	9913.ENSBTAP00000042908	9913.ENSBTAP00000018491	0	0	0	0	0.465	0.162	0	0	0.532
RANBP2	RPS7	9913.ENSBTAP00000042908	9913.ENSBTAP00000021587	0	0	0	0	0.361	0.055	0	0.122	0.423
RANBP2	UBE2D1	9913.ENSBTAP00000042908	9913.ENSBTAP00000051358	0	0	0	0	0.06	0.219	0.302	0.098	0.475
RANBP2	USP24	9913.ENSBTAP00000042908	9913.ENSBTAP00000053571	0	0	0	0	0.595	0.071	0	0	0.607
RNF115	SBDS	9913.ENSBTAP00000010691	9913.ENSBTAP00000005296	0	0	0	0	0.06	0	0	0.658	0.665
RNF115	UBE2D1	9913.ENSBTAP00000010691	9913.ENSBTAP00000051358	0	0	0	0	0.061	0.356	0	0.111	0.415
RNF115	RNF123	9913.ENSBTAP00000010691	9913.ENSBTAP00000042771	0	0	0	0	0.063	0.081	0	0.633	0.656
RPL10	RPS17	9913.ENSBTAP00000009803	9913.ENSBTAP00000000814	0	0	0	0	0.781	0.76	0	0.399	0.965
RPL10	RPS12	9913.ENSBTAP00000009803	9913.ENSBTAP00000001791	0.057	0	0	0	0.713	0.537	0	0.163	0.881
RPL10	RPL21	9913.ENSBTAP00000009803	9913.ENSBTAP00000002160	0.042	0	0	0	0.709	0.888	0.6	0.209	0.988
RPL10	RPL5	9913.ENSBTAP00000009803	9913.ENSBTAP00000002626	0.095	0	0	0	0.729	0.897	0.652	0.597	0.995
RPL10	RPL14	9913.ENSBTAP00000009803	9913.ENSBTAP00000002642	0.067	0	0	0	0.8	0.761	0.6	0.38	0.986
RPL10	RPS3	9913.ENSBTAP00000009803	9913.ENSBTAP00000003962	0.119	0	0	0	0.956	0.936	0	0.477	0.998
RPL10	RPL35	9913.ENSBTAP00000009803	9913.ENSBTAP00000004161	0.102	0	0	0	0.746	0.918	0.656	0.223	0.994
RPL10	RPL3	9913.ENSBTAP00000009803	9913.ENSBTAP00000004188	0.077	0	0	0	0.668	0.899	0.649	0.27	0.99
RPL10	RPL23	9913.ENSBTAP00000009803	9913.ENSBTAP00000004190	0.102	0	0	0	0.749	0.918	0.656	0.231	0.994
RPL10	SBDS	9913.ENSBTAP00000009803	9913.ENSBTAP00000005296	0	0	0	0	0.063	0.296	0	0.291	0.491
RPL10	RPL37	9913.ENSBTAP00000009803	9913.ENSBTAP00000006781	0	0	0	0	0.646	0.897	0.6	0.198	0.986
RPL10	RPS9	9913.ENSBTAP00000009803	9913.ENSBTAP00000008502	0.102	0	0	0	0.764	0.736	0	0.433	0.964
RPL10	UBB	9913.ENSBTAP00000009803	9913.ENSBTAP00000022919	0	0	0	0	0.147	0.341	0	0	0.414
RPL10	RPL9	9913.ENSBTAP00000009803	9913.ENSBTAP00000054016	0.062	0	0	0	0.421	0.432	0.146	0.198	0.75
RPL10	RPS6	9913.ENSBTAP00000009803	9913.ENSBTAP00000049139	0	0	0	0	0.584	0.471	0	0.335	0.841
RPL10	RPS4X	9913.ENSBTAP00000009803	9913.ENSBTAP00000051734	0	0	0	0	0.467	0.444	0	0.507	0.841
RPL10	RPLP1	9913.ENSBTAP00000009803	9913.ENSBTAP00000047550	0	0	0	0	0.586	0.641	0	0.087	0.852
RPL10	RPS27	9913.ENSBTAP00000009803	9913.ENSBTAP00000018414	0	0	0	0	0.659	0.484	0	0.334	0.872
RPL10	RPL13A	9913.ENSBTAP00000009803	9913.ENSBTAP00000054289	0.095	0	0	0	0.617	0.608	0.168	0.156	0.887
RPL10	RPS16	9913.ENSBTAP00000009803	9913.ENSBTAP00000052478	0.067	0	0	0	0.622	0.608	0.154	0.262	0.898
RPL10	RPL17	9913.ENSBTAP00000009803	9913.ENSBTAP00000055998	0.055	0	0	0	0.389	0.409	0.639	0.459	0.921
RPL10	RPL23A	9913.ENSBTAP00000009803	9913.ENSBTAP00000056204	0.06	0	0	0	0.445	0.879	0.143	0.185	0.948
RPL10	RPS10	9913.ENSBTAP00000009803	9913.ENSBTAP00000056371	0	0	0	0	0.778	0.739	0	0.322	0.957
RPL10	RPS15A	9913.ENSBTAP00000009803	9913.ENSBTAP00000027627	0.062	0	0	0	0.652	0.887	0	0.142	0.964
RPL10	RPS19	9913.ENSBTAP00000009803	9913.ENSBTAP00000015875	0	0	0.203	0	0.87	0.648	0	0.22	0.967
RPL10	RPL28	9913.ENSBTAP00000009803	9913.ENSBTAP00000031700	0	0	0	0	0.78	0.755	0	0.438	0.967
RPL10	RPL13	9913.ENSBTAP00000009803	9913.ENSBTAP00000044536	0	0	0	0	0.791	0.759	0	0.516	0.973
RPL10	RPS8	9913.ENSBTAP00000009803	9913.ENSBTAP00000020326	0	0	0	0	0.909	0.761	0	0.358	0.984
RPL10	RPS7	9913.ENSBTAP00000009803	9913.ENSBTAP00000021587	0	0	0	0	0.925	0.76	0	0.295	0.986
RPL10	RPL15	9913.ENSBTAP00000009803	9913.ENSBTAP00000044213	0	0	0	0	0.65	0.897	0.6	0.286	0.988
RPL10	RPS20	9913.ENSBTAP00000009803	9913.ENSBTAP00000025484	0.102	0	0	0	0.799	0.936	0	0.357	0.991
RPL10	RPS15	9913.ENSBTAP00000009803	9913.ENSBTAP00000026278	0.119	0	0	0	0.821	0.936	0	0.329	0.992
RPL10	RPL8	9913.ENSBTAP00000009803	9913.ENSBTAP00000037200	0.095	0	0	0	0.741	0.918	0.652	0.3	0.994
RPL10	RPL7A	9913.ENSBTAP00000009803	9913.ENSBTAP00000015358	0.057	0	0	0	0.789	0.936	0.6	0.226	0.995
RPL10	RPL29	9913.ENSBTAP00000009803	9913.ENSBTAP00000024788	0	0	0	0	0.939	0.736	0.6	0.329	0.995
RPL10	UBA52	9913.ENSBTAP00000009803	9913.ENSBTAP00000010176	0	0	0	0	0.954	0.736	0.6	0.387	0.996
RPL10	RPLP0	9913.ENSBTAP00000009803	9913.ENSBTAP00000048183	0.102	0	0	0	0.933	0.936	0.177	0.437	0.997
RPL10	RPS11	9913.ENSBTAP00000009803	9913.ENSBTAP00000018491	0.102	0	0	0	0.969	0.918	0	0.165	0.997
RPL10	RPS2	9913.ENSBTAP00000009803	9913.ENSBTAP00000012544	0.102	0	0	0	0.935	0.936	0	0.587	0.998
RPL10	RPL27A	9913.ENSBTAP00000009803	9913.ENSBTAP00000042947	0.077	0	0	0	0.952	0.897	0.649	0.634	0.999
RPL13	RPS17	9913.ENSBTAP00000044536	9913.ENSBTAP00000000814	0	0	0	0	0.891	0.932	0	0.225	0.993
RPL13	RPS12	9913.ENSBTAP00000044536	9913.ENSBTAP00000001791	0	0	0	0	0.794	0.763	0	0.16	0.955
RPL13	RPL21	9913.ENSBTAP00000044536	9913.ENSBTAP00000002160	0	0	0	0	0.671	0.677	0	0.119	0.898
RPL13	RPL5	9913.ENSBTAP00000044536	9913.ENSBTAP00000002626	0	0	0	0	0.764	0.764	0	0.312	0.958
RPL13	RPL14	9913.ENSBTAP00000044536	9913.ENSBTAP00000002642	0	0	0	0	0.939	0.948	0	0.517	0.998
RPL13	RPS3	9913.ENSBTAP00000044536	9913.ENSBTAP00000003962	0	0	0	0	0.989	0.931	0	0.244	0.999
RPL13	RPL35	9913.ENSBTAP00000044536	9913.ENSBTAP00000004161	0	0	0	0	0.967	0.855	0	0.403	0.996
RPL13	RPL3	9913.ENSBTAP00000044536	9913.ENSBTAP00000004188	0	0	0	0	0.852	0.833	0	0.419	0.984
RPL13	RPL23	9913.ENSBTAP00000044536	9913.ENSBTAP00000004190	0	0	0	0	0.813	0.906	0	0.291	0.986
RPL13	RPL37	9913.ENSBTAP00000044536	9913.ENSBTAP00000006781	0	0	0	0	0.809	0.761	0	0.226	0.961
RPL13	RPS9	9913.ENSBTAP00000044536	9913.ENSBTAP00000008502	0	0	0	0	0.986	0.934	0	0.374	0.999
RPL13	UBA52	9913.ENSBTAP00000044536	9913.ENSBTAP00000010176	0	0	0	0	0.909	0.931	0	0.315	0.995
RPL13	RPS2	9913.ENSBTAP00000044536	9913.ENSBTAP00000012544	0	0	0	0	0.99	0.947	0	0.403	0.999
RPL13	RPL7A	9913.ENSBTAP00000044536	9913.ENSBTAP00000015358	0	0	0	0	0.994	0.957	0	0.326	0.999
RPL13	RPS19	9913.ENSBTAP00000044536	9913.ENSBTAP00000015875	0	0	0	0	0.978	0.847	0	0.486	0.998
RPL13	RPS27	9913.ENSBTAP00000044536	9913.ENSBTAP00000018414	0	0	0	0	0.715	0.736	0	0.212	0.935
RPL13	RPS11	9913.ENSBTAP00000044536	9913.ENSBTAP00000018491	0	0	0	0	0.887	0.845	0	0.458	0.989
RPL13	RPS8	9913.ENSBTAP00000044536	9913.ENSBTAP00000020326	0	0	0	0	0.987	0.949	0	0.531	0.999
RPL13	RPS7	9913.ENSBTAP00000044536	9913.ENSBTAP00000021587	0	0	0	0	0.985	0.948	0	0.505	0.999
RPL13	UBB	9913.ENSBTAP00000044536	9913.ENSBTAP00000022919	0	0	0	0	0.12	0.475	0	0.067	0.531
RPL13	RPL29	9913.ENSBTAP00000044536	9913.ENSBTAP00000024788	0	0	0	0	0.984	0.931	0	0.597	0.999
RPL13	RPS20	9913.ENSBTAP00000044536	9913.ENSBTAP00000025484	0	0	0	0	0.97	0.95	0	0.357	0.998
RPL13	RPS15	9913.ENSBTAP00000044536	9913.ENSBTAP00000026278	0	0	0	0	0.991	0.945	0	0.437	0.999
RPL13	RPS15A	9913.ENSBTAP00000044536	9913.ENSBTAP00000027627	0	0	0	0	0.717	0.747	0	0.125	0.931
RPL13	RPL28	9913.ENSBTAP00000044536	9913.ENSBTAP00000031700	0	0	0	0	0.96	0.942	0	0.541	0.998
RPL13	RPL8	9913.ENSBTAP00000044536	9913.ENSBTAP00000037200	0	0	0	0	0.981	0.854	0	0.507	0.998
RPL13	RPL27A	9913.ENSBTAP00000044536	9913.ENSBTAP00000042947	0	0	0	0	0.841	0.764	0	0.248	0.969
RPL13	RPL15	9913.ENSBTAP00000044536	9913.ENSBTAP00000044213	0	0	0	0	0.766	0.767	0	0.57	0.974
RPL13	RPS4X	9913.ENSBTAP00000044536	9913.ENSBTAP00000051734	0	0	0	0	0.648	0.667	0	0.114	0.887
RPL13	RPL23A	9913.ENSBTAP00000044536	9913.ENSBTAP00000056204	0	0	0	0	0.645	0.668	0	0.158	0.892
RPL13	RPL17	9913.ENSBTAP00000044536	9913.ENSBTAP00000055998	0	0	0	0	0.596	0.644	0	0.468	0.916
RPL13	RPL9	9913.ENSBTAP00000044536	9913.ENSBTAP00000054016	0	0	0	0	0.637	0.668	0	0.419	0.923
RPL13	RPS6	9913.ENSBTAP00000044536	9913.ENSBTAP00000049139	0	0	0	0	0.76	0.752	0	0.324	0.956
RPL13	RPLP1	9913.ENSBTAP00000044536	9913.ENSBTAP00000047550	0	0	0	0	0.762	0.769	0	0.348	0.961
RPL13	RPS16	9913.ENSBTAP00000044536	9913.ENSBTAP00000052478	0	0	0	0	0.762	0.911	0	0.167	0.98
RPL13	RPL13A	9913.ENSBTAP00000044536	9913.ENSBTAP00000054289	0	0	0	0	0.763	0.827	0	0.747	0.988
RPL13	RPLP0	9913.ENSBTAP00000044536	9913.ENSBTAP00000048183	0	0	0	0	0.989	0.947	0	0.504	0.999
RPL13	RPS10	9913.ENSBTAP00000044536	9913.ENSBTAP00000056371	0	0	0	0	0.984	0.935	0	0.503	0.999
RPL13A	RPS17	9913.ENSBTAP00000054289	9913.ENSBTAP00000000814	0	0	0	0	0.762	0.769	0	0.198	0.952
RPL13A	RPS12	9913.ENSBTAP00000054289	9913.ENSBTAP00000001791	0.067	0	0	0	0.668	0.676	0	0.101	0.897
RPL13A	RPL21	9913.ENSBTAP00000054289	9913.ENSBTAP00000002160	0	0	0	0	0.606	0.597	0	0.22	0.865
RPL13A	RPL5	9913.ENSBTAP00000054289	9913.ENSBTAP00000002626	0.117	0	0	0	0.685	0.663	0.18	0.319	0.938
RPL13A	RPL14	9913.ENSBTAP00000054289	9913.ENSBTAP00000002642	0.103	0	0	0	0.768	0.874	0	0.414	0.982
RPL13A	RPS3	9913.ENSBTAP00000054289	9913.ENSBTAP00000003962	0.15	0	0	0	0.757	0.764	0	0.558	0.975
RPL13A	RPL35	9913.ENSBTAP00000054289	9913.ENSBTAP00000004161	0.126	0	0	0	0.699	0.694	0.187	0.35	0.949
RPL13A	RPL3	9913.ENSBTAP00000054289	9913.ENSBTAP00000004188	0.107	0	0	0	0.742	0.664	0.18	0.565	0.967
RPL13A	RPL23	9913.ENSBTAP00000054289	9913.ENSBTAP00000004190	0.126	0	0	0	0.735	0.694	0.187	0.224	0.947
RPL13A	WARS	9913.ENSBTAP00000054289	9913.ENSBTAP00000006139	0.061	0	0	0	0.119	0	0	0.364	0.428
RPL13A	RPL37	9913.ENSBTAP00000054289	9913.ENSBTAP00000006781	0	0	0	0	0.598	0.659	0	0.17	0.876
RPL13A	RPS9	9913.ENSBTAP00000054289	9913.ENSBTAP00000008502	0.126	0	0.31	0	0.757	0.806	0	0.426	0.98
RPL13A	UBA52	9913.ENSBTAP00000054289	9913.ENSBTAP00000010176	0	0	0	0	0.762	0.769	0	0.329	0.959
RPL13A	RPS2	9913.ENSBTAP00000054289	9913.ENSBTAP00000012544	0.126	0	0	0	0.757	0.764	0	0.304	0.96
RPL13A	RPL7A	9913.ENSBTAP00000054289	9913.ENSBTAP00000015358	0.067	0	0	0	0.767	0.764	0	0.388	0.964
RPL13A	RPS19	9913.ENSBTAP00000054289	9913.ENSBTAP00000015875	0	0	0	0	0.679	0.761	0	0.383	0.948
RPL13A	RPS27	9913.ENSBTAP00000054289	9913.ENSBTAP00000018414	0	0	0	0	0.582	0.641	0	0.345	0.893
[truncated: 776 more rows]
